# Supplementary material for: Unraveling the glycosylated immunopeptidome with HLA-Glyco
Source: Nat Commun. 2023 Jun 12;14:3461. doi: 10.1038/s41467-023-39270-2 (PMC10258777; doi:10.1038/s41467-023-39270-2)
Supplement: Supplementary file 4 — Supplementary Data 1 [file 41467_2023_39270_MOESM4_ESM.xlsx]

## Sheet: Entrapment search results
Title: Analysis of peptide and glycan FDR filtering results in a Human-Arabidopsis entrapment database search.
					Arabidopsis GlycoPSMs
Database	Human PSMs	Arabidopsis PSMs	Entrapment Rate (%)	Human GlycoPSMs	Passed Peptide FDR	Passed Peptide & Glycan FDR	Glyco Entrapment Rate (%)	Total PSMs	Glyco PSMs
Human	954931	n/a	n/a	20720	n/a	n/a	n/a	916339	19633
Human + Arabidopsis	916339	301	0.0003	19630	3	0	0
	Human Raw files		Yeast Raw files
	Total PSMs	GlycoPSMs	Total PSMs	GlycoPSMs	Passed Glycan FDR
Target	32032	472	142	2	0
Decoy	55	0	30	0	0
Total	32087	472	172	2	0
	Overall	GlycoPSMs
Entrapment rate (raw file)	0.0054	0
	Total PSMs	GlycoPSMs
From human data	32087	472
From yeast data	172	0
Entrapment rate (%)	0.0054	0
