# Supplementary material for: Unraveling the glycosylated immunopeptidome with HLA-Glyco
Source: Nat Commun. 2023 Jun 12;14:3461. doi: 10.1038/s41467-023-39270-2 (PMC10258777; doi:10.1038/s41467-023-39270-2)
Supplement: Supplementary file 6 — Supplementary Data 3 [file 41467_2023_39270_MOESM6_ESM.xlsx]

## Sheet: Glycoyslation Sites
Title: Glycosylated peptide-spectrum match level information along with GlyGen annotation.
Study	Subject	Sample Name	Spectrum	Peptide	Glycosylation Site	Glycosylation Status	Charge	Retention	Delta Mass	Expectation	Hyperscore	Nextscore	PeptideProphet Probability	Number of Enzymatic Termini	Number of Missed Cleavages	Protein Start	Protein End	Assigned Modifications	Observed Modifications	Glycan Score	Glycan q-value	Best Score with Delta Mass	Best Score without Delta Mass	Is Unique	Protein ID	Entry Name	Gene	Protein Description
Bassani_2017_PXD006939	3865-DM	3865-DM_Ctrl_HLA-II	201703020_QEh1_LC2_FaMaChCh_SA_HLApII_3865-DM_1_R1.11611.11611.4	IDKKYRCVSGTQVHMNN[1006]	LAMP1_HUMAN_165	Glycosylated site in GlyGen	4	1808.68	892.316	5.48167e-08	32.745	21.515	0.9979	0	0	149	165	17N(892.3172)	HexNAc(2)Hex(3) % 892.3172	2.54	0.000628338	32.7451	28.305	TRUE	P11279	LAMP1_HUMAN	LAMP1	Lysosome-associated membrane glycoprotein 1
Bassani_2017_PXD006939	3865-DM	3865-DM_Ctrl_HLA-II	201703020_QEh1_LC2_FaMaChCh_SA_HLApII_3865-DM_1_R1.11735.11735.4	IDKKYRCVSGTQVHMN[844]N	LAMP1_HUMAN_164	Within glycosylated protein in GlyGen	4	1823.63	730.262	2.79852e-06	28.278	17.245	0.9906	0	0	149	165	16N(730.2644)	HexNAc(2)Hex(2) % 730.2644	2.16	0.000628338	17.5322	28.278	TRUE	P11279	LAMP1_HUMAN	LAMP1	Lysosome-associated membrane glycoprotein 1
Bassani_2017_PXD006939	3865-DM	3865-DM_Ctrl_HLA-II	201703020_QEh1_LC2_FaMaChCh_SA_HLApII_3865-DM_1_R1.13728.13728.4	DIDKKYRCVSGTQVHMN[1006]N	LAMP1_HUMAN_164	Within glycosylated protein in GlyGen	4	2076.05	892.319	1.82717e-09	34.862	20.219	0.9998	0	0	148	165	17N(892.3172)	HexNAc(2)Hex(3) % 892.3172	1.37	0.00108108	32.4095	34.8627	TRUE	P11279	LAMP1_HUMAN	LAMP1	Lysosome-associated membrane glycoprotein 1
Bassani_2017_PXD006939	3865-DM	3865-DM_Ctrl_HLA-II	201703020_QEh1_LC2_FaMaChCh_SA_HLApII_3865-DM_1_R1.13862.13862.4	DIDKKYRCVSGTQVHMN[844]N	LAMP1_HUMAN_164	Within glycosylated protein in GlyGen	4	2093.07	732.271	3.79853e-07	30.707	17.48	0.992	0	0	148	165	17N(730.2644)	HexNAc(2)Hex(2) % 730.2644	1.41	0.00108108	24.7674	30.7075	TRUE	P11279	LAMP1_HUMAN	LAMP1	Lysosome-associated membrane glycoprotein 1
Bassani_2017_PXD006939	3865-DM	3865-DM_Ctrl_HLA-II	201703020_QEh1_LC2_FaMaChCh_SA_HLApII_3865-DM_1_R1.15612.15612.3	N[1330]YSRATEICVGDPK	GRAH_HUMAN_179	Glycosylated site in GlyGen	3	2309.71	1216.42	9.03084e-06	22.186	18.074	0.9966	0	0	179	192	1N(1216.4229)	HexNAc(2)Hex(5) % 1216.4229	2.34	0.000628338	22.1863	19.9245	TRUE	P20718	GRAH_HUMAN	GZMH	Granzyme H
Bassani_2017_PXD006939	3865-DM	3865-DM_Ctrl_HLA-II	201703020_QEh1_LC2_FaMaChCh_SA_HLApII_3865-DM_1_R1.16740.16740.4	FRGSILSHKVGN[1330]LTAHT	SORL_HUMAN_1809	Glycosylated site in GlyGen	4	2446.51	1216.43	2.2005e-10	29.97	16.369	0.9998	0	0	1798	1814	12N(1216.4229)	HexNAc(2)Hex(5) % 1216.4229	2	0.000628338	29.9704	17.7774	TRUE	Q92673	SORL_HUMAN	SORL1	Sortilin-related receptor
Bassani_2017_PXD006939	3865-DM	3865-DM_Ctrl_HLA-II	201703020_QEh1_LC2_FaMaChCh_SA_HLApII_3865-DM_1_R1.17248.17248.4	GKDSYVELASAKVRPQAN[1696]	SLIT3_HUMAN_1181	Glycosylated site in GlyGen	4	2506.47	1582.55	3.3372e-10	28.707	12.981	0.9955	0	0	1164	1181	18N(1581.5551)	HexNAc(3)Hex(6) % 1581.5551	0.74	0.00193097	28.7074	10.2259	TRUE	O75094	SLIT3_HUMAN	SLIT3	Slit homolog 3 protein
Bassani_2017_PXD006939	3865-DM	3865-DM_Ctrl_HLA-II	201703020_QEh1_LC2_FaMaChCh_SA_HLApII_3865-DM_1_R1.17328.17328.4	GKDSYVELASAKVRPQAN[1330]	SLIT3_HUMAN_1181	Glycosylated site in GlyGen	4	2517.19	1216.43	0	80.626	20.646	1	0	0	1164	1181	18N(1216.4229)	HexNAc(2)Hex(5) % 1216.4229	0.57	0.00238379	80.6268	53.8728	TRUE	O75094	SLIT3_HUMAN	SLIT3	Slit homolog 3 protein
Bassani_2017_PXD006939	3865-DM	3865-DM_Ctrl_HLA-II	201703020_QEh1_LC2_FaMaChCh_SA_HLApII_3865-DM_1_R1.17343.17343.3	GKDSYVELASAKVRPQAN[1330]	SLIT3_HUMAN_1181	Glycosylated site in GlyGen	3	2519.07	1216.43	0	53.585	17.596	1	0	0	1164	1181	18N(1216.4229)	HexNAc(2)Hex(5) % 1216.4229	1.24	0.00108108	53.5856	16.6758	TRUE	O75094	SLIT3_HUMAN	SLIT3	Slit homolog 3 protein
Bassani_2017_PXD006939	3865-DM	3865-DM_Ctrl_HLA-II	201703020_QEh1_LC2_FaMaChCh_SA_HLApII_3865-DM_1_R1.18155.18155.4	VGKDSYVELASAKVRPQAN[1330]	SLIT3_HUMAN_1181	Glycosylated site in GlyGen	4	2618.23	1216.42	0	86.888	20.613	1	0	0	1163	1181	19N(1216.4229)	HexNAc(2)Hex(5) % 1216.4229	1.34	0.00108108	86.8887	46.3072	TRUE	O75094	SLIT3_HUMAN	SLIT3	Slit homolog 3 protein
Bassani_2017_PXD006939	3865-DM	3865-DM_Ctrl_HLA-II	201703020_QEh1_LC2_FaMaChCh_SA_HLApII_3865-DM_1_R1.20716.20716.4	FVGKDSYVELASAKVRPQAN[1330]	SLIT3_HUMAN_1181	Glycosylated site in GlyGen	4	2911.43	1216.42	0	45.937	20.798	1	0	0	1162	1181	20N(1216.4229)	HexNAc(2)Hex(5) % 1216.4229	2.02	0.000628338	45.9372	11.6582	TRUE	O75094	SLIT3_HUMAN	SLIT3	Slit homolog 3 protein
Bassani_2017_PXD006939	3865-DM	3865-DM_Ctrl_HLA-II	201703020_QEh1_LC2_FaMaChCh_SA_HLApII_3865-DM_1_R1.18078.18078.4	RAAFHNAVAVVIYNN[1979]K	GOLI_HUMAN_135	Glycosylated site in GlyGen	4	2609.16	1864.64	0	54.94	28.294	1	0	0	121	136	15N(1864.6342)	HexNAc(2)Hex(9) % 1864.6342	2.24	0.000628338	54.9404	39.3166	TRUE	Q86XS8	GOLI_HUMAN	RNF130	E3 ubiquitin-protein ligase RNF130
Bassani_2017_PXD006939	3865-DM	3865-DM_Ctrl_HLA-II	201703020_QEh1_LC2_FaMaChCh_SA_HLApII_3865-DM_1_R1.18082.18082.4	RAAFHNAVAVVIYNN[1979]KS	GOLI_HUMAN_135	Glycosylated site in GlyGen	4	2609.74	1864.63	0	60.036	25.673	1	0	0	121	137	15N(1864.6342)	HexNAc(2)Hex(9) % 1864.6342	1.86	0.000628338	60.0361	33.0101	TRUE	Q86XS8	GOLI_HUMAN	RNF130	E3 ubiquitin-protein ligase RNF130
Bassani_2017_PXD006939	3865-DM	3865-DM_Ctrl_HLA-II	201703020_QEh1_LC2_FaMaChCh_SA_HLApII_3865-DM_1_R1.18120.18120.4	RAAFHNAVAVVIYNN[1817]K	GOLI_HUMAN_135	Glycosylated site in GlyGen	4	2614.07	1702.58	0	66.122	31.091	1	0	0	121	136	15N(1702.5814)	HexNAc(2)Hex(8) % 1702.5814	1.79	0.000628338	66.1227	51.6659	TRUE	Q86XS8	GOLI_HUMAN	RNF130	E3 ubiquitin-protein ligase RNF130
Bassani_2017_PXD006939	3865-DM	3865-DM_Ctrl_HLA-II	201703020_QEh1_LC2_FaMaChCh_SA_HLApII_3865-DM_1_R1.18124.18124.4	RAAFHNAVAVVIYNN[1817]KS	GOLI_HUMAN_135	Glycosylated site in GlyGen	4	2614.48	1702.58	0	55.313	30.885	1	0	0	121	137	15N(1702.5814)	HexNAc(2)Hex(8) % 1702.5814	0.88	0.00193097	55.3134	39.4358	TRUE	Q86XS8	GOLI_HUMAN	RNF130	E3 ubiquitin-protein ligase RNF130
Bassani_2017_PXD006939	3865-DM	3865-DM_Ctrl_HLA-II	201703020_QEh1_LC2_FaMaChCh_SA_HLApII_3865-DM_1_R1.18137.18137.3	RAAFHNAVAVVIYNN[1817]K	GOLI_HUMAN_135	Glycosylated site in GlyGen	3	2616	1702.6	0	51.501	25.216	1	0	0	121	136	15N(1702.5814)	HexNAc(2)Hex(8) % 1702.5814	-0.24	0.00324675	51.502	34.2734	TRUE	Q86XS8	GOLI_HUMAN	RNF130	E3 ubiquitin-protein ligase RNF130
Bassani_2017_PXD006939	3865-DM	3865-DM_Ctrl_HLA-II	201703020_QEh1_LC2_FaMaChCh_SA_HLApII_3865-DM_1_R1.18140.18140.3	RAAFHNAVAVVIYNN[1817]KS	GOLI_HUMAN_135	Glycosylated site in GlyGen	3	2616.37	1702.6	1.191e-11	53.773	19.711	1	0	0	121	137	15N(1702.5814)	HexNAc(2)Hex(8) % 1702.5814	1.14	0.00108108	53.7736	36.7914	TRUE	Q86XS8	GOLI_HUMAN	RNF130	E3 ubiquitin-protein ligase RNF130
Bassani_2017_PXD006939	3865-DM	3865-DM_Ctrl_HLA-II	201703020_QEh1_LC2_FaMaChCh_SA_HLApII_3865-DM_1_R1.18197.18197.4	RAAFHNAVAVVIYNN[1655]KS	GOLI_HUMAN_135	Glycosylated site in GlyGen	4	2623.19	1540.53	0	63.409	33.817	1	0	0	121	137	15N(1540.5285)	HexNAc(2)Hex(7) % 1540.5285	1.17	0.00108108	63.4092	42.3308	TRUE	Q86XS8	GOLI_HUMAN	RNF130	E3 ubiquitin-protein ligase RNF130
Bassani_2017_PXD006939	3865-DM	3865-DM_Ctrl_HLA-II	201703020_QEh1_LC2_FaMaChCh_SA_HLApII_3865-DM_1_R1.18198.18198.4	RAAFHNAVAVVIYNN[1655]K	GOLI_HUMAN_135	Glycosylated site in GlyGen	4	2623.34	1540.53	0	76.081	42.533	1	0	0	121	136	15N(1540.5285)	HexNAc(2)Hex(7) % 1540.5285	4.22	0	76.0816	46.9708	TRUE	Q86XS8	GOLI_HUMAN	RNF130	E3 ubiquitin-protein ligase RNF130
Bassani_2017_PXD006939	3865-DM	3865-DM_Ctrl_HLA-II	201703020_QEh1_LC2_FaMaChCh_SA_HLApII_3865-DM_1_R1.18216.18216.3	RAAFHNAVAVVIYNN[1655]KS	GOLI_HUMAN_135	Glycosylated site in GlyGen	3	2624.94	1540.54	0	43.753	14.392	1	0	0	121	137	15N(1540.5285)	HexNAc(2)Hex(7) % 1540.5285	0.25	0.00324675	43.7532	25.9993	TRUE	Q86XS8	GOLI_HUMAN	RNF130	E3 ubiquitin-protein ligase RNF130
Bassani_2017_PXD006939	3865-DM	3865-DM_Ctrl_HLA-II	201703020_QEh1_LC2_FaMaChCh_SA_HLApII_3865-DM_1_R1.18223.18223.3	RAAFHNAVAVVIYNN[1655]K	GOLI_HUMAN_135	Glycosylated site in GlyGen	3	2625.53	1540.54	0	62.96	30.549	1	0	0	121	136	15N(1540.5285)	HexNAc(2)Hex(7) % 1540.5285	1.36	0.00108108	62.9602	41.2852	TRUE	Q86XS8	GOLI_HUMAN	RNF130	E3 ubiquitin-protein ligase RNF130
Bassani_2017_PXD006939	3865-DM	3865-DM_Ctrl_HLA-II	201703020_QEh1_LC2_FaMaChCh_SA_HLApII_3865-DM_1_R1.18332.18332.4	RAAFHNAVAVVIYNN[1493]KS	GOLI_HUMAN_135	Glycosylated site in GlyGen	4	2638.67	1378.48	0	54.965	28.411	1	0	0	121	137	15N(1378.4757)	HexNAc(2)Hex(6) % 1378.4757	1.62	0.000628338	54.9658	39.7191	TRUE	Q86XS8	GOLI_HUMAN	RNF130	E3 ubiquitin-protein ligase RNF130
Bassani_2017_PXD006939	3865-DM	3865-DM_Ctrl_HLA-II	201703020_QEh1_LC2_FaMaChCh_SA_HLApII_3865-DM_1_R1.18344.18344.3	RAAFHNAVAVVIYNN[1493]K	GOLI_HUMAN_135	Glycosylated site in GlyGen	3	2640.15	1378.48	2e-14	39.648	20.3	1	0	0	121	136	15N(1378.4757)	HexNAc(2)Hex(6) % 1378.4757	-0.03	0.00324675	39.6483	25.7808	TRUE	Q86XS8	GOLI_HUMAN	RNF130	E3 ubiquitin-protein ligase RNF130
Bassani_2017_PXD006939	3865-DM	3865-DM_Ctrl_HLA-II	201703020_QEh1_LC2_FaMaChCh_SA_HLApII_3865-DM_1_R1.18461.18461.4	RAAFHNAVAVVIYNN[1330]K	GOLI_HUMAN_135	Glycosylated site in GlyGen	4	2653.39	1216.42	0	66.917	17.939	1	0	0	121	136	15N(1216.4229)	HexNAc(2)Hex(5) % 1216.4229	2.75	0.000628338	66.9175	44.9941	TRUE	Q86XS8	GOLI_HUMAN	RNF130	E3 ubiquitin-protein ligase RNF130
Bassani_2017_PXD006939	3865-DM	3865-DM_Ctrl_HLA-II	201703020_QEh1_LC2_FaMaChCh_SA_HLApII_3865-DM_1_R1.18462.18462.4	RAAFHNAVAVVIYNN[1330]KS	GOLI_HUMAN_135	Glycosylated site in GlyGen	4	2653.47	1216.42	0	61.419	16.553	1	0	0	121	137	15N(1216.4229)	HexNAc(2)Hex(5) % 1216.4229	3.09	0.000628338	61.4191	35.4349	TRUE	Q86XS8	GOLI_HUMAN	RNF130	E3 ubiquitin-protein ligase RNF130
Bassani_2017_PXD006939	3865-DM	3865-DM_Ctrl_HLA-II	201703020_QEh1_LC2_FaMaChCh_SA_HLApII_3865-DM_1_R1.18463.18463.3	RAAFHNAVAVVIYNN[1330]K	GOLI_HUMAN_135	Glycosylated site in GlyGen	3	2653.62	1216.42	0	64.953	18.343	1	0	0	121	136	15N(1216.4229)	HexNAc(2)Hex(5) % 1216.4229	4.42	0	64.954	43.8365	TRUE	Q86XS8	GOLI_HUMAN	RNF130	E3 ubiquitin-protein ligase RNF130
Bassani_2017_PXD006939	3865-DM	3865-DM_Ctrl_HLA-II	201703020_QEh1_LC2_FaMaChCh_SA_HLApII_3865-DM_1_R1.18470.18470.3	RAAFHNAVAVVIYNN[1330]KS	GOLI_HUMAN_135	Glycosylated site in GlyGen	3	2654.57	1216.43	0	49.332	18.046	1	0	0	121	137	15N(1216.4229)	HexNAc(2)Hex(5) % 1216.4229	0.21	0.00324675	49.3325	44.7204	TRUE	Q86XS8	GOLI_HUMAN	RNF130	E3 ubiquitin-protein ligase RNF130
Bassani_2017_PXD006939	3865-DM	3865-DM_Ctrl_HLA-II	201703020_QEh1_LC2_FaMaChCh_SA_HLApII_3865-DM_1_R1.18588.18588.4	SRAAFHNAVAVVIYNN[1979]KS	GOLI_HUMAN_135	Glycosylated site in GlyGen	4	2668.01	1864.63	0	71.296	20.694	1	0	0	120	137	16N(1864.6342)	HexNAc(2)Hex(9) % 1864.6342	1.83	0.000628338	71.2964	44.4076	TRUE	Q86XS8	GOLI_HUMAN	RNF130	E3 ubiquitin-protein ligase RNF130
Bassani_2017_PXD006939	3865-DM	3865-DM_Ctrl_HLA-II	201703020_QEh1_LC2_FaMaChCh_SA_HLApII_3865-DM_1_R1.18617.18617.4	SRAAFHNAVAVVIYNN[1979]K	GOLI_HUMAN_135	Glycosylated site in GlyGen	4	2670.94	1864.63	0	57.944	20.838	1	0	0	120	136	16N(1864.6342)	HexNAc(2)Hex(9) % 1864.6342	1.9	0.000628338	57.9442	37.1519	TRUE	Q86XS8	GOLI_HUMAN	RNF130	E3 ubiquitin-protein ligase RNF130
Bassani_2017_PXD006939	3865-DM	3865-DM_Ctrl_HLA-II	201703020_QEh1_LC2_FaMaChCh_SA_HLApII_3865-DM_1_R1.18632.18632.4	SRAAFHNAVAVVIYNN[1817]KS	GOLI_HUMAN_135	Glycosylated site in GlyGen	4	2672.58	1702.58	0	52.122	21.259	1	0	0	120	137	16N(1702.5814)	HexNAc(2)Hex(8) % 1702.5814	1.4	0.00108108	52.122	32.9003	TRUE	Q86XS8	GOLI_HUMAN	RNF130	E3 ubiquitin-protein ligase RNF130
Bassani_2017_PXD006939	3865-DM	3865-DM_Ctrl_HLA-II	201703020_QEh1_LC2_FaMaChCh_SA_HLApII_3865-DM_1_R1.18650.18650.4	SRAAFHNAVAVVIYNN[1817]K	GOLI_HUMAN_135	Glycosylated site in GlyGen	4	2674.69	1702.58	0	55.099	20.849	1	0	0	120	136	16N(1702.5814)	HexNAc(2)Hex(8) % 1702.5814	2.15	0.000628338	55.0993	37.0075	TRUE	Q86XS8	GOLI_HUMAN	RNF130	E3 ubiquitin-protein ligase RNF130
Bassani_2017_PXD006939	3865-DM	3865-DM_Ctrl_HLA-II	201703020_QEh1_LC2_FaMaChCh_SA_HLApII_3865-DM_1_R1.18651.18651.3	SRAAFHNAVAVVIYNN[1817]KS	GOLI_HUMAN_135	Glycosylated site in GlyGen	3	2674.85	1702.61	1e-14	35.161	13.588	1	0	0	120	137	16N(1702.5814)	HexNAc(2)Hex(8) % 1702.5814	0.16	0.00324675	35.1611	18.2092	TRUE	Q86XS8	GOLI_HUMAN	RNF130	E3 ubiquitin-protein ligase RNF130
Bassani_2017_PXD006939	3865-DM	3865-DM_Ctrl_HLA-II	201703020_QEh1_LC2_FaMaChCh_SA_HLApII_3865-DM_1_R1.18668.18668.3	SRAAFHNAVAVVIYNN[1817]K	GOLI_HUMAN_135	Glycosylated site in GlyGen	3	2677.13	1702.61	2.9668e-10	39.785	15.821	0.9999	0	0	120	136	16N(1702.5814)	HexNAc(2)Hex(8) % 1702.5814	0.26	0.00324675	39.786	21.3987	TRUE	Q86XS8	GOLI_HUMAN	RNF130	E3 ubiquitin-protein ligase RNF130
Bassani_2017_PXD006939	3865-DM	3865-DM_Ctrl_HLA-II	201703020_QEh1_LC2_FaMaChCh_SA_HLApII_3865-DM_1_R1.18678.18678.4	RAAFHNAVAVVIYNN[1168]K	GOLI_HUMAN_135	Glycosylated site in GlyGen	4	2678.21	1054.37	0	58.785	16.736	1	0	0	121	136	15N(1054.3701)	HexNAc(2)Hex(4) % 1054.3701	3.96	0	58.7853	42.6022	TRUE	Q86XS8	GOLI_HUMAN	RNF130	E3 ubiquitin-protein ligase RNF130
Bassani_2017_PXD006939	3865-DM	3865-DM_Ctrl_HLA-II	201703020_QEh1_LC2_FaMaChCh_SA_HLApII_3865-DM_1_R1.18714.18714.4	SRAAFHNAVAVVIYNN[1655]KS	GOLI_HUMAN_135	Glycosylated site in GlyGen	4	2682.24	1540.53	0	65.734	20.906	1	0	0	120	137	16N(1540.5285)	HexNAc(2)Hex(7) % 1540.5285	2.98	0.000628338	65.7344	44.7263	TRUE	Q86XS8	GOLI_HUMAN	RNF130	E3 ubiquitin-protein ligase RNF130
Bassani_2017_PXD006939	3865-DM	3865-DM_Ctrl_HLA-II	201703020_QEh1_LC2_FaMaChCh_SA_HLApII_3865-DM_1_R1.18727.18727.4	SRAAFHNAVAVVIYNN[1655]K	GOLI_HUMAN_135	Glycosylated site in GlyGen	4	2683.82	1540.53	3e-14	57.569	17.843	1	0	0	120	136	16N(1540.5285)	HexNAc(2)Hex(7) % 1540.5285	1.51	0.000628338	57.5696	44.5571	TRUE	Q86XS8	GOLI_HUMAN	RNF130	E3 ubiquitin-protein ligase RNF130
Bassani_2017_PXD006939	3865-DM	3865-DM_Ctrl_HLA-II	201703020_QEh1_LC2_FaMaChCh_SA_HLApII_3865-DM_1_R1.18729.18729.3	SRAAFHNAVAVVIYNN[1655]KS	GOLI_HUMAN_135	Glycosylated site in GlyGen	3	2684.07	1540.55	4.2e-13	41.519	20.134	1	0	0	120	137	16N(1540.5285)	HexNAc(2)Hex(7) % 1540.5285	1.23	0.00108108	41.5199	22.0598	TRUE	Q86XS8	GOLI_HUMAN	RNF130	E3 ubiquitin-protein ligase RNF130
Bassani_2017_PXD006939	3865-DM	3865-DM_Ctrl_HLA-II	201703020_QEh1_LC2_FaMaChCh_SA_HLApII_3865-DM_1_R1.18744.18744.3	SRAAFHNAVAVVIYNN[1655]K	GOLI_HUMAN_135	Glycosylated site in GlyGen	3	2685.95	1540.55	9.7681e-10	41.859	25.656	1	0	0	120	136	16N(1540.5285)	HexNAc(2)Hex(7) % 1540.5285	0.59	0.00238379	41.8599	32.1442	TRUE	Q86XS8	GOLI_HUMAN	RNF130	E3 ubiquitin-protein ligase RNF130
Bassani_2017_PXD006939	3865-DM	3865-DM_Ctrl_HLA-II	201703020_QEh1_LC2_FaMaChCh_SA_HLApII_3865-DM_1_R1.18839.18839.4	SRAAFHNAVAVVIYNN[1493]KS	GOLI_HUMAN_135	Glycosylated site in GlyGen	4	2695.65	1378.47	0	74.589	21.253	1	0	0	120	137	16N(1378.4757)	HexNAc(2)Hex(6) % 1378.4757	1.69	0.000628338	74.5897	47.5175	TRUE	Q86XS8	GOLI_HUMAN	RNF130	E3 ubiquitin-protein ligase RNF130
Bassani_2017_PXD006939	3865-DM	3865-DM_Ctrl_HLA-II	201703020_QEh1_LC2_FaMaChCh_SA_HLApII_3865-DM_1_R1.18855.18855.4	SRAAFHNAVAVVIYNN[1493]K	GOLI_HUMAN_135	Glycosylated site in GlyGen	4	2697.35	1378.47	0	66.166	20.975	1	0	0	120	136	16N(1378.4757)	HexNAc(2)Hex(6) % 1378.4757	1.97	0.000628338	66.1662	44.7274	TRUE	Q86XS8	GOLI_HUMAN	RNF130	E3 ubiquitin-protein ligase RNF130
Bassani_2017_PXD006939	3865-DM	3865-DM_Ctrl_HLA-II	201703020_QEh1_LC2_FaMaChCh_SA_HLApII_3865-DM_1_R1.18856.18856.3	SRAAFHNAVAVVIYNN[1493]KS	GOLI_HUMAN_135	Glycosylated site in GlyGen	3	2697.51	1378.48	0	56.814	18.77	1	0	0	120	137	16N(1378.4757)	HexNAc(2)Hex(6) % 1378.4757	2.31	0.000628338	56.815	38.9753	TRUE	Q86XS8	GOLI_HUMAN	RNF130	E3 ubiquitin-protein ligase RNF130
Bassani_2017_PXD006939	3865-DM	3865-DM_Ctrl_HLA-II	201703020_QEh1_LC2_FaMaChCh_SA_HLApII_3865-DM_1_R1.18859.18859.3	SRAAFHNAVAVVIYNN[1493]K	GOLI_HUMAN_135	Glycosylated site in GlyGen	3	2697.88	1378.49	2.42391e-08	27.943	15.337	0.9994	0	0	120	136	16N(1378.4757)	HexNAc(2)Hex(6) % 1378.4757	-0.39	0.00324675	27.9434	23.7354	TRUE	Q86XS8	GOLI_HUMAN	RNF130	E3 ubiquitin-protein ligase RNF130
Bassani_2017_PXD006939	3865-DM	3865-DM_Ctrl_HLA-II	201703020_QEh1_LC2_FaMaChCh_SA_HLApII_3865-DM_1_R1.18876.18876.3	SRAAFHNAVAVVIYNN[1493]K	GOLI_HUMAN_135	Glycosylated site in GlyGen	3	2700.15	1378.49	4.522e-10	37.371	25.643	0.9999	0	0	120	136	16N(1378.4757)	HexNAc(2)Hex(6) % 1378.4757	1.72	0.000628338	37.3717	27.6322	TRUE	Q86XS8	GOLI_HUMAN	RNF130	E3 ubiquitin-protein ligase RNF130
Bassani_2017_PXD006939	3865-DM	3865-DM_Ctrl_HLA-II	201703020_QEh1_LC2_FaMaChCh_SA_HLApII_3865-DM_1_R1.18959.18959.4	SRAAFHNAVAVVIYNN[1330]KS	GOLI_HUMAN_135	Glycosylated site in GlyGen	4	2711.26	1216.42	0	74.952	21.114	1	0	0	120	137	16N(1216.4229)	HexNAc(2)Hex(5) % 1216.4229	1.67	0.000628338	74.9523	55.4221	TRUE	Q86XS8	GOLI_HUMAN	RNF130	E3 ubiquitin-protein ligase RNF130
Bassani_2017_PXD006939	3865-DM	3865-DM_Ctrl_HLA-II	201703020_QEh1_LC2_FaMaChCh_SA_HLApII_3865-DM_1_R1.18968.18968.3	SRAAFHNAVAVVIYNN[1330]KS	GOLI_HUMAN_135	Glycosylated site in GlyGen	3	2712.39	1216.43	0	65.201	17.572	1	0	0	120	137	16N(1216.4229)	HexNAc(2)Hex(5) % 1216.4229	2.01	0.000628338	65.202	56.7098	TRUE	Q86XS8	GOLI_HUMAN	RNF130	E3 ubiquitin-protein ligase RNF130
Bassani_2017_PXD006939	3865-DM	3865-DM_Ctrl_HLA-II	201703020_QEh1_LC2_FaMaChCh_SA_HLApII_3865-DM_1_R1.18976.18976.4	SRAAFHNAVAVVIYNN[1330]K	GOLI_HUMAN_135	Glycosylated site in GlyGen	4	2713.18	1216.42	0	61.042	21.138	1	0	0	120	136	16N(1216.4229)	HexNAc(2)Hex(5) % 1216.4229	0.83	0.00193097	61.0421	42.4002	TRUE	Q86XS8	GOLI_HUMAN	RNF130	E3 ubiquitin-protein ligase RNF130
Bassani_2017_PXD006939	3865-DM	3865-DM_Ctrl_HLA-II	201703020_QEh1_LC2_FaMaChCh_SA_HLApII_3865-DM_1_R1.18981.18981.3	SRAAFHNAVAVVIYNN[1330]K	GOLI_HUMAN_135	Glycosylated site in GlyGen	3	2713.66	1216.42	0	60.236	20.915	1	0	0	120	136	16N(1216.4229)	HexNAc(2)Hex(5) % 1216.4229	1.62	0.000628338	60.2361	40.0064	TRUE	Q86XS8	GOLI_HUMAN	RNF130	E3 ubiquitin-protein ligase RNF130
Bassani_2017_PXD006939	3865-DM	3865-DM_Ctrl_HLA-II	201703020_QEh1_LC2_FaMaChCh_SA_HLApII_3865-DM_1_R1.19013.19013.4	SRAAFHNAVAVVIYNN[1168]KS	GOLI_HUMAN_135	Glycosylated site in GlyGen	4	2716.87	1054.36	0	61.614	23.953	1	0	0	120	137	16N(1054.3701)	HexNAc(2)Hex(4) % 1054.3701	0.63	0.00193097	61.6142	40.302	TRUE	Q86XS8	GOLI_HUMAN	RNF130	E3 ubiquitin-protein ligase RNF130
Bassani_2017_PXD006939	3865-DM	3865-DM_Ctrl_HLA-II	201703020_QEh1_LC2_FaMaChCh_SA_HLApII_3865-DM_1_R1.19020.19020.4	SRAAFHNAVAVVIYNN[1168]K	GOLI_HUMAN_135	Glycosylated site in GlyGen	4	2717.69	1055.37	0	56.375	31.503	1	0	0	120	136	16N(1054.3701)	HexNAc(2)Hex(4) % 1054.3701	0.94	0.00157356	56.3752	40.241	TRUE	Q86XS8	GOLI_HUMAN	RNF130	E3 ubiquitin-protein ligase RNF130
Bassani_2017_PXD006939	3865-DM	3865-DM_Ctrl_HLA-II	201703020_QEh1_LC2_FaMaChCh_SA_HLApII_3865-DM_1_R1.19082.19082.4	RAAFHNAVAVVIYNN[844]K	GOLI_HUMAN_135	Glycosylated site in GlyGen	4	2723.81	731.267	2e-14	40.035	13.782	1	0	0	121	136	15N(730.2644)	HexNAc(2)Hex(2) % 730.2644	2.41	0.000628338	40.0359	32.9173	TRUE	Q86XS8	GOLI_HUMAN	RNF130	E3 ubiquitin-protein ligase RNF130
Bassani_2017_PXD006939	3865-DM	3865-DM_Ctrl_HLA-II	201703020_QEh1_LC2_FaMaChCh_SA_HLApII_3865-DM_1_R1.19151.19151.4	SRAAFHNAVAVVIYNN[1330]KS	GOLI_HUMAN_135	Glycosylated site in GlyGen	4	2732.36	1216.42	0	50.758	16.433	1	0	0	120	137	16N(1216.4229)	HexNAc(2)Hex(5) % 1216.4229	0.64	0.00193097	50.7582	33.3551	TRUE	Q86XS8	GOLI_HUMAN	RNF130	E3 ubiquitin-protein ligase RNF130
Bassani_2017_PXD006939	3865-DM	3865-DM_Ctrl_HLA-II	201703020_QEh1_LC2_FaMaChCh_SA_HLApII_3865-DM_1_R1.19393.19393.4	KISRAAFHNAVAVVIYNN[1330]KS	GOLI_HUMAN_135	Glycosylated site in GlyGen	4	2759.63	1216.42	0	77.698	26.188	1	0	0	118	137	18N(1216.4229)	HexNAc(2)Hex(5) % 1216.4229	2.75	0.000628338	77.699	40.6193	TRUE	Q86XS8	GOLI_HUMAN	RNF130	E3 ubiquitin-protein ligase RNF130
Bassani_2017_PXD006939	3865-DM	3865-DM_Ctrl_HLA-II	201703020_QEh1_LC2_FaMaChCh_SA_HLApII_3865-DM_1_R1.19765.19765.4	RAAFHNAVAVVIYNN[317]K	GOLI_HUMAN_135	Glycosylated site in GlyGen	4	2802.51	203.085	3.468e-11	37.172	15.143	0.9999	0	0	121	136	15N(203.0794)	HexNAc(1) % 203.0794	1.98	0.000628338	37.1729	37.1671	TRUE	Q86XS8	GOLI_HUMAN	RNF130	E3 ubiquitin-protein ligase RNF130
Bassani_2017_PXD006939	3865-DM	3865-DM_Ctrl_HLA-II	201703020_QEh1_LC2_FaMaChCh_SA_HLApII_3865-DM_1_R1.19813.19813.3	RAAFHNAVAVVIYNN[317]KS	GOLI_HUMAN_135	Glycosylated site in GlyGen	3	2807.78	203.081	0	49.655	15.804	1	0	0	121	137	15N(203.0794)	HexNAc(1) % 203.0794	3.11	0.000628338	49.6551	34.9416	TRUE	Q86XS8	GOLI_HUMAN	RNF130	E3 ubiquitin-protein ligase RNF130
Bassani_2017_PXD006939	3865-DM	3865-DM_Ctrl_HLA-II	201703020_QEh1_LC2_FaMaChCh_SA_HLApII_3865-DM_1_R1.19831.19831.4	RAAFHNAVAVVIYNN[317]KS	GOLI_HUMAN_135	Glycosylated site in GlyGen	4	2809.43	203.082	1.70363e-09	30.407	13.285	0.9994	0	0	121	137	15N(203.0794)	HexNAc(1) % 203.0794	2.86	0.000628338	30.4079	28.1354	TRUE	Q86XS8	GOLI_HUMAN	RNF130	E3 ubiquitin-protein ligase RNF130
Bassani_2017_PXD006939	3865-DM	3865-DM_Ctrl_HLA-II	201703020_QEh1_LC2_FaMaChCh_SA_HLApII_3865-DM_1_R1.20310.20310.4	SRAAFHNAVAVVIYNN[317]K	GOLI_HUMAN_135	Glycosylated site in GlyGen	4	2862.2	203.083	5.3475e-10	30.658	16.864	0.9986	0	0	120	136	16N(203.0794)	HexNAc(1) % 203.0794	2.32	0.000628338	30.6584	28.5442	TRUE	Q86XS8	GOLI_HUMAN	RNF130	E3 ubiquitin-protein ligase RNF130
Bassani_2017_PXD006939	3865-DM	3865-DM_Ctrl_HLA-II	201703020_QEh1_LC2_FaMaChCh_SA_HLApII_3865-DM_1_R1.20311.20311.3	SRAAFHNAVAVVIYNN[317]K	GOLI_HUMAN_135	Glycosylated site in GlyGen	3	2862.35	203.08	0	50.029	14.814	1	0	0	120	136	16N(203.0794)	HexNAc(1) % 203.0794	1.48	0.000628338	50.0292	35.0906	TRUE	Q86XS8	GOLI_HUMAN	RNF130	E3 ubiquitin-protein ligase RNF130
Bassani_2017_PXD006939	3865-DM	3865-DM_Ctrl_HLA-II	201703020_QEh1_LC2_FaMaChCh_SA_HLApII_3865-DM_1_R1.20317.20317.4	SRAAFHNAVAVVIYNN[317]KS	GOLI_HUMAN_135	Glycosylated site in GlyGen	4	2862.96	203.077	4.02835e-08	28.424	17.364	0.9947	0	0	120	137	16N(203.0794)	HexNAc(1) % 203.0794	2.93	0.000628338	26.4291	28.4244	TRUE	Q86XS8	GOLI_HUMAN	RNF130	E3 ubiquitin-protein ligase RNF130
Bassani_2017_PXD006939	3865-DM	3865-DM_Ctrl_HLA-II	201703020_QEh1_LC2_FaMaChCh_SA_HLApII_3865-DM_1_R1.20329.20329.3	SRAAFHNAVAVVIYNN[317]KS	GOLI_HUMAN_135	Glycosylated site in GlyGen	3	2864.39	203.077	0	46.861	13.939	1	0	0	120	137	16N(203.0794)	HexNAc(1) % 203.0794	2.93	0.000628338	46.8619	37.4424	TRUE	Q86XS8	GOLI_HUMAN	RNF130	E3 ubiquitin-protein ligase RNF130
Bassani_2017_PXD006939	3865-DM	3865-DM_Ctrl_HLA-II	201703020_QEh1_LC2_FaMaChCh_SA_HLApII_3865-DM_1_R1.20473.20473.4	SRAAFHNAVAVVIYNN[1987]KS	GOLI_HUMAN_135	Glycosylated site in GlyGen	4	2881.43	1873.66	5.60853e-09	32.105	18.822	0.9987	0	0	120	137	16N(1872.6505)	HexNAc(3)Hex(6)NeuAc(1) % 1872.6505	1.49	0.000628338	32.1055	24.2098	TRUE	Q86XS8	GOLI_HUMAN	RNF130	E3 ubiquitin-protein ligase RNF130
Bassani_2017_PXD006939	3865-DM	3865-DM_Ctrl_HLA-II	201703020_QEh1_LC2_FaMaChCh_SA_HLApII_3865-DM_1_R1.20759.20759.3	RAAFHNAVAVVIYNN[1817]	GOLI_HUMAN_135	Glycosylated site in GlyGen	3	2916.67	1703.6	6.871e-11	30.973	16.213	0.9999	0	0	121	135	15N(1702.5814)	HexNAc(2)Hex(8) % 1702.5814	-2.16	0.0442506	30.9732	25.1832	TRUE	Q86XS8	GOLI_HUMAN	RNF130	E3 ubiquitin-protein ligase RNF130
Bassani_2017_PXD006939	3865-DM	3865-DM_Ctrl_HLA-II	201703020_QEh1_LC2_FaMaChCh_SA_HLApII_3865-DM_1_R1.20828.20828.4	EKISRAAFHNAVAVVIYNN[1330]KS	GOLI_HUMAN_135	Glycosylated site in GlyGen	4	2924.84	1216.43	0	67.149	22.535	1	0	0	117	137	19N(1216.4229)	HexNAc(2)Hex(5) % 1216.4229	0.75	0.00193097	67.1499	39.388	TRUE	Q86XS8	GOLI_HUMAN	RNF130	E3 ubiquitin-protein ligase RNF130
Bassani_2017_PXD006939	3865-DM	3865-DM_Ctrl_HLA-II	201703020_QEh1_LC2_FaMaChCh_SA_HLApII_3865-DM_1_R1.20839.20839.3	RAAFHNAVAVVIYNN[1655]	GOLI_HUMAN_135	Glycosylated site in GlyGen	3	2926.29	1540.54	1.08225e-08	28.727	15.785	0.9996	0	0	121	135	15N(1540.5285)	HexNAc(2)Hex(7) % 1540.5285	-1.57	0.0164451	28.7272	23.076	TRUE	Q86XS8	GOLI_HUMAN	RNF130	E3 ubiquitin-protein ligase RNF130
Bassani_2017_PXD006939	3865-DM	3865-DM_Ctrl_HLA-II	201703020_QEh1_LC2_FaMaChCh_SA_HLApII_3865-DM_1_R1.20843.20843.5	EKISRAAFHNAVAVVIYNN[1330]KS	GOLI_HUMAN_135	Glycosylated site in GlyGen	5	2926.65	1216.44	0	66.788	17.931	1	0	0	117	137	19N(1216.4229)	HexNAc(2)Hex(5) % 1216.4229	0.25	0.00324675	66.7888	35.6502	TRUE	Q86XS8	GOLI_HUMAN	RNF130	E3 ubiquitin-protein ligase RNF130
Bassani_2017_PXD006939	3865-DM	3865-DM_Ctrl_HLA-II	201703020_QEh1_LC2_FaMaChCh_SA_HLApII_3865-DM_1_R1.20989.20989.3	RAAFHNAVAVVIYNN[1493]	GOLI_HUMAN_135	Glycosylated site in GlyGen	3	2943.95	1380.48	1.38326e-05	25.065	15.218	0.9829	0	0	121	135	15N(1378.4757)	HexNAc(2)Hex(6) % 1378.4757	1.32	0.00108108	25.0654	23.2879	TRUE	Q86XS8	GOLI_HUMAN	RNF130	E3 ubiquitin-protein ligase RNF130
Bassani_2017_PXD006939	3865-DM	3865-DM_Ctrl_HLA-II	201703020_QEh1_LC2_FaMaChCh_SA_HLApII_3865-DM_1_R1.21118.21118.3	RAAFHNAVAVVIYNN[1330]	GOLI_HUMAN_135	Glycosylated site in GlyGen	3	2958.65	1216.42	0	50.061	18.14	1	0	0	121	135	15N(1216.4229)	HexNAc(2)Hex(5) % 1216.4229	3.01	0.000628338	50.0614	36.2294	TRUE	Q86XS8	GOLI_HUMAN	RNF130	E3 ubiquitin-protein ligase RNF130
Bassani_2017_PXD006939	3865-DM	3865-DM_Ctrl_HLA-II	201703020_QEh1_LC2_FaMaChCh_SA_HLApII_3865-DM_1_R1.21334.21334.4	ISRAAFHNAVAVVIYNN[1979]KS	GOLI_HUMAN_135	Glycosylated site in GlyGen	4	2983.55	1865.64	0	44.318	21.263	1	0	0	119	137	17N(1864.6342)	HexNAc(2)Hex(9) % 1864.6342	0.78	0.00193097	44.3188	23.8419	TRUE	Q86XS8	GOLI_HUMAN	RNF130	E3 ubiquitin-protein ligase RNF130
Bassani_2017_PXD006939	3865-DM	3865-DM_Ctrl_HLA-II	201703020_QEh1_LC2_FaMaChCh_SA_HLApII_3865-DM_1_R1.21349.21349.4	ISRAAFHNAVAVVIYNN[1817]KS	GOLI_HUMAN_135	Glycosylated site in GlyGen	4	2985.09	1702.58	0	49.424	15.664	1	0	0	119	137	17N(1702.5814)	HexNAc(2)Hex(8) % 1702.5814	1.94	0.000628338	49.4246	37.0004	TRUE	Q86XS8	GOLI_HUMAN	RNF130	E3 ubiquitin-protein ligase RNF130
Bassani_2017_PXD006939	3865-DM	3865-DM_Ctrl_HLA-II	201703020_QEh1_LC2_FaMaChCh_SA_HLApII_3865-DM_1_R1.21426.21426.4	ISRAAFHNAVAVVIYNN[1655]KS	GOLI_HUMAN_135	Glycosylated site in GlyGen	4	2992.88	1540.53	0	57.463	19.957	1	0	0	119	137	17N(1540.5285)	HexNAc(2)Hex(7) % 1540.5285	5.62	0	57.4635	37.7411	TRUE	Q86XS8	GOLI_HUMAN	RNF130	E3 ubiquitin-protein ligase RNF130
Bassani_2017_PXD006939	3865-DM	3865-DM_Ctrl_HLA-II	201703020_QEh1_LC2_FaMaChCh_SA_HLApII_3865-DM_1_R1.21500.21500.3	AAFHNAVAVVIYNN[1330]KS	GOLI_HUMAN_135	Glycosylated site in GlyGen	3	3000.88	1216.42	0	96.066	71.401	1	0	0	122	137	14N(1216.4229)	HexNAc(2)Hex(5) % 1216.4229	2.04	0.000628338	96.0669	49.9335	TRUE	Q86XS8	GOLI_HUMAN	RNF130	E3 ubiquitin-protein ligase RNF130
Bassani_2017_PXD006939	3865-DM	3865-DM_Ctrl_HLA-II	201703020_QEh1_LC2_FaMaChCh_SA_HLApII_3865-DM_1_R1.21506.21506.3	AAFHNAVAVVIYNN[1330]KS	GOLI_HUMAN_135	Glycosylated site in GlyGen	3	3001.36	1216.42	0	82.522	58.198	1	0	0	122	137	14N(1216.4229)	HexNAc(2)Hex(5) % 1216.4229	2.04	0.000628338	82.5227	55.0328	TRUE	Q86XS8	GOLI_HUMAN	RNF130	E3 ubiquitin-protein ligase RNF130
Bassani_2017_PXD006939	3865-DM	3865-DM_Ctrl_HLA-II	201703020_QEh1_LC2_FaMaChCh_SA_HLApII_3865-DM_1_R1.21554.21554.3	AAFHNAVAVVIYNN[1330]K	GOLI_HUMAN_135	Glycosylated site in GlyGen	3	3006.68	1216.42	0	89.303	68.109	1	0	0	122	136	14N(1216.4229)	HexNAc(2)Hex(5) % 1216.4229	1.36	0.00108108	89.3035	44.7189	TRUE	Q86XS8	GOLI_HUMAN	RNF130	E3 ubiquitin-protein ligase RNF130
Bassani_2017_PXD006939	3865-DM	3865-DM_Ctrl_HLA-II	201703020_QEh1_LC2_FaMaChCh_SA_HLApII_3865-DM_1_R1.21583.21583.3	SRAAFHNAVAVVIYNN[1330]	GOLI_HUMAN_135	Glycosylated site in GlyGen	3	3009.59	1216.42	0	55.3	24.183	1	0	0	120	135	16N(1216.4229)	HexNAc(2)Hex(5) % 1216.4229	4	0	55.3006	45.2802	TRUE	Q86XS8	GOLI_HUMAN	RNF130	E3 ubiquitin-protein ligase RNF130
Bassani_2017_PXD006939	3865-DM	3865-DM_Ctrl_HLA-II	201703020_QEh1_LC2_FaMaChCh_SA_HLApII_3865-DM_1_R1.21594.21594.4	ISRAAFHNAVAVVIYNN[1493]KS	GOLI_HUMAN_135	Glycosylated site in GlyGen	4	3010.89	1378.48	0	52.527	22.036	1	0	0	119	137	17N(1378.4757)	HexNAc(2)Hex(6) % 1378.4757	2.14	0.000628338	52.5279	46.9689	TRUE	Q86XS8	GOLI_HUMAN	RNF130	E3 ubiquitin-protein ligase RNF130
Bassani_2017_PXD006939	3865-DM	3865-DM_Ctrl_HLA-II	201703020_QEh1_LC2_FaMaChCh_SA_HLApII_3865-DM_1_R1.21682.21682.4	ISRAAFHNAVAVVIYNN[1330]KS	GOLI_HUMAN_135	Glycosylated site in GlyGen	4	3020.11	1216.42	0	74.218	18.654	1	0	0	119	137	17N(1216.4229)	HexNAc(2)Hex(5) % 1216.4229	3.44	0	74.2184	57.4019	TRUE	Q86XS8	GOLI_HUMAN	RNF130	E3 ubiquitin-protein ligase RNF130
Bassani_2017_PXD006939	3865-DM	3865-DM_Ctrl_HLA-II	201703020_QEh1_LC2_FaMaChCh_SA_HLApII_3865-DM_1_R1.21693.21693.3	ISRAAFHNAVAVVIYNN[1330]KS	GOLI_HUMAN_135	Glycosylated site in GlyGen	3	3021.22	1216.44	0	64.873	18.326	1	0	0	119	137	17N(1216.4229)	HexNAc(2)Hex(5) % 1216.4229	-1.13	0.00854066	64.8731	54.3029	TRUE	Q86XS8	GOLI_HUMAN	RNF130	E3 ubiquitin-protein ligase RNF130
Bassani_2017_PXD006939	3865-DM	3865-DM_Ctrl_HLA-II	201703020_QEh1_LC2_FaMaChCh_SA_HLApII_3865-DM_1_R1.21735.21735.4	ISRAAFHNAVAVVIYNN[1330]K	GOLI_HUMAN_135	Glycosylated site in GlyGen	4	3025.81	1216.42	0	81.562	19.21	1	0	0	119	136	17N(1216.4229)	HexNAc(2)Hex(5) % 1216.4229	4.07	0	81.5627	52.2782	TRUE	Q86XS8	GOLI_HUMAN	RNF130	E3 ubiquitin-protein ligase RNF130
Bassani_2017_PXD006939	3865-DM	3865-DM_Ctrl_HLA-II	201703020_QEh1_LC2_FaMaChCh_SA_HLApII_3865-DM_1_R1.21746.21746.3	ISRAAFHNAVAVVIYNN[1330]K	GOLI_HUMAN_135	Glycosylated site in GlyGen	3	3027.07	1216.43	0	70.523	20.425	1	0	0	119	136	17N(1216.4229)	HexNAc(2)Hex(5) % 1216.4229	1.33	0.00108108	70.5233	44.0999	TRUE	Q86XS8	GOLI_HUMAN	RNF130	E3 ubiquitin-protein ligase RNF130
Bassani_2017_PXD006939	3865-DM	3865-DM_Ctrl_HLA-II	201703020_QEh1_LC2_FaMaChCh_SA_HLApII_3865-DM_1_R1.22916.22916.4	ISRAAFHNAVAVVIYNN[317]KS	GOLI_HUMAN_135	Glycosylated site in GlyGen	4	3158.61	203.08	8.2726e-10	32.86	20.155	0.9988	0	0	119	137	17N(203.0794)	HexNAc(1) % 203.0794	4.03	0	32.8607	32.6582	TRUE	Q86XS8	GOLI_HUMAN	RNF130	E3 ubiquitin-protein ligase RNF130
Bassani_2017_PXD006939	3865-DM	3865-DM_Ctrl_HLA-II	201703020_QEh1_LC2_FaMaChCh_SA_HLApII_3865-DM_1_R1.22927.22927.3	ISRAAFHNAVAVVIYNN[317]KS	GOLI_HUMAN_135	Glycosylated site in GlyGen	3	3159.84	203.082	0	57.642	13.741	1	0	0	119	137	17N(203.0794)	HexNAc(1) % 203.0794	0.61	0.00193097	57.6425	39.7985	TRUE	Q86XS8	GOLI_HUMAN	RNF130	E3 ubiquitin-protein ligase RNF130
Bassani_2017_PXD006939	3865-DM	3865-DM_Ctrl_HLA-II	201703020_QEh1_LC2_FaMaChCh_SA_HLApII_3865-DM_1_R1.22946.22946.4	ISRAAFHNAVAVVIYNN[317]K	GOLI_HUMAN_135	Glycosylated site in GlyGen	4	3162.07	203.079	1.194e-11	35.036	13.062	1	0	0	119	136	17N(203.0794)	HexNAc(1) % 203.0794	4.44	0	35.0364	32.8592	TRUE	Q86XS8	GOLI_HUMAN	RNF130	E3 ubiquitin-protein ligase RNF130
Bassani_2017_PXD006939	3865-DM	3865-DM_Ctrl_HLA-II	201703020_QEh1_LC2_FaMaChCh_SA_HLApII_3865-DM_1_R1.22954.22954.3	ISRAAFHNAVAVVIYNN[317]K	GOLI_HUMAN_135	Glycosylated site in GlyGen	3	3163.17	203.078	8.31832e-07	24.513	13.557	0.9782	0	0	119	136	17N(203.0794)	HexNAc(1) % 203.0794	3.73	0	24.5134	22.9505	TRUE	Q86XS8	GOLI_HUMAN	RNF130	E3 ubiquitin-protein ligase RNF130
Bassani_2017_PXD006939	3865-DM	3865-DM_Ctrl_HLA-II	201703020_QEh1_LC2_FaMaChCh_SA_HLApII_3865-DM_1_R1.24051.24051.3	ISRAAFHNAVAVVIYNN[1330]	GOLI_HUMAN_135	Glycosylated site in GlyGen	3	3292.75	1216.43	3.4e-13	43.192	16.208	1	0	0	119	135	17N(1216.4229)	HexNAc(2)Hex(5) % 1216.4229	1.33	0.00108108	43.1921	38.9852	TRUE	Q86XS8	GOLI_HUMAN	RNF130	E3 ubiquitin-protein ligase RNF130
Bassani_2017_PXD006939	3865-DM	3865-DM_Ctrl_HLA-II	201703020_QEh1_LC2_FaMaChCh_SA_HLApII_3865-DM_1_R1.18307.18307.3	KGFVRDLQGNPIAN[1330]	CBPE_HUMAN_390	Glycosylated site in GlyGen	3	2635.32	1216.42	2.09652e-06	40.122	23.558	0.9987	0	0	377	390	14N(1216.4229)	HexNAc(2)Hex(5) % 1216.4229	6.59	0	40.1228	26.2964	TRUE	P16870	CBPE_HUMAN	CPE	Carboxypeptidase E
Bassani_2017_PXD006939	3865-DM	3865-DM_Ctrl_HLA-II	201703020_QEh1_LC2_FaMaChCh_SA_HLApII_3865-DM_1_R1.18355.18355.3	KGFVRDLQGNPIAN[1371]	CBPE_HUMAN_390	Glycosylated site in GlyGen	3	2641.31	1257.45	5.00221e-06	32.098	18.316	0.9787	0	0	377	390	14N(1257.4495)	HexNAc(3)Hex(4) % 1257.4495	4.93	0	32.0988	23.7587	TRUE	P16870	CBPE_HUMAN	CPE	Carboxypeptidase E
Bassani_2017_PXD006939	3865-DM	3865-DM_Ctrl_HLA-II	201703020_QEh1_LC2_FaMaChCh_SA_HLApII_3865-DM_1_R1.18366.18366.3	KGFVRDLQGNPIAN[1575]	CBPE_HUMAN_390	Glycosylated site in GlyGen	3	2642.54	1460.53	9.31025e-08	38.764	27.212	0.9931	0	0	377	390	14N(1460.5288)	HexNAc(4)Hex(4) % 1460.5288	4.77	0	38.7644	28.1146	TRUE	P16870	CBPE_HUMAN	CPE	Carboxypeptidase E
Bassani_2017_PXD006939	3865-DM	3865-DM_Ctrl_HLA-II	201703020_QEh1_LC2_FaMaChCh_SA_HLApII_3865-DM_1_R1.18515.18515.3	KGFVRDLQGNPIAN[1168]	CBPE_HUMAN_390	Glycosylated site in GlyGen	3	2659.7	1054.37	1.55576e-06	34.986	25.474	0.9916	0	0	377	390	14N(1054.3701)	HexNAc(2)Hex(4) % 1054.3701	1.64	0.000628338	34.9867	24.9274	TRUE	P16870	CBPE_HUMAN	CPE	Carboxypeptidase E
Bassani_2017_PXD006939	3865-DM	3865-DM_Ctrl_HLA-II	201703020_QEh1_LC2_FaMaChCh_SA_HLApII_3865-DM_1_R1.18530.18530.3	KGFVRDLQGNPIAN[1413]	CBPE_HUMAN_390	Glycosylated site in GlyGen	3	2661.5	1298.48	4.30935e-06	32.368	22.255	0.9843	0	0	377	390	14N(1298.4760)	HexNAc(4)Hex(3) % 1298.4760	2.41	0.000628338	32.3687	21.6783	TRUE	P16870	CBPE_HUMAN	CPE	Carboxypeptidase E
Bassani_2017_PXD006939	3865-DM	3865-DM_Ctrl_HLA-II	201703020_QEh1_LC2_FaMaChCh_SA_HLApII_3865-DM_1_R1.18659.18659.3	KGFVRDLQGNPIAN[1006]	CBPE_HUMAN_390	Glycosylated site in GlyGen	3	2675.87	892.319	3.02743e-07	37.198	20.924	0.9968	0	0	377	390	14N(892.3172)	HexNAc(2)Hex(3) % 892.3172	2.83	0.000628338	37.1987	30.6521	TRUE	P16870	CBPE_HUMAN	CPE	Carboxypeptidase E
Bassani_2017_PXD006939	3865-DM	3865-DM_Ctrl_HLA-II	201703020_QEh1_LC2_FaMaChCh_SA_HLApII_3865-DM_1_R1.19863.19863.3	VKGFVRDLQGNPIAN[1899]	CBPE_HUMAN_390	Glycosylated site in GlyGen	3	2813.02	1784.65	0.000112585	25.808	16.686	0.9827	0	0	376	390	15N(1784.6345)	HexNAc(4)Hex(6) % 1784.6345	0.26	0.00324675	25.8088	19.6572	TRUE	P16870	CBPE_HUMAN	CPE	Carboxypeptidase E
Bassani_2017_PXD006939	3865-DM	3865-DM_Ctrl_HLA-II	201703020_QEh1_LC2_FaMaChCh_SA_HLApII_3865-DM_1_R1.19992.19992.3	VKGFVRDLQGNPIAN[1778]	CBPE_HUMAN_390	Glycosylated site in GlyGen	3	2828.37	1663.62	2.25593e-05	24.99	17.996	0.9804	0	0	376	390	15N(1663.6082)	HexNAc(5)Hex(4) % 1663.6082	0	0.00324675	24.9908	19.4445	TRUE	P16870	CBPE_HUMAN	CPE	Carboxypeptidase E
Bassani_2017_PXD006939	3865-DM	3865-DM_Ctrl_HLA-II	201703020_QEh1_LC2_FaMaChCh_SA_HLApII_3865-DM_1_R1.20006.20006.4	VKGFVRDLQGNPIAN[1778]	CBPE_HUMAN_390	Glycosylated site in GlyGen	4	2830.09	1663.61	1.50483e-08	36.779	20.602	0.9974	0	0	376	390	15N(1663.6082)	HexNAc(5)Hex(4) % 1663.6082	2.42	0.000628338	36.7798	30.7812	TRUE	P16870	CBPE_HUMAN	CPE	Carboxypeptidase E
Bassani_2017_PXD006939	3865-DM	3865-DM_Ctrl_HLA-II	201703020_QEh1_LC2_FaMaChCh_SA_HLApII_3865-DM_1_R1.20007.20007.3	VKGFVRDLQGNPIAN[1330]	CBPE_HUMAN_390	Glycosylated site in GlyGen	3	2830.24	1216.42	3.75219e-07	42.713	23.329	0.9995	0	0	376	390	15N(1216.4229)	HexNAc(2)Hex(5) % 1216.4229	3.92	0	42.7139	30.7832	TRUE	P16870	CBPE_HUMAN	CPE	Carboxypeptidase E
Bassani_2017_PXD006939	3865-DM	3865-DM_Ctrl_HLA-II	201703020_QEh1_LC2_FaMaChCh_SA_HLApII_3865-DM_1_R1.20038.20038.3	VKGFVRDLQGNPIAN[1371]	CBPE_HUMAN_390	Glycosylated site in GlyGen	3	2833.77	1257.45	3.94258e-08	32.217	18.22	0.9949	0	0	376	390	15N(1257.4495)	HexNAc(3)Hex(4) % 1257.4495	8.65	0	32.2172	28.3137	TRUE	P16870	CBPE_HUMAN	CPE	Carboxypeptidase E
Bassani_2017_PXD006939	3865-DM	3865-DM_Ctrl_HLA-II	201703020_QEh1_LC2_FaMaChCh_SA_HLApII_3865-DM_1_R1.20204.20204.3	VKGFVRDLQGNPIAN[1168]	CBPE_HUMAN_390	Glycosylated site in GlyGen	3	2851.19	1054.37	8.4114e-10	42.427	19.278	0.9998	0	0	376	390	15N(1054.3701)	HexNAc(2)Hex(4) % 1054.3701	1.7	0.000628338	42.4271	31.6317	TRUE	P16870	CBPE_HUMAN	CPE	Carboxypeptidase E
Bassani_2017_PXD006939	3865-DM	3865-DM_Ctrl_HLA-II	201703020_QEh1_LC2_FaMaChCh_SA_HLApII_3865-DM_1_R1.20295.20295.3	KGFVRDLQGNPIAN[1330]AT	CBPE_HUMAN_390	Glycosylated site in GlyGen	3	2860.45	1216.42	0.000127013	34.592	19.09	0.9868	0	0	377	392	14N(1216.4229)	HexNAc(2)Hex(5) % 1216.4229	4.08	0	34.5923	32.4435	TRUE	P16870	CBPE_HUMAN	CPE	Carboxypeptidase E
Bassani_2017_PXD006939	3865-DM	3865-DM_Ctrl_HLA-II	201703020_QEh1_LC2_FaMaChCh_SA_HLApII_3865-DM_1_R1.20393.20393.3	VKGFVRDLQGNPIAN[1006]	CBPE_HUMAN_390	Glycosylated site in GlyGen	3	2871.43	892.318	1.37e-12	47.351	19.215	1	0	0	376	390	15N(892.3172)	HexNAc(2)Hex(3) % 892.3172	2.26	0.000628338	47.3513	29.9257	TRUE	P16870	CBPE_HUMAN	CPE	Carboxypeptidase E
Bassani_2017_PXD006939	3865-DM	3865-DM_Ctrl_HLA-II	201703020_QEh1_LC2_FaMaChCh_SA_HLApII_3865-DM_1_R1.20587.20587.3	KGFVRDLQGNPIAN[1006]AT	CBPE_HUMAN_390	Glycosylated site in GlyGen	3	2895.75	892.319	9.25036e-06	31.404	19.602	0.9766	0	0	377	392	14N(892.3172)	HexNAc(2)Hex(3) % 892.3172	2.76	0.000628338	31.3404	31.4042	TRUE	P16870	CBPE_HUMAN	CPE	Carboxypeptidase E
Bassani_2017_PXD006939	3865-DM	3865-DM_Ctrl_HLA-II	201703020_QEh1_LC2_FaMaChCh_SA_HLApII_3865-DM_1_R1.21243.21243.3	KGFVRDLQGNPIAN[317]AT	CBPE_HUMAN_390	Glycosylated site in GlyGen	3	2973.24	203.08	1.70928e-07	28.568	21.012	0.9905	0	0	377	392	14N(203.0794)	HexNAc(1) % 203.0794	3.79	0	22.2456	28.5685	TRUE	P16870	CBPE_HUMAN	CPE	Carboxypeptidase E
Bassani_2017_PXD006939	3865-DM	3865-DM_Ctrl_HLA-II	201703020_QEh1_LC2_FaMaChCh_SA_HLApII_3865-DM_1_R1.21434.21434.3	GVKGFVRDLQGNPIAN[1696]	CBPE_HUMAN_390	Glycosylated site in GlyGen	3	2993.87	1581.56	3.2552e-07	34.181	21.299	0.9955	0	0	375	390	16N(1581.5551)	HexNAc(3)Hex(6) % 1581.5551	1.11	0.00108108	34.1816	28.0933	TRUE	P16870	CBPE_HUMAN	CPE	Carboxypeptidase E
Bassani_2017_PXD006939	3865-DM	3865-DM_Ctrl_HLA-II	201703020_QEh1_LC2_FaMaChCh_SA_HLApII_3865-DM_1_R1.21470.21470.4	GVKGFVRDLQGNPIAN[1940]	CBPE_HUMAN_390	Glycosylated site in GlyGen	4	2997.34	1826.66	4.00539e-07	32.584	20.052	1	0	0	375	390	16N(1825.6610)	HexNAc(5)Hex(5) % 1825.6610	3.47	0	32.5845	30.4197	TRUE	P16870	CBPE_HUMAN	CPE	Carboxypeptidase E
Bassani_2017_PXD006939	3865-DM	3865-DM_Ctrl_HLA-II	201703020_QEh1_LC2_FaMaChCh_SA_HLApII_3865-DM_1_R1.21475.21475.4	VKGFVRDLQGNPIAN[1987]	CBPE_HUMAN_390	Glycosylated site in GlyGen	4	2998.04	1872.65	2.1326e-05	27.962	17.645	0.9881	0	0	376	390	15N(1872.6505)	HexNAc(3)Hex(6)NeuAc(1) % 1872.6505	2.73	0.000628338	27.9626	22.0931	TRUE	P16870	CBPE_HUMAN	CPE	Carboxypeptidase E
Bassani_2017_PXD006939	3865-DM	3865-DM_Ctrl_HLA-II	201703020_QEh1_LC2_FaMaChCh_SA_HLApII_3865-DM_1_R1.21540.21540.4	GVKGFVRDLQGNPIAN[1778]	CBPE_HUMAN_390	Glycosylated site in GlyGen	4	3004.83	1663.61	2.14712e-06	34.601	21.489	0.9902	0	0	375	390	16N(1663.6082)	HexNAc(5)Hex(4) % 1663.6082	1.6	0.000628338	34.6017	30.3185	TRUE	P16870	CBPE_HUMAN	CPE	Carboxypeptidase E
Bassani_2017_PXD006939	3865-DM	3865-DM_Ctrl_HLA-II	201703020_QEh1_LC2_FaMaChCh_SA_HLApII_3865-DM_1_R1.21547.21547.3	GFVRDLQGNPIAN[1899]	CBPE_HUMAN_390	Glycosylated site in GlyGen	3	3005.69	1784.64	1.81867e-07	38.823	24.397	0.9995	0	0	378	390	13N(1784.6345)	HexNAc(4)Hex(6) % 1784.6345	2.05	0.000628338	38.8237	27.6218	TRUE	P16870	CBPE_HUMAN	CPE	Carboxypeptidase E
Bassani_2017_PXD006939	3865-DM	3865-DM_Ctrl_HLA-II	201703020_QEh1_LC2_FaMaChCh_SA_HLApII_3865-DM_1_R1.21572.21572.3	GVKGFVRDLQGNPIAN[1330]	CBPE_HUMAN_390	Glycosylated site in GlyGen	3	3008.46	1216.42	1e-13	54.707	20.983	1	0	0	375	390	16N(1216.4229)	HexNAc(2)Hex(5) % 1216.4229	3.24	0.000628338	54.7075	38.1886	TRUE	P16870	CBPE_HUMAN	CPE	Carboxypeptidase E
Bassani_2017_PXD006939	3865-DM	3865-DM_Ctrl_HLA-II	201703020_QEh1_LC2_FaMaChCh_SA_HLApII_3865-DM_1_R1.21601.21601.3	GVKGFVRDLQGNPIAN[1575]	CBPE_HUMAN_390	Glycosylated site in GlyGen	3	3011.8	1460.54	2.12899e-08	38.894	19.504	0.9936	0	0	375	390	16N(1460.5288)	HexNAc(4)Hex(4) % 1460.5288	1.55	0.000628338	38.8942	28.2433	TRUE	P16870	CBPE_HUMAN	CPE	Carboxypeptidase E
Bassani_2017_PXD006939	3865-DM	3865-DM_Ctrl_HLA-II	201703020_QEh1_LC2_FaMaChCh_SA_HLApII_3865-DM_1_R1.21738.21738.3	VKGFVRDLQGNPIAN[2028]	CBPE_HUMAN_390	Glycosylated site in GlyGen	3	3026.13	1913.7	6.04648e-07	34.279	16.701	0.9907	0	0	376	390	15N(1913.6771)	HexNAc(4)Hex(5)NeuAc(1) % 1913.6771	2.32	0.000628338	34.2796	25.4997	TRUE	P16870	CBPE_HUMAN	CPE	Carboxypeptidase E
Bassani_2017_PXD006939	3865-DM	3865-DM_Ctrl_HLA-II	201703020_QEh1_LC2_FaMaChCh_SA_HLApII_3865-DM_1_R1.21741.21741.4	VKGFVRDLQGNPIAN[1899]AT	CBPE_HUMAN_390	Glycosylated site in GlyGen	4	3026.42	1784.63	1.60329e-05	27.848	16.743	0.9925	0	0	376	392	15N(1784.6345)	HexNAc(4)Hex(6) % 1784.6345	2.02	0.000628338	27.849	27.2888	TRUE	P16870	CBPE_HUMAN	CPE	Carboxypeptidase E
Bassani_2017_PXD006939	3865-DM	3865-DM_Ctrl_HLA-II	201703020_QEh1_LC2_FaMaChCh_SA_HLApII_3865-DM_1_R1.21744.21744.3	GFVRDLQGNPIAN[1330]	CBPE_HUMAN_390	Glycosylated site in GlyGen	3	3026.77	1216.42	1.85474e-07	33.104	20.676	0.9996	0	0	378	390	13N(1216.4229)	HexNAc(2)Hex(5) % 1216.4229	0.85	0.00193097	33.1043	25.1404	TRUE	P16870	CBPE_HUMAN	CPE	Carboxypeptidase E
Bassani_2017_PXD006939	3865-DM	3865-DM_Ctrl_HLA-II	201703020_QEh1_LC2_FaMaChCh_SA_HLApII_3865-DM_1_R1.21760.21760.2	GFVRDLQGNPIAN[1330]	CBPE_HUMAN_390	Glycosylated site in GlyGen	2	3028.87	1216.44	2.55149e-09	31.475	20.606	0.9993	0	0	378	390	13N(1216.4229)	HexNAc(2)Hex(5) % 1216.4229	0.33	0.00318689	31.4751	22.2516	TRUE	P16870	CBPE_HUMAN	CPE	Carboxypeptidase E
Bassani_2017_PXD006939	3865-DM	3865-DM_Ctrl_HLA-II	201703020_QEh1_LC2_FaMaChCh_SA_HLApII_3865-DM_1_R1.21776.21776.3	VKGFVRDLQGNPIAN[1778]AT	CBPE_HUMAN_390	Glycosylated site in GlyGen	3	3030.78	1663.63	1.93929e-07	35.806	20.52	0.9987	0	0	376	392	15N(1663.6082)	HexNAc(5)Hex(4) % 1663.6082	1.48	0.000628338	29.179	35.806	TRUE	P16870	CBPE_HUMAN	CPE	Carboxypeptidase E
Bassani_2017_PXD006939	3865-DM	3865-DM_Ctrl_HLA-II	201703020_QEh1_LC2_FaMaChCh_SA_HLApII_3865-DM_1_R1.21783.21783.4	VKGFVRDLQGNPIAN[1778]AT	CBPE_HUMAN_390	Glycosylated site in GlyGen	4	3031.48	1663.61	6.49978e-09	41.068	25.586	0.9984	0	0	376	392	15N(1663.6082)	HexNAc(5)Hex(4) % 1663.6082	2.05	0.000628338	41.0688	36.5397	TRUE	P16870	CBPE_HUMAN	CPE	Carboxypeptidase E
Bassani_2017_PXD006939	3865-DM	3865-DM_Ctrl_HLA-II	201703020_QEh1_LC2_FaMaChCh_SA_HLApII_3865-DM_1_R1.21838.21838.3	KGFVRDLQGNPIAN[1987]AT	CBPE_HUMAN_390	Glycosylated site in GlyGen	3	3036.89	1872.68	3.02222e-05	23.395	14.588	0.9913	0	0	377	392	14N(1872.6505)	HexNAc(3)Hex(6)NeuAc(1) % 1872.6505	3.77	0	23.396	16.3605	TRUE	P16870	CBPE_HUMAN	CPE	Carboxypeptidase E
Bassani_2017_PXD006939	3865-DM	3865-DM_Ctrl_HLA-II	201703020_QEh1_LC2_FaMaChCh_SA_HLApII_3865-DM_1_R1.21843.21843.3	VKGFVRDLQGNPIAN[1330]AT	CBPE_HUMAN_390	Glycosylated site in GlyGen	3	3037.28	1216.42	3.522e-11	37.52	17.856	1	0	0	376	392	15N(1216.4229)	HexNAc(2)Hex(5) % 1216.4229	3.61	0	37.5203	35.3958	TRUE	P16870	CBPE_HUMAN	CPE	Carboxypeptidase E
Bassani_2017_PXD006939	3865-DM	3865-DM_Ctrl_HLA-II	201703020_QEh1_LC2_FaMaChCh_SA_HLApII_3865-DM_1_R1.21853.21853.3	VKGFVRDLQGNPIAN[1371]AT	CBPE_HUMAN_390	Glycosylated site in GlyGen	3	3038.22	1257.45	3.19585e-08	38.325	21.44	0.9951	0	0	376	392	15N(1257.4495)	HexNAc(3)Hex(4) % 1257.4495	3.18	0.000628338	38.3257	34.0138	TRUE	P16870	CBPE_HUMAN	CPE	Carboxypeptidase E
Bassani_2017_PXD006939	3865-DM	3865-DM_Ctrl_HLA-II	201703020_QEh1_LC2_FaMaChCh_SA_HLApII_3865-DM_1_R1.21867.21867.3	VKGFVRDLQGNPIAN[1575]AT	CBPE_HUMAN_390	Glycosylated site in GlyGen	3	3039.62	1460.54	3.01892e-07	32.717	22.244	0.993	0	0	376	392	15N(1460.5288)	HexNAc(4)Hex(4) % 1460.5288	-0.18	0.00324675	32.2212	32.7179	TRUE	P16870	CBPE_HUMAN	CPE	Carboxypeptidase E
Bassani_2017_PXD006939	3865-DM	3865-DM_Ctrl_HLA-II	201703020_QEh1_LC2_FaMaChCh_SA_HLApII_3865-DM_1_R1.21884.21884.3	VKGFVRDLQGNPIAN[1737]AT	CBPE_HUMAN_390	Glycosylated site in GlyGen	3	3041.65	1622.6	6.906e-11	45.639	21.131	0.9999	0	0	376	392	15N(1622.5817)	HexNAc(4)Hex(5) % 1622.5817	1.02	0.00157356	45.6395	40.717	TRUE	P16870	CBPE_HUMAN	CPE	Carboxypeptidase E
Bassani_2017_PXD006939	3865-DM	3865-DM_Ctrl_HLA-II	201703020_QEh1_LC2_FaMaChCh_SA_HLApII_3865-DM_1_R1.21901.21901.4	VKGFVRDLQGNPIAN[1575]AT	CBPE_HUMAN_390	Glycosylated site in GlyGen	4	3043.3	1460.52	3.60025e-08	34.433	18.935	0.9791	0	0	376	392	15N(1460.5288)	HexNAc(4)Hex(4) % 1460.5288	1.94	0.000628338	34.4332	33.2833	TRUE	P16870	CBPE_HUMAN	CPE	Carboxypeptidase E
Bassani_2017_PXD006939	3865-DM	3865-DM_Ctrl_HLA-II	201703020_QEh1_LC2_FaMaChCh_SA_HLApII_3865-DM_1_R1.21973.21973.3	GFVRDLQGNPIAN[1168]	CBPE_HUMAN_390	Glycosylated site in GlyGen	3	3051.37	1054.37	3.19881e-06	30.862	20.456	0.9881	0	0	378	390	13N(1054.3701)	HexNAc(2)Hex(4) % 1054.3701	2.15	0.000628338	30.8624	21.4803	TRUE	P16870	CBPE_HUMAN	CPE	Carboxypeptidase E
Bassani_2017_PXD006939	3865-DM	3865-DM_Ctrl_HLA-II	201703020_QEh1_LC2_FaMaChCh_SA_HLApII_3865-DM_1_R1.21994.21994.3	VKGFVRDLQGNPIAN[1663]	CBPE_HUMAN_390	Glycosylated site in GlyGen	3	3053.95	1548.55	3.93822e-08	31.887	14.685	0.9961	0	0	376	390	15N(1548.5449)	HexNAc(3)Hex(4)NeuAc(1) % 1548.5449	4.2	0	31.8876	22.5491	TRUE	P16870	CBPE_HUMAN	CPE	Carboxypeptidase E
Bassani_2017_PXD006939	3865-DM	3865-DM_Ctrl_HLA-II	201703020_QEh1_LC2_FaMaChCh_SA_HLApII_3865-DM_1_R1.22011.22011.3	VKGFVRDLQGNPIAN[1168]AT	CBPE_HUMAN_390	Glycosylated site in GlyGen	3	3056.08	1054.37	5.69307e-07	39.864	23.322	0.9949	0	0	376	392	15N(1054.3701)	HexNAc(2)Hex(4) % 1054.3701	3.88	0	39.8642	37.8624	TRUE	P16870	CBPE_HUMAN	CPE	Carboxypeptidase E
Bassani_2017_PXD006939	3865-DM	3865-DM_Ctrl_HLA-II	201703020_QEh1_LC2_FaMaChCh_SA_HLApII_3865-DM_1_R1.22056.22056.3	VKGFVRDLQGNPIAN[1413]AT	CBPE_HUMAN_390	Glycosylated site in GlyGen	3	3060.95	1298.48	5.25518e-06	29.797	18.869	0.9822	0	0	376	392	15N(1298.4760)	HexNAc(4)Hex(3) % 1298.4760	2.22	0.000628338	27.3963	29.7971	TRUE	P16870	CBPE_HUMAN	CPE	Carboxypeptidase E
Bassani_2017_PXD006939	3865-DM	3865-DM_Ctrl_HLA-II	201703020_QEh1_LC2_FaMaChCh_SA_HLApII_3865-DM_1_R1.22066.22066.3	VKGFVRDLQGNPIAN[1209]AT	CBPE_HUMAN_390	Glycosylated site in GlyGen	3	3061.93	1095.4	3.0938e-10	39.231	17.471	0.9951	0	0	376	392	15N(1095.3966)	HexNAc(3)Hex(3) % 1095.3966	3.12	0.000628338	34.2658	39.2316	TRUE	P16870	CBPE_HUMAN	CPE	Carboxypeptidase E
Bassani_2017_PXD006939	3865-DM	3865-DM_Ctrl_HLA-II	201703020_QEh1_LC2_FaMaChCh_SA_HLApII_3865-DM_1_R1.22185.22185.3	VKGFVRDLQGNPIAN[1006]AT	CBPE_HUMAN_390	Glycosylated site in GlyGen	3	3074.43	892.317	9.0781e-10	40.009	21.514	0.9998	0	0	376	392	15N(892.3172)	HexNAc(2)Hex(3) % 892.3172	5.34	0	40.0094	38.705	TRUE	P16870	CBPE_HUMAN	CPE	Carboxypeptidase E
Bassani_2017_PXD006939	3865-DM	3865-DM_Ctrl_HLA-II	201703020_QEh1_LC2_FaMaChCh_SA_HLApII_3865-DM_1_R1.22195.22195.3	GFVRDLQGNPIAN[1006]	CBPE_HUMAN_390	Glycosylated site in GlyGen	3	3075.46	892.318	1.61513e-07	35.251	21.73	0.9974	0	0	378	390	13N(892.3172)	HexNAc(2)Hex(3) % 892.3172	1.89	0.000628338	35.2516	25.8354	TRUE	P16870	CBPE_HUMAN	CPE	Carboxypeptidase E
Bassani_2017_PXD006939	3865-DM	3865-DM_Ctrl_HLA-II	201703020_QEh1_LC2_FaMaChCh_SA_HLApII_3865-DM_1_R1.22479.22479.3	GFVRDLQGNPIAN[844]	CBPE_HUMAN_390	Glycosylated site in GlyGen	3	3107.17	730.261	3.65567e-06	23.599	15.661	0.9831	0	0	378	390	13N(730.2644)	HexNAc(2)Hex(2) % 730.2644	0.87	0.00193097	23.5996	16.8451	TRUE	P16870	CBPE_HUMAN	CPE	Carboxypeptidase E
Bassani_2017_PXD006939	3865-DM	3865-DM_Ctrl_HLA-II	201703020_QEh1_LC2_FaMaChCh_SA_HLApII_3865-DM_1_R1.23149.23149.3	GFVRDLQGNPIAN[1987]	CBPE_HUMAN_390	Glycosylated site in GlyGen	3	3186.76	1872.66	4.87857e-06	19.611	16.462	0.9972	0	0	378	390	13N(1872.6505)	HexNAc(3)Hex(6)NeuAc(1) % 1872.6505	1.85	0.000628338	19.611	15.1128	TRUE	P16870	CBPE_HUMAN	CPE	Carboxypeptidase E
Bassani_2017_PXD006939	3865-DM	3865-DM_Ctrl_HLA-II	201703020_QEh1_LC2_FaMaChCh_SA_HLApII_3865-DM_1_R1.23286.23286.3	GVKGFVRDLQGNPIAN[1778]AT	CBPE_HUMAN_390	Glycosylated site in GlyGen	3	3203.01	1663.64	2.33354e-05	27.069	18.277	0.98	0	0	375	392	16N(1663.6082)	HexNAc(5)Hex(4) % 1663.6082	0.02	0.00324675	27.0695	25.3058	TRUE	P16870	CBPE_HUMAN	CPE	Carboxypeptidase E
Bassani_2017_PXD006939	3865-DM	3865-DM_Ctrl_HLA-II	201703020_QEh1_LC2_FaMaChCh_SA_HLApII_3865-DM_1_R1.23288.23288.4	GVKGFVRDLQGNPIAN[1778]AT	CBPE_HUMAN_390	Glycosylated site in GlyGen	4	3203.24	1663.61	2.43154e-09	43.791	23.213	0.9996	0	0	375	392	16N(1663.6082)	HexNAc(5)Hex(4) % 1663.6082	1.8	0.000628338	43.7916	25.874	TRUE	P16870	CBPE_HUMAN	CPE	Carboxypeptidase E
Bassani_2017_PXD006939	3865-DM	3865-DM_Ctrl_HLA-II	201703020_QEh1_LC2_FaMaChCh_SA_HLApII_3865-DM_1_R1.23305.23305.3	GFVRDLQGNPIAN[2028]	CBPE_HUMAN_390	Glycosylated site in GlyGen	3	3205.6	1913.69	3.00792e-06	36.426	26.698	0.9799	0	0	378	390	13N(1913.6771)	HexNAc(4)Hex(5)NeuAc(1) % 1913.6771	5.29	0	36.4267	25.8751	TRUE	P16870	CBPE_HUMAN	CPE	Carboxypeptidase E
Bassani_2017_PXD006939	3865-DM	3865-DM_Ctrl_HLA-II	201703020_QEh1_LC2_FaMaChCh_SA_HLApII_3865-DM_1_R1.23327.23327.3	GFVRDLQGNPIAN[1987]	CBPE_HUMAN_390	Glycosylated site in GlyGen	3	3208.36	1872.67	5.6481e-08	36.048	21.627	0.9993	0	0	378	390	13N(1872.6505)	HexNAc(3)Hex(6)NeuAc(1) % 1872.6505	3.9	0	36.0486	26.0492	TRUE	P16870	CBPE_HUMAN	CPE	Carboxypeptidase E
Bassani_2017_PXD006939	3865-DM	3865-DM_Ctrl_HLA-II	201703020_QEh1_LC2_FaMaChCh_SA_HLApII_3865-DM_1_R1.23336.23336.3	GVKGFVRDLQGNPIAN[1330]AT	CBPE_HUMAN_390	Glycosylated site in GlyGen	3	3209.56	1216.43	5.02397e-09	37.832	20.713	0.9999	0	0	375	392	16N(1216.4229)	HexNAc(2)Hex(5) % 1216.4229	1.48	0.000628338	37.3983	37.8329	TRUE	P16870	CBPE_HUMAN	CPE	Carboxypeptidase E
Bassani_2017_PXD006939	3865-DM	3865-DM_Ctrl_HLA-II	201703020_QEh1_LC2_FaMaChCh_SA_HLApII_3865-DM_1_R1.23351.23351.3	GVKGFVRDLQGNPIAN[1371]AT	CBPE_HUMAN_390	Glycosylated site in GlyGen	3	3211.63	1257.46	6.85e-12	40.607	17.942	1	0	0	375	392	16N(1257.4495)	HexNAc(3)Hex(4) % 1257.4495	1.72	0.000628338	40.6075	28.0934	TRUE	P16870	CBPE_HUMAN	CPE	Carboxypeptidase E
Bassani_2017_PXD006939	3865-DM	3865-DM_Ctrl_HLA-II	201703020_QEh1_LC2_FaMaChCh_SA_HLApII_3865-DM_1_R1.23495.23495.3	GVKGFVRDLQGNPIAN[1168]AT	CBPE_HUMAN_390	Glycosylated site in GlyGen	3	3227.8	1054.37	7.64e-12	40.277	17.913	1	0	0	375	392	16N(1054.3701)	HexNAc(2)Hex(4) % 1054.3701	1.05	0.00108108	40.2771	36.0175	TRUE	P16870	CBPE_HUMAN	CPE	Carboxypeptidase E
Bassani_2017_PXD006939	3865-DM	3865-DM_Ctrl_HLA-II	201703020_QEh1_LC2_FaMaChCh_SA_HLApII_3865-DM_1_R1.23525.23525.3	GFVRDLQGNPIAN[1825]	CBPE_HUMAN_390	Glycosylated site in GlyGen	3	3231.55	1710.6	9.7281e-07	31.665	20.801	0.995	0	0	378	390	13N(1710.5977)	HexNAc(3)Hex(5)NeuAc(1) % 1710.5977	6.46	0	31.6652	21.6363	TRUE	P16870	CBPE_HUMAN	CPE	Carboxypeptidase E
Bassani_2017_PXD006939	3865-DM	3865-DM_Ctrl_HLA-II	201703020_QEh1_LC2_FaMaChCh_SA_HLApII_3865-DM_1_R1.23658.23658.3	GVKGFVRDLQGNPIAN[1006]AT	CBPE_HUMAN_390	Glycosylated site in GlyGen	3	3247.88	892.314	8.39105e-07	29.808	15.952	0.9939	0	0	375	392	16N(892.3172)	HexNAc(2)Hex(3) % 892.3172	0.61	0.00193097	29.8081	27.0666	TRUE	P16870	CBPE_HUMAN	CPE	Carboxypeptidase E
Bassani_2017_PXD006939	3865-DM	3865-DM_Ctrl_HLA-II	201703020_QEh1_LC2_FaMaChCh_SA_HLApII_3865-DM_1_R1.23762.23762.4	VKGFVRDLQGNPIAN[2069]AT	CBPE_HUMAN_390	Glycosylated site in GlyGen	4	3259.51	1954.7	1.08789e-06	34.198	22.443	0.9886	0	0	376	392	15N(1954.7036)	HexNAc(5)Hex(4)NeuAc(1) % 1954.7036	4.3	0	29.6132	34.1984	TRUE	P16870	CBPE_HUMAN	CPE	Carboxypeptidase E
Bassani_2017_PXD006939	3865-DM	3865-DM_Ctrl_HLA-II	201703020_QEh1_LC2_FaMaChCh_SA_HLApII_3865-DM_1_R1.23764.23764.3	GFVRDLQGNPIAN[1330]AT	CBPE_HUMAN_390	Glycosylated site in GlyGen	3	3259.78	1216.42	5.9173e-08	31.346	16.548	0.9995	0	0	378	392	13N(1216.4229)	HexNAc(2)Hex(5) % 1216.4229	0.64	0.00193097	31.3463	29.5176	TRUE	P16870	CBPE_HUMAN	CPE	Carboxypeptidase E
Bassani_2017_PXD006939	3865-DM	3865-DM_Ctrl_HLA-II	201703020_QEh1_LC2_FaMaChCh_SA_HLApII_3865-DM_1_R1.23770.23770.3	GFVRDLQGNPIAN[1330]AT	CBPE_HUMAN_390	Glycosylated site in GlyGen	3	3260.44	1216.42	3.4716e-06	31.348	16.33	0.9983	0	0	378	392	13N(1216.4229)	HexNAc(2)Hex(5) % 1216.4229	0.71	0.00193097	28.5533	31.3481	TRUE	P16870	CBPE_HUMAN	CPE	Carboxypeptidase E
Bassani_2017_PXD006939	3865-DM	3865-DM_Ctrl_HLA-II	201703020_QEh1_LC2_FaMaChCh_SA_HLApII_3865-DM_1_R1.24277.24277.3	GVKGFVRDLQGNPIAN[317]AT	CBPE_HUMAN_390	Glycosylated site in GlyGen	3	3320.88	203.082	3.2902e-09	33.187	15.565	0.9995	0	0	375	392	16N(203.0794)	HexNAc(1) % 203.0794	2.67	0.000628338	22.1452	33.1872	TRUE	P16870	CBPE_HUMAN	CPE	Carboxypeptidase E
Bassani_2017_PXD006939	3865-DM	3865-DM_Ctrl_HLA-II	201703020_QEh1_LC2_FaMaChCh_SA_HLApII_3865-DM_1_R1.25261.25261.3	GVKGFVRDLQGNPIAN[1663]AT	CBPE_HUMAN_390	Glycosylated site in GlyGen	3	3438.91	1548.56	1.10515e-06	33.667	18.155	0.9924	0	0	375	392	16N(1548.5449)	HexNAc(3)Hex(4)NeuAc(1) % 1548.5449	3.94	0	33.668	31.5052	TRUE	P16870	CBPE_HUMAN	CPE	Carboxypeptidase E
Bassani_2017_PXD006939	3865-DM	3865-DM_Ctrl_HLA-II	201703020_QEh1_LC2_FaMaChCh_SA_HLApII_3865-DM_1_R1.19039.19039.3	AN[1979]GSLRALQATVGNSYK	LAMP1_HUMAN_322	Glycosylated site in GlyGen	3	2719.6	1864.66	0.000153411	25.328	17.627	0.9848	0	0	321	337	2N(1864.6342)	HexNAc(2)Hex(9) % 1864.6342	0.83	0.00193097	25.3285	18.4129	TRUE	P11279	LAMP1_HUMAN	LAMP1	Lysosome-associated membrane glycoprotein 1
Bassani_2017_PXD006939	3865-DM	3865-DM_Ctrl_HLA-II	201703020_QEh1_LC2_FaMaChCh_SA_HLApII_3865-DM_1_R1.19050.19050.3	AN[1979]GSLRALQATVGNSYK	LAMP1_HUMAN_322	Glycosylated site in GlyGen	3	2720.73	1864.66	6.30777e-08	30.145	17.44	0.9995	0	0	321	337	2N(1864.6342)	HexNAc(2)Hex(9) % 1864.6342	0.03	0.00324675	30.146	23.2198	TRUE	P11279	LAMP1_HUMAN	LAMP1	Lysosome-associated membrane glycoprotein 1
Bassani_2017_PXD006939	3865-DM	3865-DM_Ctrl_HLA-II	201703020_QEh1_LC2_FaMaChCh_SA_HLApII_3865-DM_1_R1.19123.19123.3	AN[1817]GSLRALQATVGNSYK	LAMP1_HUMAN_322	Glycosylated site in GlyGen	3	2728.98	1702.61	2.66259e-09	25.515	15.838	1	0	0	321	337	2N(1702.5814)	HexNAc(2)Hex(8) % 1702.5814	-0.46	0.00362246	25.5151	18.35	TRUE	P11279	LAMP1_HUMAN	LAMP1	Lysosome-associated membrane glycoprotein 1
Bassani_2017_PXD006939	3865-DM	3865-DM_Ctrl_HLA-II	201703020_QEh1_LC2_FaMaChCh_SA_HLApII_3865-DM_1_R1.19347.19347.3	AN[1493]GSLRALQATVGNSYK	LAMP1_HUMAN_322	Glycosylated site in GlyGen	3	2754.06	1379.48	7.92144e-06	24.931	18.678	0.9865	0	0	321	337	2N(1378.4757)	HexNAc(2)Hex(6) % 1378.4757	3.97	0	24.9316	14.0396	TRUE	P11279	LAMP1_HUMAN	LAMP1	Lysosome-associated membrane glycoprotein 1
Bassani_2017_PXD006939	3865-DM	3865-DM_Ctrl_HLA-II	201703020_QEh1_LC2_FaMaChCh_SA_HLApII_3865-DM_1_R1.19404.19404.3	AN[1330]GSLRALQATVGNSYK	LAMP1_HUMAN_322	Glycosylated site in GlyGen	3	2761.09	1216.42	8.93078e-06	31.419	17.245	0.9967	0	0	321	337	2N(1216.4229)	HexNAc(2)Hex(5) % 1216.4229	4.46	0	31.4192	20.7397	TRUE	P11279	LAMP1_HUMAN	LAMP1	Lysosome-associated membrane glycoprotein 1
Bassani_2017_PXD006939	3865-DM	3865-DM_Ctrl_HLA-II	201703020_QEh1_LC2_FaMaChCh_SA_HLApII_3865-DM_1_R1.19420.19420.3	AN[1330]GSLRALQATVGNSYK	LAMP1_HUMAN_322	Glycosylated site in GlyGen	3	2763.31	1216.42	2.4476e-10	31.656	17.245	0.9999	0	0	321	337	2N(1216.4229)	HexNAc(2)Hex(5) % 1216.4229	3.23	0.000628338	31.6568	20.6609	TRUE	P11279	LAMP1_HUMAN	LAMP1	Lysosome-associated membrane glycoprotein 1
Bassani_2017_PXD006939	3865-DM	3865-DM_Ctrl_HLA-II	201703020_QEh1_LC2_FaMaChCh_SA_HLApII_3865-DM_1_R1.20274.20274.3	AAN[1330]GSLRALQATVGNSYK	LAMP1_HUMAN_322	Glycosylated site in GlyGen	3	2858.26	1216.42	0	50.471	21.811	1	0	0	320	337	3N(1216.4229)	HexNAc(2)Hex(5) % 1216.4229	6.36	0	50.4714	28.9238	TRUE	P11279	LAMP1_HUMAN	LAMP1	Lysosome-associated membrane glycoprotein 1
Bassani_2017_PXD006939	3865-DM	3865-DM_Ctrl_HLA-II	201703020_QEh1_LC2_FaMaChCh_SA_HLApII_3865-DM_1_R1.20604.20604.3	AN[317]GSLRALQATVGNSYK	LAMP1_HUMAN_322	Glycosylated site in GlyGen	3	2897.76	203.078	8e-14	39.617	14.324	1	0	0	321	337	2N(203.0794)	HexNAc(1) % 203.0794	3.84	0	21.3365	39.6171	TRUE	P11279	LAMP1_HUMAN	LAMP1	Lysosome-associated membrane glycoprotein 1
Bassani_2017_PXD006939	3865-DM	3865-DM_Ctrl_HLA-II	201703020_QEh1_LC2_FaMaChCh_SA_HLApII_3865-DM_1_R1.21340.21340.3	AAN[317]GSLRALQATVGNSYK	LAMP1_HUMAN_322	Glycosylated site in GlyGen	3	2984.04	203.078	0	52.507	14.946	1	0	0	320	337	3N(203.0794)	HexNAc(1) % 203.0794	3.84	0	34.9611	52.5075	TRUE	P11279	LAMP1_HUMAN	LAMP1	Lysosome-associated membrane glycoprotein 1
Bassani_2017_PXD006939	3865-DM	3865-DM_Ctrl_HLA-II	201703020_QEh1_LC2_FaMaChCh_SA_HLApII_3865-DM_1_R1.23578.23578.3	AAN[1330]GSLRALQATVGNSY	LAMP1_HUMAN_322	Glycosylated site in GlyGen	3	3237.67	1216.43	6e-14	38.512	14.387	1	0	0	320	336	3N(1216.4229)	HexNAc(2)Hex(5) % 1216.4229	0.61	0.00193097	38.5129	12.1692	TRUE	P11279	LAMP1_HUMAN	LAMP1	Lysosome-associated membrane glycoprotein 1
Bassani_2017_PXD006939	3865-DM	3865-DM_Ctrl_HLA-II	201703020_QEh1_LC2_FaMaChCh_SA_HLApII_3865-DM_1_R1.19474.19474.4	IRKN[1330]LTLMATTSQLPK	PPAL_HUMAN_267	Glycosylated site in GlyGen	4	2769.8	1216.43	0.000560798	21.003	17.586	0.9764	0	0	264	279	4N(1216.4229)	HexNAc(2)Hex(5) % 1216.4229	3.18	0.000628338	21.0034	13.938	TRUE	P11117	PPAL_HUMAN	ACP2	Lysosomal acid phosphatase
Bassani_2017_PXD006939	3865-DM	3865-DM_Ctrl_HLA-II	201703020_QEh1_LC2_FaMaChCh_SA_HLApII_3865-DM_1_R1.19623.19623.3	IRGELRSEN[1330]ASLVLSS	ITA1_HUMAN_1113	Glycosylated site in GlyGen	3	2787.1	1216.43	4.0804e-08	30.52	27.581	0.9995	0	0	1105	1120	9N(1216.4229)	HexNAc(2)Hex(5) % 1216.4229	4.26	0	30.5206	14.044	TRUE	P56199	ITA1_HUMAN	ITGA1	Integrin alpha-1
Bassani_2017_PXD006939	3865-DM	3865-DM_Ctrl_HLA-II	201703020_QEh1_LC2_FaMaChCh_SA_HLApII_3865-DM_1_R1.19745.19745.3	IRGELRSEN[1330]ASLVLS	ITA1_HUMAN_1113	Glycosylated site in GlyGen	3	2800.25	1216.42	1.60223e-07	27.56	20.007	0.9996	0	0	1105	1119	9N(1216.4229)	HexNAc(2)Hex(5) % 1216.4229	4.37	0	27.5602	12.2101	TRUE	P56199	ITA1_HUMAN	ITGA1	Integrin alpha-1
Bassani_2017_PXD006939	3865-DM	3865-DM_Ctrl_HLA-II	201703020_QEh1_LC2_FaMaChCh_SA_HLApII_3865-DM_1_R1.19653.19653.3	IQAN[1006]YSLMENGKIK	APOD_HUMAN_65	Glycosylated site in GlyGen	3	2790.68	892.318	1.84061e-08	38.226	18.738	0.9973	0	0	62	75	4N(892.3172)	HexNAc(2)Hex(3) % 892.3172	3.38	0.000628338	29.4224	38.2261	TRUE	P05090	APOD_HUMAN	APOD	Apolipoprotein D
Bassani_2017_PXD006939	3865-DM	3865-DM_Ctrl_HLA-II	201703020_QEh1_LC2_FaMaChCh_SA_HLApII_3865-DM_1_R1.24297.24297.3	IQAN[1006]YSLMENGKIKV	APOD_HUMAN_65	Glycosylated site in GlyGen	3	3323.25	892.322	2.9186e-10	35.666	16.579	0.9991	0	0	62	76	4N(892.3172)	HexNAc(2)Hex(3) % 892.3172	1.12	0.00108108	30.664	35.666	TRUE	P05090	APOD_HUMAN	APOD	Apolipoprotein D
Bassani_2017_PXD006939	3865-DM	3865-DM_Ctrl_HLA-II	201703020_QEh1_LC2_FaMaChCh_SA_HLApII_3865-DM_1_R1.20459.20459.3	VPAHFVALN[1330]GSKLN	CO2_HUMAN_621	Glycosylated site in GlyGen	3	2879.45	1216.42	1.20454e-07	35.248	18.245	0.9996	0	0	613	626	9N(1216.4229)	HexNAc(2)Hex(5) % 1216.4229	1	0.00157356	35.2482	27.7148	TRUE	P06681	CO2_HUMAN	C2	Complement C2
Bassani_2017_PXD006939	3865-DM	3865-DM_Ctrl_HLA-II	201703020_QEh1_LC2_FaMaChCh_SA_HLApII_3865-DM_1_R1.22872.22872.4	KQSVPAHFVALN[1330]GSKLNIN	CO2_HUMAN_621	Glycosylated site in GlyGen	4	3153.98	1217.43	0	38.099	24.736	1	0	0	610	628	12N(1216.4229)	HexNAc(2)Hex(5) % 1216.4229	0.94	0.00157356	38.1	31.239	TRUE	P06681	CO2_HUMAN	C2	Complement C2
Bassani_2017_PXD006939	3865-DM	3865-DM_Ctrl_HLA-II	201703020_QEh1_LC2_FaMaChCh_SA_HLApII_3865-DM_1_R1.24414.24414.3	VPAHFVALN[1817]GSKLNIN	CO2_HUMAN_621	Glycosylated site in GlyGen	3	3338.38	1702.6	3.3958e-08	28.585	16.813	0.9995	0	0	613	628	9N(1702.5814)	HexNAc(2)Hex(8) % 1702.5814	0.21	0.00324675	28.5855	21.917	TRUE	P06681	CO2_HUMAN	C2	Complement C2
Bassani_2017_PXD006939	3865-DM	3865-DM_Ctrl_HLA-II	201703020_QEh1_LC2_FaMaChCh_SA_HLApII_3865-DM_1_R1.24474.24474.3	VPAHFVALN[1655]GSKLNIN	CO2_HUMAN_621	Glycosylated site in GlyGen	3	3345.22	1540.54	4e-14	44.802	18.894	1	0	0	613	628	9N(1540.5285)	HexNAc(2)Hex(7) % 1540.5285	0.06	0.00324675	44.8023	32.8867	TRUE	P06681	CO2_HUMAN	C2	Complement C2
Bassani_2017_PXD006939	3865-DM	3865-DM_Ctrl_HLA-II	201703020_QEh1_LC2_FaMaChCh_SA_HLApII_3865-DM_1_R1.24565.24565.3	VPAHFVALN[1493]GSKLNIN	CO2_HUMAN_621	Glycosylated site in GlyGen	3	3356.53	1378.48	1.41174e-06	35.082	21.948	0.9985	0	0	613	628	9N(1378.4757)	HexNAc(2)Hex(6) % 1378.4757	1.93	0.000628338	35.0117	35.083	TRUE	P06681	CO2_HUMAN	C2	Complement C2
Bassani_2017_PXD006939	3865-DM	3865-DM_Ctrl_HLA-II	201703020_QEh1_LC2_FaMaChCh_SA_HLApII_3865-DM_1_R1.24605.24605.4	VPAHFVALN[1493]GSKLNIN	CO2_HUMAN_621	Glycosylated site in GlyGen	4	3361.45	1378.47	1.7321e-10	30.786	15.759	0.9996	0	0	613	628	9N(1378.4757)	HexNAc(2)Hex(6) % 1378.4757	1.25	0.00108108	30.7866	24.3659	TRUE	P06681	CO2_HUMAN	C2	Complement C2
Bassani_2017_PXD006939	3865-DM	3865-DM_Ctrl_HLA-II	201703020_QEh1_LC2_FaMaChCh_SA_HLApII_3865-DM_1_R1.24660.24660.3	VPAHFVALN[1330]GSKLNIN	CO2_HUMAN_621	Glycosylated site in GlyGen	3	3367.49	1216.42	0	65.742	21.896	1	0	0	613	628	9N(1216.4229)	HexNAc(2)Hex(5) % 1216.4229	3.37	0.000628338	65.7421	52.0744	TRUE	P06681	CO2_HUMAN	C2	Complement C2
Bassani_2017_PXD006939	3865-DM	3865-DM_Ctrl_HLA-II	201703020_QEh1_LC2_FaMaChCh_SA_HLApII_3865-DM_1_R1.24687.24687.4	VPAHFVALN[1330]GSKLNIN	CO2_HUMAN_621	Glycosylated site in GlyGen	4	3370.59	1216.42	0	60.076	28.328	1	0	0	613	628	9N(1216.4229)	HexNAc(2)Hex(5) % 1216.4229	3.37	0.000628338	60.0766	54.8297	TRUE	P06681	CO2_HUMAN	C2	Complement C2
Bassani_2017_PXD006939	3865-DM	3865-DM_Ctrl_HLA-II	201703020_QEh1_LC2_FaMaChCh_SA_HLApII_3865-DM_1_R1.25408.25408.3	SVPAHFVALN[1330]GSKLNIN	CO2_HUMAN_621	Glycosylated site in GlyGen	3	3458.17	1216.43	0	44.516	17.411	1	0	0	612	628	10N(1216.4229)	HexNAc(2)Hex(5) % 1216.4229	0.94	0.00157356	44.5163	24.4835	TRUE	P06681	CO2_HUMAN	C2	Complement C2
Bassani_2017_PXD006939	3865-DM	3865-DM_Ctrl_HLA-II	201703020_QEh1_LC2_FaMaChCh_SA_HLApII_3865-DM_1_R1.26156.26156.3	VPAHFVALN[1987]GSKLNIN	CO2_HUMAN_621	Glycosylated site in GlyGen	3	3553.75	1872.68	2.64286e-05	21.854	13.606	0.9919	0	0	613	628	9N(1872.6505)	HexNAc(3)Hex(6)NeuAc(1) % 1872.6505	1.94	0.000628338	19.9405	21.8549	TRUE	P06681	CO2_HUMAN	C2	Complement C2
Bassani_2017_PXD006939	3865-DM	3865-DM_Ctrl_HLA-II	201703020_QEh1_LC2_FaMaChCh_SA_HLApII_3865-DM_1_R1.26164.26164.4	VPAHFVALN[1987]GSKLNIN	CO2_HUMAN_621	Glycosylated site in GlyGen	4	3554.75	1872.65	2.39336e-05	23.994	16.806	0.9875	0	0	613	628	9N(1872.6505)	HexNAc(3)Hex(6)NeuAc(1) % 1872.6505	1.88	0.000628338	23.9944	21.6994	TRUE	P06681	CO2_HUMAN	C2	Complement C2
Bassani_2017_PXD006939	3865-DM	3865-DM_Ctrl_HLA-II	201703020_QEh1_LC2_FaMaChCh_SA_HLApII_3865-DM_1_R1.26286.26286.3	VPAHFVALN[1825]GSKLNIN	CO2_HUMAN_621	Glycosylated site in GlyGen	3	3569.33	1711.62	1.07573e-09	27.589	16.045	0.9999	0	0	613	628	9N(1710.5977)	HexNAc(3)Hex(5)NeuAc(1) % 1710.5977	2.88	0.000628338	27.5898	14.9591	TRUE	P06681	CO2_HUMAN	C2	Complement C2
Bassani_2017_PXD006939	3865-DM	3865-DM_Ctrl_HLA-II	201703020_QEh1_LC2_FaMaChCh_SA_HLApII_3865-DM_1_R1.28091.28091.4	KQSVPAHFVALN[1330]GSKLNINL	CO2_HUMAN_621	Glycosylated site in GlyGen	4	3797.72	1216.41	4e-14	42.542	17.561	1	0	0	610	629	12N(1216.4229)	HexNAc(2)Hex(5) % 1216.4229	0.56	0.00238379	42.5421	42.2585	TRUE	P06681	CO2_HUMAN	C2	Complement C2
Bassani_2017_PXD006939	3865-DM	3865-DM_Ctrl_HLA-II	201703020_QEh1_LC2_FaMaChCh_SA_HLApII_3865-DM_1_R1.30032.30032.3	VPAHFVALN[1493]GSKLNINL	CO2_HUMAN_621	Glycosylated site in GlyGen	3	4056.43	1378.48	9.246e-11	38.869	16.721	0.9999	0	0	613	629	9N(1378.4757)	HexNAc(2)Hex(6) % 1378.4757	1.93	0.000628338	38.8698	26.1063	TRUE	P06681	CO2_HUMAN	C2	Complement C2
Bassani_2017_PXD006939	3865-DM	3865-DM_Ctrl_HLA-II	201703020_QEh1_LC2_FaMaChCh_SA_HLApII_3865-DM_1_R1.30104.30104.3	VPAHFVALN[1330]GSKLNINL	CO2_HUMAN_621	Glycosylated site in GlyGen	3	4065.75	1216.42	3.6e-13	44.944	22.158	1	0	0	613	629	9N(1216.4229)	HexNAc(2)Hex(5) % 1216.4229	2.75	0.000628338	44.9449	37.4063	TRUE	P06681	CO2_HUMAN	C2	Complement C2
Bassani_2017_PXD006939	3865-DM	3865-DM_Ctrl_HLA-II	201703020_QEh1_LC2_FaMaChCh_SA_HLApII_3865-DM_1_R1.30590.30590.3	SVPAHFVALN[1330]GSKLNINL	CO2_HUMAN_621	Glycosylated site in GlyGen	3	4130.48	1216.42	4.48263e-07	26.068	13.278	0.9994	0	0	612	629	10N(1216.4229)	HexNAc(2)Hex(5) % 1216.4229	2.29	0.000628338	26.0687	22.0651	TRUE	P06681	CO2_HUMAN	C2	Complement C2
Bassani_2017_PXD006939	3865-DM	3865-DM_Ctrl_HLA-II	201703020_QEh1_LC2_FaMaChCh_SA_HLApII_3865-DM_1_R1.21191.21191.3	KLYQDEKAVLVNN[1152]IT	GOLM1_HUMAN_109	Glycosylated site in GlyGen	3	2967.53	1038.37	4.99664e-06	31.102	16.759	0.997	0	0	97	111	13N(1038.3751)	HexNAc(2)Hex(3)Fuc(1) % 1038.3751	-1.69	0.0185535	31.1026	29.2783	TRUE	Q8NBJ4	GOLM1_HUMAN	GOLM1	Golgi membrane protein 1
Bassani_2017_PXD006939	3865-DM	3865-DM_Ctrl_HLA-II	201703020_QEh1_LC2_FaMaChCh_SA_HLApII_3865-DM_1_R1.22266.22266.3	AVSYTRSVTLQIYN[1152]HS	FCGBP_HUMAN_2138	Glycosylated site in GlyGen	3	3083.42	1038.37	0	51.723	18.416	1	0	0	2125	2140	14N(1038.3751)	HexNAc(2)Hex(3)Fuc(1) % 1038.3751	-0.73	0.00738007	51.7236	30.0763	TRUE	Q9Y6R7	FCGBP_HUMAN	FCGBP	IgGFc-binding protein
Bassani_2017_PXD006939	3865-DM	3865-DM_Ctrl_HLA-II	201703020_QEh1_LC2_FaMaChCh_SA_HLApII_3865-DM_1_R1.25132.25132.3	SQAVSYTRSVTLQIYN[1152]	FCGBP_HUMAN_2138	Glycosylated site in GlyGen	3	3424.09	1038.38	1.19482e-07	29.128	22.177	0.9994	0	0	2123	2138	16N(1038.3751)	HexNAc(2)Hex(3)Fuc(1) % 1038.3751	-1.32	0.0115649	29.1289	23.4438	TRUE	Q9Y6R7	FCGBP_HUMAN	FCGBP	IgGFc-binding protein
Bassani_2017_PXD006939	3865-DM	3865-DM_Ctrl_HLA-II	201703020_QEh1_LC2_FaMaChCh_SA_HLApII_3865-DM_1_R1.23068.23068.3	EVNLVVMRATQLQKN[1655]	CD4_HUMAN_325	Glycosylated site in GlyGen	3	3176.78	1540.55	5.62041e-08	41.137	20.426	0.9992	0	0	311	325	15N(1540.5285)	HexNAc(2)Hex(7) % 1540.5285	0.55	0.00238379	41.1377	30.5004	TRUE	P01730	CD4_HUMAN	CD4	T-cell surface glycoprotein CD4
Bassani_2017_PXD006939	3865-DM	3865-DM_Ctrl_HLA-II	201703020_QEh1_LC2_FaMaChCh_SA_HLApII_3865-DM_1_R1.23212.23212.3	EVNLVVMRATQLQKN[1493]	CD4_HUMAN_325	Glycosylated site in GlyGen	3	3194.16	1378.48	3.11363e-05	29.508	19.906	0.9909	0	0	311	325	15N(1378.4757)	HexNAc(2)Hex(6) % 1378.4757	1.39	0.00108108	29.508	23.4913	TRUE	P01730	CD4_HUMAN	CD4	T-cell surface glycoprotein CD4
Bassani_2017_PXD006939	3865-DM	3865-DM_Ctrl_HLA-II	201703020_QEh1_LC2_FaMaChCh_SA_HLApII_3865-DM_1_R1.23323.23323.3	EVNLVVMRATQLQKN[1330]	CD4_HUMAN_325	Glycosylated site in GlyGen	3	3207.88	1216.43	0	64.76	33.904	1	0	0	311	325	15N(1216.4229)	HexNAc(2)Hex(5) % 1216.4229	2.49	0.000628338	64.7608	41.3124	TRUE	P01730	CD4_HUMAN	CD4	T-cell surface glycoprotein CD4
Bassani_2017_PXD006939	3865-DM	3865-DM_Ctrl_HLA-II	201703020_QEh1_LC2_FaMaChCh_SA_HLApII_3865-DM_1_R1.29458.29458.4	ALKKFVMVKFLN[1152]DSIV	PPT1_HUMAN_232	Glycosylated site in GlyGen	4	3981.83	1038.37	5.926e-11	33.35	18.027	0.9999	0	0	221	236	12N(1038.3751)	HexNAc(2)Hex(3)Fuc(1) % 1038.3751	-2.01	0.0337079	29.2393	33.3505	TRUE	P50897	PPT1_HUMAN	PPT1	Palmitoyl-protein thioesterase 1
Bassani_2017_PXD006939	3865-DM	3865-DM_Ctrl_HLA-II	201703020_QEh1_LC2_FaMaChCh_SA_HLApII_3865-DM_1_R1.25105.25105.4	SHN[1924]LSLVILVPQNLKHR	IC1_HUMAN_352	Glycosylated site in GlyGen	4	3420.85	1809.67	5.15e-12	42.241	36.145	1	0	0	350	366	3N(1809.6661)	HexNAc(5)Hex(4)Fuc(1) % 1809.6661	-1.94	0.0280327	42.241	22.5333	TRUE	P05155	IC1_HUMAN	SERPING1	Plasma protease C1 inhibitor
Bassani_2017_PXD006939	3865-DM	3865-DM_Ctrl_HLA-II	201703020_QEh1_LC2_FaMaChCh_SA_HLApII_3865-DM_1_R1.25165.25165.5	SHN[1778]LSLVILVPQNLKHR	IC1_HUMAN_352	Glycosylated site in GlyGen	5	3428.03	1663.61	2.29584e-09	37.301	24.276	0.9988	0	0	350	366	3N(1663.6082)	HexNAc(5)Hex(4) % 1663.6082	3.27	0.000628338	37.3012	27.3703	TRUE	P05155	IC1_HUMAN	SERPING1	Plasma protease C1 inhibitor
Bassani_2017_PXD006939	3865-DM	3865-DM_Ctrl_HLA-II	201703020_QEh1_LC2_FaMaChCh_SA_HLApII_3865-DM_1_R1.25320.25320.4	HN[1940]LSLVILVPQNLKHR	IC1_HUMAN_352	Glycosylated site in GlyGen	4	3446.44	1826.67	2.5e-13	39.589	20.685	1	0	0	351	366	2N(1825.6610)	HexNAc(5)Hex(5) % 1825.6610	1.54	0.000628338	39.5894	23.365	TRUE	P05155	IC1_HUMAN	SERPING1	Plasma protease C1 inhibitor
Bassani_2017_PXD006939	3865-DM	3865-DM_Ctrl_HLA-II	201703020_QEh1_LC2_FaMaChCh_SA_HLApII_3865-DM_1_R1.25373.25373.4	HN[1778]LSLVILVPQNLKHR	IC1_HUMAN_352	Glycosylated site in GlyGen	4	3453.44	1663.61	2.1815e-10	44.299	27.043	0.999	0	0	351	366	2N(1663.6082)	HexNAc(5)Hex(4) % 1663.6082	2.05	0.000628338	44.2999	27.8993	TRUE	P05155	IC1_HUMAN	SERPING1	Plasma protease C1 inhibitor
Bassani_2017_PXD006939	3865-DM	3865-DM_Ctrl_HLA-II	201703020_QEh1_LC2_FaMaChCh_SA_HLApII_3865-DM_1_R1.25407.25407.5	HN[1778]LSLVILVPQNLKHR	IC1_HUMAN_352	Glycosylated site in GlyGen	5	3458.01	1663.62	4.2208e-10	37.178	27.103	0.9945	0	0	351	366	2N(1663.6082)	HexNAc(5)Hex(4) % 1663.6082	0.61	0.00193097	37.1782	22.3105	TRUE	P05155	IC1_HUMAN	SERPING1	Plasma protease C1 inhibitor
Bassani_2017_PXD006939	3865-DM	3865-DM_Ctrl_HLA-II	201703020_QEh1_LC2_FaMaChCh_SA_HLApII_3865-DM_1_R1.25472.25472.4	HN[1575]LSLVILVPQNLKHR	IC1_HUMAN_352	Glycosylated site in GlyGen	4	3467.05	1460.53	0	51.652	30.694	1	0	0	351	366	2N(1460.5288)	HexNAc(4)Hex(4) % 1460.5288	2.49	0.000628338	51.6523	26.5082	TRUE	P05155	IC1_HUMAN	SERPING1	Plasma protease C1 inhibitor
Bassani_2017_PXD006939	3865-DM	3865-DM_Ctrl_HLA-II	201703020_QEh1_LC2_FaMaChCh_SA_HLApII_3865-DM_1_R1.25549.25549.4	HN[1762]LSLVILVPQNLKHR	IC1_HUMAN_352	Glycosylated site in GlyGen	4	3477.04	1647.61	9.06574e-08	37.217	20.635	0.997	0	0	351	366	2N(1647.6132)	HexNAc(5)Hex(3)Fuc(1) % 1647.6132	-1.15	0.00887082	37.217	20.9312	TRUE	P05155	IC1_HUMAN	SERPING1	Plasma protease C1 inhibitor
Bassani_2017_PXD006939	3865-DM	3865-DM_Ctrl_HLA-II	201703020_QEh1_LC2_FaMaChCh_SA_HLApII_3865-DM_1_R1.25848.25848.4	HN[1006]LSLVILVPQNLKHR	IC1_HUMAN_352	Glycosylated site in GlyGen	4	3514.45	892.318	0	49.358	26.008	1	0	0	351	366	2N(892.3172)	HexNAc(2)Hex(3) % 892.3172	3.64	0	49.3586	29.1071	TRUE	P05155	IC1_HUMAN	SERPING1	Plasma protease C1 inhibitor
Bassani_2017_PXD006939	3865-DM	3865-DM_Ctrl_HLA-II	201703020_QEh1_LC2_FaMaChCh_SA_HLApII_3865-DM_1_R1.27922.27922.4	HN[1778]LSLVILVPQNLKH	IC1_HUMAN_352	Glycosylated site in GlyGen	4	3775.73	1664.62	2.79332e-09	30.698	14.795	0.9996	0	0	351	365	2N(1663.6082)	HexNAc(5)Hex(4) % 1663.6082	0.85	0.00193097	30.6984	17.9082	TRUE	P05155	IC1_HUMAN	SERPING1	Plasma protease C1 inhibitor
Bassani_2017_PXD006939	3865-DM	3865-DM_Ctrl_HLA-II	201703020_QEh1_LC2_FaMaChCh_SA_HLApII_3865-DM_1_R1.28479.28479.5	SHN[2319]LSLVILVPQNLKHR	IC1_HUMAN_352	Glycosylated site in GlyGen	5	3847.39	2204.78	1.93578e-08	46.784	25.578	0.9987	0	0	350	366	3N(2204.7725)	HexNAc(4)Hex(5)NeuAc(2) % 2204.7725	-1.02	0.00787106	46.7848	25.202	TRUE	P05155	IC1_HUMAN	SERPING1	Plasma protease C1 inhibitor
Bassani_2017_PXD006939	3865-DM	3865-DM_Ctrl_HLA-II	201703020_QEh1_LC2_FaMaChCh_SA_HLApII_3865-DM_1_R1.28567.28567.4	HN[2319]LSLVILVPQNLKHR	IC1_HUMAN_352	Glycosylated site in GlyGen	4	3859.59	2204.78	4.146e-11	37.207	16.733	0.9996	0	0	351	366	2N(2204.7725)	HexNAc(4)Hex(5)NeuAc(2) % 2204.7725	0.12	0.00324675	37.2078	25.4331	TRUE	P05155	IC1_HUMAN	SERPING1	Plasma protease C1 inhibitor
Bassani_2017_PXD006939	3865-DM	3865-DM_Ctrl_HLA-II	201703020_QEh1_LC2_FaMaChCh_SA_HLApII_3865-DM_1_R1.28568.28568.5	HN[2319]LSLVILVPQNLKHR	IC1_HUMAN_352	Glycosylated site in GlyGen	5	3859.74	2204.78	1e-14	39.472	14.414	1	0	0	351	366	2N(2204.7725)	HexNAc(4)Hex(5)NeuAc(2) % 2204.7725	-1.22	0.0095273	39.4721	21.3579	TRUE	P05155	IC1_HUMAN	SERPING1	Plasma protease C1 inhibitor
Bassani_2017_PXD006939	3865-DM	3865-DM_Ctrl_HLA-II	201703020_QEh1_LC2_FaMaChCh_SA_HLApII_3865-DM_1_R1.30902.30902.4	SHN[2319]LSLVILVPQNLKH	IC1_HUMAN_352	Glycosylated site in GlyGen	4	4173.1	2204.77	0	39.961	15.855	1	0	0	350	365	3N(2204.7725)	HexNAc(4)Hex(5)NeuAc(2) % 2204.7725	0.34	0.00318689	39.961	31.2751	TRUE	P05155	IC1_HUMAN	SERPING1	Plasma protease C1 inhibitor
Bassani_2017_PXD006939	3865-DM	3865-DM_Ctrl_HLA-II	201703020_QEh1_LC2_FaMaChCh_SA_HLApII_3865-DM_1_R1.25496.25496.3	RTN[990]STFVQALVEHVK	SAP_HUMAN_215	Glycosylated site in GlyGen	3	3469.92	876.327	1.3354e-10	36.511	16.303	0.9999	0	0	213	227	3N(876.3223)	HexNAc(2)Hex(2)Fuc(1) % 876.3223	-1.42	0.0128434	36.5118	16.1609	TRUE	P07602	SAP_HUMAN	PSAP	Prosaposin
Bassani_2017_PXD006939	3865-DM	3865-DM_Ctrl_HLA-II	201703020_QEh1_LC2_FaMaChCh_SA_HLApII_3865-DM_1_R1.25505.25505.3	RTN[990]STFVQALVEHVK	SAP_HUMAN_215	Glycosylated site in GlyGen	3	3471.23	876.327	0	47.121	18.185	1	0	0	213	227	3N(876.3223)	HexNAc(2)Hex(2)Fuc(1) % 876.3223	-1.29	0.0108774	47.1213	16.1839	TRUE	P07602	SAP_HUMAN	PSAP	Prosaposin
Bassani_2017_PXD006939	3865-DM	3865-DM_Ctrl_HLA-II	201703020_QEh1_LC2_FaMaChCh_SA_HLApII_3865-DM_1_R1.26075.26075.4	RTN[1152]STFVQALVEHVKE	SAP_HUMAN_215	Glycosylated site in GlyGen	4	3543.28	1038.38	0	77.976	54.736	1	0	0	213	228	3N(1038.3751)	HexNAc(2)Hex(3)Fuc(1) % 1038.3751	1.48	0.000628338	77.9761	30.0245	TRUE	P07602	SAP_HUMAN	PSAP	Prosaposin
Bassani_2017_PXD006939	3865-DM	3865-DM_Ctrl_HLA-II	201703020_QEh1_LC2_FaMaChCh_SA_HLApII_3865-DM_1_R1.26076.26076.3	RTN[1152]STFVQALVEHVKE	SAP_HUMAN_215	Glycosylated site in GlyGen	3	3543.43	1038.38	5e-14	51.932	22.433	1	0	0	213	228	3N(1038.3751)	HexNAc(2)Hex(3)Fuc(1) % 1038.3751	-1.63	0.0173792	51.9326	20.8304	TRUE	P07602	SAP_HUMAN	PSAP	Prosaposin
Bassani_2017_PXD006939	3865-DM	3865-DM_Ctrl_HLA-II	201703020_QEh1_LC2_FaMaChCh_SA_HLApII_3865-DM_1_R1.26186.26186.4	RTN[990]STFVQALVEHVKE	SAP_HUMAN_215	Glycosylated site in GlyGen	4	3557.68	876.321	0	63.688	42.745	1	0	0	213	228	3N(876.3223)	HexNAc(2)Hex(2)Fuc(1) % 876.3223	-1.02	0.00787106	63.6885	28.0534	TRUE	P07602	SAP_HUMAN	PSAP	Prosaposin
Bassani_2017_PXD006939	3865-DM	3865-DM_Ctrl_HLA-II	201703020_QEh1_LC2_FaMaChCh_SA_HLApII_3865-DM_1_R1.26190.26190.3	RTN[990]STFVQALVEHVKE	SAP_HUMAN_215	Glycosylated site in GlyGen	3	3558.28	876.321	0	73.153	24.043	1	0	0	213	228	3N(876.3223)	HexNAc(2)Hex(2)Fuc(1) % 876.3223	-0.19	0.00324675	73.1532	20.6858	TRUE	P07602	SAP_HUMAN	PSAP	Prosaposin
Bassani_2017_PXD006939	3865-DM	3865-DM_Ctrl_HLA-II	201703020_QEh1_LC2_FaMaChCh_SA_HLApII_3865-DM_1_R1.26372.26372.4	VRTN[990]STFVQALVEHVK	SAP_HUMAN_215	Glycosylated site in GlyGen	4	3579.92	876.322	0	71.854	19.712	1	0	0	212	227	4N(876.3223)	HexNAc(2)Hex(2)Fuc(1) % 876.3223	0.82	0.00193097	71.8541	28.9736	TRUE	P07602	SAP_HUMAN	PSAP	Prosaposin
Bassani_2017_PXD006939	3865-DM	3865-DM_Ctrl_HLA-II	201703020_QEh1_LC2_FaMaChCh_SA_HLApII_3865-DM_1_R1.26384.26384.3	VRTN[990]STFVQALVEHVK	SAP_HUMAN_215	Glycosylated site in GlyGen	3	3581.53	876.322	1e-14	44.827	18.502	1	0	0	212	227	4N(876.3223)	HexNAc(2)Hex(2)Fuc(1) % 876.3223	0.86	0.00193097	44.8278	13.9295	TRUE	P07602	SAP_HUMAN	PSAP	Prosaposin
Bassani_2017_PXD006939	3865-DM	3865-DM_Ctrl_HLA-II	201703020_QEh1_LC2_FaMaChCh_SA_HLApII_3865-DM_1_R1.26437.26437.4	RTN[317]STFVQALVEHVK	SAP_HUMAN_215	Glycosylated site in GlyGen	4	3588.77	203.078	3.8e-13	31.093	12.423	1	0	0	213	227	3N(203.0794)	HexNAc(1) % 203.0794	3.73	0	16.7295	31.0936	TRUE	P07602	SAP_HUMAN	PSAP	Prosaposin
Bassani_2017_PXD006939	3865-DM	3865-DM_Ctrl_HLA-II	201703020_QEh1_LC2_FaMaChCh_SA_HLApII_3865-DM_1_R1.26965.26965.3	VRTN[990]STFVQALVEHVKE	SAP_HUMAN_215	Glycosylated site in GlyGen	3	3653.15	876.32	0	81.158	57.855	1	0	0	212	228	4N(876.3223)	HexNAc(2)Hex(2)Fuc(1) % 876.3223	-0.63	0.00629054	81.1588	30.0499	TRUE	P07602	SAP_HUMAN	PSAP	Prosaposin
Bassani_2017_PXD006939	3865-DM	3865-DM_Ctrl_HLA-II	201703020_QEh1_LC2_FaMaChCh_SA_HLApII_3865-DM_1_R1.27068.27068.3	RTN[317]STFVQALVEHVKE	SAP_HUMAN_215	Glycosylated site in GlyGen	3	3666.46	203.082	0	64.201	16.199	1	0	0	213	228	3N(203.0794)	HexNAc(1) % 203.0794	2.83	0.000628338	64.2016	37.0566	TRUE	P07602	SAP_HUMAN	PSAP	Prosaposin
Bassani_2017_PXD006939	3865-DM	3865-DM_Ctrl_HLA-II	201703020_QEh1_LC2_FaMaChCh_SA_HLApII_3865-DM_1_R1.27078.27078.4	RTN[317]STFVQALVEHVKE	SAP_HUMAN_215	Glycosylated site in GlyGen	4	3667.73	203.083	2.5271e-10	33.507	14.901	0.9985	0	0	213	228	3N(203.0794)	HexNAc(1) % 203.0794	2.34	0.000628338	27.3561	33.5071	TRUE	P07602	SAP_HUMAN	PSAP	Prosaposin
Bassani_2017_PXD006939	3865-DM	3865-DM_Ctrl_HLA-II	201703020_QEh1_LC2_FaMaChCh_SA_HLApII_3865-DM_1_R1.27153.27153.3	RTN[1152]STFVQALVEHVKEE	SAP_HUMAN_215	Glycosylated site in GlyGen	3	3678.1	1038.38	1e-14	54.73	18.824	1	0	0	213	229	3N(1038.3751)	HexNAc(2)Hex(3)Fuc(1) % 1038.3751	-1.56	0.016163	54.7304	18.4097	TRUE	P07602	SAP_HUMAN	PSAP	Prosaposin
Bassani_2017_PXD006939	3865-DM	3865-DM_Ctrl_HLA-II	201703020_QEh1_LC2_FaMaChCh_SA_HLApII_3865-DM_1_R1.27253.27253.4	RTN[990]STFVQALVEHVKEE	SAP_HUMAN_215	Glycosylated site in GlyGen	4	3690.28	876.32	0	84.728	19.664	1	0	0	213	229	3N(876.3223)	HexNAc(2)Hex(2)Fuc(1) % 876.3223	-1.31	0.0115649	84.7282	28.9909	TRUE	P07602	SAP_HUMAN	PSAP	Prosaposin
Bassani_2017_PXD006939	3865-DM	3865-DM_Ctrl_HLA-II	201703020_QEh1_LC2_FaMaChCh_SA_HLApII_3865-DM_1_R1.27260.27260.3	RTN[990]STFVQALVEHVKEE	SAP_HUMAN_215	Glycosylated site in GlyGen	3	3691.1	876.32	0	69.278	21.525	1	0	0	213	229	3N(876.3223)	HexNAc(2)Hex(2)Fuc(1) % 876.3223	-0.58	0.00435557	69.2788	20.8519	TRUE	P07602	SAP_HUMAN	PSAP	Prosaposin
Bassani_2017_PXD006939	3865-DM	3865-DM_Ctrl_HLA-II	201703020_QEh1_LC2_FaMaChCh_SA_HLApII_3865-DM_1_R1.27353.27353.3	AVRTN[990]STFVQALVEHVKE	SAP_HUMAN_215	Glycosylated site in GlyGen	3	3702.65	878.323	5.59e-12	49.052	20.794	1	0	0	211	228	5N(876.3223)	HexNAc(2)Hex(2)Fuc(1) % 876.3223	-2.13	0.0406174	49.0527	23.3684	TRUE	P07602	SAP_HUMAN	PSAP	Prosaposin
Bassani_2017_PXD006939	3865-DM	3865-DM_Ctrl_HLA-II	201703020_QEh1_LC2_FaMaChCh_SA_HLApII_3865-DM_1_R1.27362.27362.4	AVRTN[990]STFVQALVEHVKE	SAP_HUMAN_215	Glycosylated site in GlyGen	4	3703.79	876.32	0	53.783	18.481	1	0	0	211	228	5N(876.3223)	HexNAc(2)Hex(2)Fuc(1) % 876.3223	-1.84	0.0226428	53.783	19.6547	TRUE	P07602	SAP_HUMAN	PSAP	Prosaposin
Bassani_2017_PXD006939	3865-DM	3865-DM_Ctrl_HLA-II	201703020_QEh1_LC2_FaMaChCh_SA_HLApII_3865-DM_1_R1.27686.27686.4	TAVRTN[990]STFVQALVEHVKE	SAP_HUMAN_215	Glycosylated site in GlyGen	4	3743.98	876.319	2e-14	41.614	20.737	1	0	0	210	228	6N(876.3223)	HexNAc(2)Hex(2)Fuc(1) % 876.3223	-1.75	0.0195172	41.6141	25.1496	TRUE	P07602	SAP_HUMAN	PSAP	Prosaposin
Bassani_2017_PXD006939	3865-DM	3865-DM_Ctrl_HLA-II	201703020_QEh1_LC2_FaMaChCh_SA_HLApII_3865-DM_1_R1.27857.27857.4	VRTN[317]STFVQALVEHVKE	SAP_HUMAN_215	Glycosylated site in GlyGen	4	3767.42	203.082	6.9959e-10	33.373	17.076	0.9987	0	0	212	228	4N(203.0794)	HexNAc(1) % 203.0794	2.71	0.000628338	24.3669	33.3736	TRUE	P07602	SAP_HUMAN	PSAP	Prosaposin
Bassani_2017_PXD006939	3865-DM	3865-DM_Ctrl_HLA-II	201703020_QEh1_LC2_FaMaChCh_SA_HLApII_3865-DM_1_R1.27863.27863.3	VRTN[317]STFVQALVEHVKE	SAP_HUMAN_215	Glycosylated site in GlyGen	3	3768.25	203.08	0	58.327	15.021	1	0	0	212	228	4N(203.0794)	HexNAc(1) % 203.0794	3.68	0	58.3273	42.3711	TRUE	P07602	SAP_HUMAN	PSAP	Prosaposin
Bassani_2017_PXD006939	3865-DM	3865-DM_Ctrl_HLA-II	201703020_QEh1_LC2_FaMaChCh_SA_HLApII_3865-DM_1_R1.27896.27896.4	VRTN[1152]STFVQALVEHVKEE	SAP_HUMAN_215	Glycosylated site in GlyGen	4	3772.24	1038.38	0	74.263	22.782	1	0	0	212	229	4N(1038.3751)	HexNAc(2)Hex(3)Fuc(1) % 1038.3751	1.01	0.00157356	74.2638	29.8083	TRUE	P07602	SAP_HUMAN	PSAP	Prosaposin
Bassani_2017_PXD006939	3865-DM	3865-DM_Ctrl_HLA-II	201703020_QEh1_LC2_FaMaChCh_SA_HLApII_3865-DM_1_R1.28008.28008.4	VRTN[990]STFVQALVEHVKEE	SAP_HUMAN_215	Glycosylated site in GlyGen	4	3786.73	876.318	0	75.613	19.255	1	0	0	212	229	4N(876.3223)	HexNAc(2)Hex(2)Fuc(1) % 876.3223	-1.87	0.0239017	75.6138	23.4658	TRUE	P07602	SAP_HUMAN	PSAP	Prosaposin
Bassani_2017_PXD006939	3865-DM	3865-DM_Ctrl_HLA-II	201703020_QEh1_LC2_FaMaChCh_SA_HLApII_3865-DM_1_R1.28013.28013.3	VRTN[990]STFVQALVEHVKEE	SAP_HUMAN_215	Glycosylated site in GlyGen	3	3787.38	876.319	0	74.65	39.46	1	0	0	212	229	4N(876.3223)	HexNAc(2)Hex(2)Fuc(1) % 876.3223	-1.02	0.00787106	74.6505	28.2025	TRUE	P07602	SAP_HUMAN	PSAP	Prosaposin
Bassani_2017_PXD006939	3865-DM	3865-DM_Ctrl_HLA-II	201703020_QEh1_LC2_FaMaChCh_SA_HLApII_3865-DM_1_R1.28185.28185.3	AVRTN[317]STFVQALVEHVKE	SAP_HUMAN_215	Glycosylated site in GlyGen	3	3809.15	204.075	1.41048e-09	31.893	17.035	0.9995	0	0	211	228	5N(203.0794)	HexNAc(1) % 203.0794	-0.51	0.00397614	31.893	26.9452	TRUE	P07602	SAP_HUMAN	PSAP	Prosaposin
Bassani_2017_PXD006939	3865-DM	3865-DM_Ctrl_HLA-II	201703020_QEh1_LC2_FaMaChCh_SA_HLApII_3865-DM_1_R1.28189.28189.3	RTN[317]STFVQALVEHVKEE	SAP_HUMAN_215	Glycosylated site in GlyGen	3	3809.65	203.08	0	67.921	18.32	1	0	0	213	229	3N(203.0794)	HexNAc(1) % 203.0794	3.59	0	67.9215	32.3891	TRUE	P07602	SAP_HUMAN	PSAP	Prosaposin
Bassani_2017_PXD006939	3865-DM	3865-DM_Ctrl_HLA-II	201703020_QEh1_LC2_FaMaChCh_SA_HLApII_3865-DM_1_R1.28190.28190.4	AVRTN[317]STFVQALVEHVKE	SAP_HUMAN_215	Glycosylated site in GlyGen	4	3809.74	204.083	3.6254e-10	33.456	13.959	0.9953	0	0	211	228	5N(203.0794)	HexNAc(1) % 203.0794	3.2	0.000628338	26.1125	33.4568	TRUE	P07602	SAP_HUMAN	PSAP	Prosaposin
Bassani_2017_PXD006939	3865-DM	3865-DM_Ctrl_HLA-II	201703020_QEh1_LC2_FaMaChCh_SA_HLApII_3865-DM_1_R1.28209.28209.4	RTN[317]STFVQALVEHVKEE	SAP_HUMAN_215	Glycosylated site in GlyGen	4	3812.22	203.081	3.4e-12	38.048	15.057	1	0	0	213	229	3N(203.0794)	HexNAc(1) % 203.0794	2.95	0.000628338	27.7394	38.0481	TRUE	P07602	SAP_HUMAN	PSAP	Prosaposin
Bassani_2017_PXD006939	3865-DM	3865-DM_Ctrl_HLA-II	201703020_QEh1_LC2_FaMaChCh_SA_HLApII_3865-DM_1_R1.28557.28557.4	VRTN[463]STFVQALVEHVKEE	SAP_HUMAN_215	Glycosylated site in GlyGen	4	3858.35	349.14	8.6e-13	36.982	15.435	1	0	0	212	229	4N(349.1373)	HexNAc(1)Fuc(1) % 349.1373	-1.34	0.011894	36.982	34.5407	TRUE	P07602	SAP_HUMAN	PSAP	Prosaposin
Bassani_2017_PXD006939	3865-DM	3865-DM_Ctrl_HLA-II	201703020_QEh1_LC2_FaMaChCh_SA_HLApII_3865-DM_1_R1.28630.28630.3	N[990]STFVQALVEHVK	SAP_HUMAN_215	Glycosylated site in GlyGen	3	3868.57	876.323	9.1e-13	44.573	19.671	1	0	0	215	227	1N(876.3223)	HexNAc(2)Hex(2)Fuc(1) % 876.3223	-1.49	0.0145158	32.7916	44.5735	TRUE	P07602	SAP_HUMAN	PSAP	Prosaposin
Bassani_2017_PXD006939	3865-DM	3865-DM_Ctrl_HLA-II	201703020_QEh1_LC2_FaMaChCh_SA_HLApII_3865-DM_1_R1.28881.28881.4	VRTN[317]STFVQALVEHVKEE	SAP_HUMAN_215	Glycosylated site in GlyGen	4	3902.44	203.079	2.1e-13	40.243	17.35	1	0	0	212	229	4N(203.0794)	HexNAc(1) % 203.0794	7.44	0	37.3221	40.2432	TRUE	P07602	SAP_HUMAN	PSAP	Prosaposin
Bassani_2017_PXD006939	3865-DM	3865-DM_Ctrl_HLA-II	201703020_QEh1_LC2_FaMaChCh_SA_HLApII_3865-DM_1_R1.28886.28886.3	VRTN[317]STFVQALVEHVKEE	SAP_HUMAN_215	Glycosylated site in GlyGen	3	3903.05	203.078	0	65.166	16.817	1	0	0	212	229	4N(203.0794)	HexNAc(1) % 203.0794	3.32	0.000628338	65.1663	31.0383	TRUE	P07602	SAP_HUMAN	PSAP	Prosaposin
Bassani_2017_PXD006939	3865-DM	3865-DM_Ctrl_HLA-II	201703020_QEh1_LC2_FaMaChCh_SA_HLApII_3865-DM_1_R1.29157.29157.4	AVRTN[317]STFVQALVEHVKEE	SAP_HUMAN_215	Glycosylated site in GlyGen	4	3940.61	203.082	2e-14	40.356	14.581	1	0	0	211	229	5N(203.0794)	HexNAc(1) % 203.0794	2.71	0.000628338	26.9657	40.3562	TRUE	P07602	SAP_HUMAN	PSAP	Prosaposin
Bassani_2017_PXD006939	3865-DM	3865-DM_Ctrl_HLA-II	201703020_QEh1_LC2_FaMaChCh_SA_HLApII_3865-DM_1_R1.29179.29179.3	AVRTN[317]STFVQALVEHVKEE	SAP_HUMAN_215	Glycosylated site in GlyGen	3	3943.52	203.082	0	42.503	14.902	1	0	0	211	229	5N(203.0794)	HexNAc(1) % 203.0794	2.83	0.000628338	42.5034	21.34	TRUE	P07602	SAP_HUMAN	PSAP	Prosaposin
Bassani_2017_PXD006939	3865-DM	3865-DM_Ctrl_HLA-II	201703020_QEh1_LC2_FaMaChCh_SA_HLApII_3865-DM_1_R1.29208.29208.3	N[990]STFVQALVEHVKE	SAP_HUMAN_215	Glycosylated site in GlyGen	3	3947.54	876.322	1e-14	54.693	25.615	1	0	0	215	228	1N(876.3223)	HexNAc(2)Hex(2)Fuc(1) % 876.3223	-0.13	0.00324675	42.7171	54.6934	TRUE	P07602	SAP_HUMAN	PSAP	Prosaposin
Bassani_2017_PXD006939	3865-DM	3865-DM_Ctrl_HLA-II	201703020_QEh1_LC2_FaMaChCh_SA_HLApII_3865-DM_1_R1.29376.29376.3	TN[1152]STFVQALVEHVKE	SAP_HUMAN_215	Glycosylated site in GlyGen	3	3970.41	1038.38	3.07433e-09	31.773	14.944	1	0	0	214	228	2N(1038.3751)	HexNAc(2)Hex(3)Fuc(1) % 1038.3751	-0.57	0.00435557	23.874	31.7732	TRUE	P07602	SAP_HUMAN	PSAP	Prosaposin
Bassani_2017_PXD006939	3865-DM	3865-DM_Ctrl_HLA-II	201703020_QEh1_LC2_FaMaChCh_SA_HLApII_3865-DM_1_R1.29401.29401.3	TN[1168]STFVQALVEHVKE	SAP_HUMAN_215	Glycosylated site in GlyGen	3	3973.67	1054.37	1.2478e-10	37.393	15.656	0.9995	0	0	214	228	2N(1054.3701)	HexNAc(2)Hex(4) % 1054.3701	0.38	0.00318689	33.9233	37.3933	TRUE	P07602	SAP_HUMAN	PSAP	Prosaposin
Bassani_2017_PXD006939	3865-DM	3865-DM_Ctrl_HLA-II	201703020_QEh1_LC2_FaMaChCh_SA_HLApII_3865-DM_1_R1.29406.29406.3	N[844]STFVQALVEHVKE	SAP_HUMAN_215	Glycosylated site in GlyGen	3	3974.36	730.265	4e-14	42.016	16.317	1	0	0	215	228	1N(730.2644)	HexNAc(2)Hex(2) % 730.2644	2.27	0.000628338	23.7574	42.0169	TRUE	P07602	SAP_HUMAN	PSAP	Prosaposin
Bassani_2017_PXD006939	3865-DM	3865-DM_Ctrl_HLA-II	201703020_QEh1_LC2_FaMaChCh_SA_HLApII_3865-DM_1_R1.29413.29413.4	TAVRTN[317]STFVQALVEHVKEE	SAP_HUMAN_215	Glycosylated site in GlyGen	4	3975.41	203.078	2.1551e-10	26.964	14.09	0.9985	0	0	210	229	6N(203.0794)	HexNAc(1) % 203.0794	0.89	0.00193097	20.7511	26.9642	TRUE	P07602	SAP_HUMAN	PSAP	Prosaposin
Bassani_2017_PXD006939	3865-DM	3865-DM_Ctrl_HLA-II	201703020_QEh1_LC2_FaMaChCh_SA_HLApII_3865-DM_1_R1.29529.29529.3	TN[990]STFVQALVEHVKE	SAP_HUMAN_215	Glycosylated site in GlyGen	3	3990.91	876.321	2.4e-13	49.421	25.501	1	0	0	214	228	2N(876.3223)	HexNAc(2)Hex(2)Fuc(1) % 876.3223	-1.64	0.0180149	49.4218	42.6775	TRUE	P07602	SAP_HUMAN	PSAP	Prosaposin
Bassani_2017_PXD006939	3865-DM	3865-DM_Ctrl_HLA-II	201703020_QEh1_LC2_FaMaChCh_SA_HLApII_3865-DM_1_R1.29731.29731.3	TN[844]STFVQALVEHVKE	SAP_HUMAN_215	Glycosylated site in GlyGen	3	4017.64	730.267	3.4921e-10	42.081	18.874	0.9989	0	0	214	228	2N(730.2644)	HexNAc(2)Hex(2) % 730.2644	2.08	0.000628338	37.0991	42.0813	TRUE	P07602	SAP_HUMAN	PSAP	Prosaposin
Bassani_2017_PXD006939	3865-DM	3865-DM_Ctrl_HLA-II	201703020_QEh1_LC2_FaMaChCh_SA_HLApII_3865-DM_1_R1.29792.29792.3	N[317]STFVQALVEHVK	SAP_HUMAN_215	Glycosylated site in GlyGen	3	4025.74	203.075	4.178e-11	30.995	13.229	0.9999	0	0	215	227	1N(203.0794)	HexNAc(1) % 203.0794	2.33	0.000628338	23.3554	30.9951	TRUE	P07602	SAP_HUMAN	PSAP	Prosaposin
Bassani_2017_PXD006939	3865-DM	3865-DM_Ctrl_HLA-II	201703020_QEh1_LC2_FaMaChCh_SA_HLApII_3865-DM_1_R1.30062.30062.3	TN[317]STFVQALVEHVK	SAP_HUMAN_215	Glycosylated site in GlyGen	3	4060.09	203.076	6.41e-12	33.095	11.956	1	0	0	214	227	2N(203.0794)	HexNAc(1) % 203.0794	2.55	0.000628338	33.0952	32.1937	TRUE	P07602	SAP_HUMAN	PSAP	Prosaposin
Bassani_2017_PXD006939	3865-DM	3865-DM_Ctrl_HLA-II	201703020_QEh1_LC2_FaMaChCh_SA_HLApII_3865-DM_1_R1.30228.30228.3	TN[463]STFVQALVEHVKE	SAP_HUMAN_215	Glycosylated site in GlyGen	3	4081.13	349.13	1.02e-11	48.824	18.021	1	0	0	214	228	2N(349.1373)	HexNAc(1)Fuc(1) % 349.1373	-1.62	0.0173792	39.4739	48.8241	TRUE	P07602	SAP_HUMAN	PSAP	Prosaposin
Bassani_2017_PXD006939	3865-DM	3865-DM_Ctrl_HLA-II	201703020_QEh1_LC2_FaMaChCh_SA_HLApII_3865-DM_1_R1.30271.30271.3	N[990]STFVQALVEHVKEE	SAP_HUMAN_215	Glycosylated site in GlyGen	3	4086.3	876.322	4.1e-13	44.536	16.05	1	0	0	215	229	1N(876.3223)	HexNAc(2)Hex(2)Fuc(1) % 876.3223	-0.03	0.00324675	28.5018	44.5367	TRUE	P07602	SAP_HUMAN	PSAP	Prosaposin
Bassani_2017_PXD006939	3865-DM	3865-DM_Ctrl_HLA-II	201703020_QEh1_LC2_FaMaChCh_SA_HLApII_3865-DM_1_R1.30352.30352.3	N[317]STFVQALVEHVKE	SAP_HUMAN_215	Glycosylated site in GlyGen	3	4097.74	203.081	1.42e-12	36.572	18.082	1	0	0	215	228	1N(203.0794)	HexNAc(1) % 203.0794	2.95	0.000628338	23.2915	36.5724	TRUE	P07602	SAP_HUMAN	PSAP	Prosaposin
Bassani_2017_PXD006939	3865-DM	3865-DM_Ctrl_HLA-II	201703020_QEh1_LC2_FaMaChCh_SA_HLApII_3865-DM_1_R1.30364.30364.2	N[317]STFVQALVEHVKE	SAP_HUMAN_215	Glycosylated site in GlyGen	2	4099.29	203.081	1e-14	46.896	22.448	1	0	0	215	228	1N(203.0794)	HexNAc(1) % 203.0794	3.22	0.000628338	32.7662	46.897	TRUE	P07602	SAP_HUMAN	PSAP	Prosaposin
Bassani_2017_PXD006939	3865-DM	3865-DM_Ctrl_HLA-II	201703020_QEh1_LC2_FaMaChCh_SA_HLApII_3865-DM_1_R1.30378.30378.3	TN[1152]STFVQALVEHVKEE	SAP_HUMAN_215	Glycosylated site in GlyGen	3	4101.36	1038.37	8.9e-13	44.893	20.974	1	0	0	214	229	2N(1038.3751)	HexNAc(2)Hex(3)Fuc(1) % 1038.3751	-1.42	0.0128434	44.8933	40.5354	TRUE	P07602	SAP_HUMAN	PSAP	Prosaposin
Bassani_2017_PXD006939	3865-DM	3865-DM_Ctrl_HLA-II	201703020_QEh1_LC2_FaMaChCh_SA_HLApII_3865-DM_1_R1.30561.30561.3	TN[317]STFVQALVEHVKE	SAP_HUMAN_215	Glycosylated site in GlyGen	3	4126.92	203.077	1.1172e-10	34.843	13.758	0.9985	0	0	214	228	2N(203.0794)	HexNAc(1) % 203.0794	2.93	0.000628338	29.2817	34.8432	TRUE	P07602	SAP_HUMAN	PSAP	Prosaposin
Bassani_2017_PXD006939	3865-DM	3865-DM_Ctrl_HLA-II	201703020_QEh1_LC2_FaMaChCh_SA_HLApII_3865-DM_1_R1.30597.30597.3	TN[1006]STFVQALVEHVKEE	SAP_HUMAN_215	Glycosylated site in GlyGen	3	4131.48	893.316	2.14657e-06	26.024	15.365	0.9845	0	0	214	229	2N(892.3172)	HexNAc(2)Hex(3) % 892.3172	0.44	0.00278035	26.0247	25.9666	TRUE	P07602	SAP_HUMAN	PSAP	Prosaposin
Bassani_2017_PXD006939	3865-DM	3865-DM_Ctrl_HLA-II	201703020_QEh1_LC2_FaMaChCh_SA_HLApII_3865-DM_1_R1.30732.30732.3	TN[844]STFVQALVEHVKEE	SAP_HUMAN_215	Glycosylated site in GlyGen	3	4149.86	730.262	1.47423e-09	35.952	15.568	0.9999	0	0	214	229	2N(730.2644)	HexNAc(2)Hex(2) % 730.2644	1.33	0.00108108	34.535	35.953	TRUE	P07602	SAP_HUMAN	PSAP	Prosaposin
Bassani_2017_PXD006939	3865-DM	3865-DM_Ctrl_HLA-II	201703020_QEh1_LC2_FaMaChCh_SA_HLApII_3865-DM_1_R1.31258.31258.3	TN[463]STFVQALVEHVKEE	SAP_HUMAN_215	Glycosylated site in GlyGen	3	4221.72	349.132	1.6e-13	39.004	17.072	1	0	0	214	229	2N(349.1373)	HexNAc(1)Fuc(1) % 349.1373	-1.93	0.0277267	32.0614	39.0049	TRUE	P07602	SAP_HUMAN	PSAP	Prosaposin
Bassani_2017_PXD006939	3865-DM	3865-DM_Ctrl_HLA-II	201703020_QEh1_LC2_FaMaChCh_SA_HLApII_3865-DM_1_R1.31411.31411.3	N[317]STFVQALVEHVKEE	SAP_HUMAN_215	Glycosylated site in GlyGen	3	4242.38	203.082	7.40951e-08	24.154	16.152	0.9878	0	0	215	229	1N(203.0794)	HexNAc(1) % 203.0794	2.91	0.000628338	16.2796	24.1548	TRUE	P07602	SAP_HUMAN	PSAP	Prosaposin
Bassani_2017_PXD006939	3865-DM	3865-DM_Ctrl_HLA-II	201703020_QEh1_LC2_FaMaChCh_SA_HLApII_3865-DM_1_R1.31572.31572.3	TN[317]STFVQALVEHVKEE	SAP_HUMAN_215	Glycosylated site in GlyGen	3	4265.68	203.079	1.6e-13	44.966	20.895	1	0	0	214	229	2N(203.0794)	HexNAc(1) % 203.0794	5.74	0	39.0043	44.9668	TRUE	P07602	SAP_HUMAN	PSAP	Prosaposin
Bassani_2017_PXD006939	3865-DM	3865-DM_Ctrl_HLA-II	201703020_QEh1_LC2_FaMaChCh_SA_HLApII_3865-DM_1_R1.31587.31587.2	TN[317]STFVQALVEHVKEE	SAP_HUMAN_215	Glycosylated site in GlyGen	2	4267.86	203.077	5.1e-13	41.639	18.038	0.9906	0	0	214	229	2N(203.0794)	HexNAc(1) % 203.0794	2.88	0.000628338	37.426	41.6396	TRUE	P07602	SAP_HUMAN	PSAP	Prosaposin
Bassani_2017_PXD006939	3865-DM	3865-DM_Ctrl_HLA-II	201703020_QEh1_LC2_FaMaChCh_SA_HLApII_3865-DM_1_R1.25580.25580.4	FPN[1152]ASSKEIKTVESITDIR	LAMP1_HUMAN_130	Glycosylated site in GlyGen	4	3481.02	1038.38	1.7744e-10	32.112	16.156	0.9997	0	0	128	146	3N(1038.3751)	HexNAc(2)Hex(3)Fuc(1) % 1038.3751	-1.36	0.0121907	32.1124	29.0546	TRUE	P11279	LAMP1_HUMAN	LAMP1	Lysosome-associated membrane glycoprotein 1
Bassani_2017_PXD006939	3865-DM	3865-DM_Ctrl_HLA-II	201703020_QEh1_LC2_FaMaChCh_SA_HLApII_3865-DM_1_R1.26450.26450.3	AN[1330]YTFTQIAADRVAAA	SEM3B_HUMAN_427	Glycosylated site in GlyGen	3	3590.48	1216.42	2e-14	44.551	18.328	1	0	0	426	441	2N(1216.4229)	HexNAc(2)Hex(5) % 1216.4229	0.72	0.00193097	44.5518	37.7514	TRUE	Q13214	SEM3B_HUMAN	SEMA3B	Semaphorin-3B
Bassani_2017_PXD006939	3865-DM	3865-DM_Ctrl_HLA-II	201703020_QEh1_LC2_FaMaChCh_SA_HLApII_3865-DM_1_R1.26703.26703.3	GAN[1330]YTFTQIAADRVAAA	SEM3B_HUMAN_427	Glycosylated site in GlyGen	3	3621.68	1218.43	3.27767e-09	28.55	13.856	0.9999	0	0	425	441	3N(1216.4229)	HexNAc(2)Hex(5) % 1216.4229	-1.31	0.0115649	28.5509	24.9247	TRUE	Q13214	SEM3B_HUMAN	SEMA3B	Semaphorin-3B
Bassani_2017_PXD006939	3865-DM	3865-DM_Ctrl_HLA-II	201703020_QEh1_LC2_FaMaChCh_SA_HLApII_3865-DM_1_R1.27681.27681.3	VGAN[1330]YTFTQIAADRVAAA	SEM3B_HUMAN_427	Glycosylated site in GlyGen	3	3743.32	1216.42	4e-14	42.643	18.599	1	0	0	424	441	4N(1216.4229)	HexNAc(2)Hex(5) % 1216.4229	3.77	0	38.2204	42.6433	TRUE	Q13214	SEM3B_HUMAN	SEMA3B	Semaphorin-3B
Bassani_2017_PXD006939	3865-DM	3865-DM_Ctrl_HLA-II	201703020_QEh1_LC2_FaMaChCh_SA_HLApII_3865-DM_1_R1.26489.26489.3	AN[1493]ISTWVYSSPGRHEGQEPF	TPP1_HUMAN_286	Glycosylated site in GlyGen	3	3595.44	1380.51	1.54075e-07	24.45	14.768	0.9998	0	0	285	304	2N(1378.4757)	HexNAc(2)Hex(6) % 1378.4757	-1.44	0.0131696	24.4505	20.6418	TRUE	O14773	TPP1_HUMAN	TPP1	Tripeptidyl-peptidase 1
Bassani_2017_PXD006939	3865-DM	3865-DM_Ctrl_HLA-II	201703020_QEh1_LC2_FaMaChCh_SA_HLApII_3865-DM_1_R1.27313.27313.3	GAN[1006]ISTWVYSSPGRHEGQEPF	TPP1_HUMAN_286	Glycosylated site in GlyGen	3	3697.91	893.332	7.34121e-07	27.663	16.934	0.9906	0	0	284	304	3N(892.3172)	HexNAc(2)Hex(3) % 892.3172	0.72	0.00193097	25.9084	27.6631	TRUE	O14773	TPP1_HUMAN	TPP1	Tripeptidyl-peptidase 1
Bassani_2017_PXD006939	3865-DM	3865-DM_Ctrl_HLA-II	201703020_QEh1_LC2_FaMaChCh_SA_HLApII_3865-DM_1_R1.26629.26629.3	ISKGRILTMANQVLAVN[1330]	STAB1_HUMAN_606	Glycosylated site in GlyGen	3	3612.5	1216.42	4.869e-10	45.05	31.248	0.9999	0	0	590	606	17N(1216.4229)	HexNAc(2)Hex(5) % 1216.4229	2.06	0.000628338	45.0509	33.6624	TRUE	Q9NY15	STAB1_HUMAN	STAB1	Stabilin-1
Bassani_2017_PXD006939	3865-DM	3865-DM_Ctrl_HLA-II	201703020_QEh1_LC2_FaMaChCh_SA_HLApII_3865-DM_1_R1.28339.28339.3	ISKGRILTMANQVLAVN[1663]	STAB1_HUMAN_606	Glycosylated site in GlyGen	3	3828.8	1548.57	2.25529e-07	27.142	20.182	0.997	0	0	590	606	17N(1548.5449)	HexNAc(3)Hex(4)NeuAc(1) % 1548.5449	2.79	0.000628338	27.1429	17.994	TRUE	Q9NY15	STAB1_HUMAN	STAB1	Stabilin-1
Bassani_2017_PXD006939	3865-DM	3865-DM_Ctrl_HLA-II	201703020_QEh1_LC2_FaMaChCh_SA_HLApII_3865-DM_1_R1.26922.26922.4	N[2319]DTRVVHAAKAALAAFN	FETUA_HUMAN_156	Glycosylated site in GlyGen	4	3648.48	2204.77	9.5913e-10	46.803	22.346	0.9973	0	0	156	172	1N(2204.7725)	HexNAc(4)Hex(5)NeuAc(2) % 2204.7725	5.36	0	46.8039	23.9464	TRUE	P02765	FETUA_HUMAN	AHSG	Alpha-2-HS-glycoprotein
Bassani_2017_PXD006939	3865-DM	3865-DM_Ctrl_HLA-II	201703020_QEh1_LC2_FaMaChCh_SA_HLApII_3865-DM_1_R1.27615.27615.3	SN[317]NSWRYLSNRLLAPS	TGFB1_HUMAN_176	Glycosylated site in GlyGen	3	3734.82	203.078	1.13619e-08	31.685	17.61	0.9939	0	0	175	190	2N(203.0794)	HexNAc(1) % 203.0794	1.02	0.00157356	18.515	31.6854	TRUE	P01137	TGFB1_HUMAN	TGFB1	Transforming growth factor beta-1 proprotein
Bassani_2017_PXD006939	3865-DM	3865-DM_Ctrl_HLA-II	201703020_QEh1_LC2_FaMaChCh_SA_HLApII_3865-DM_1_R1.27969.27969.3	SGTSYNFLGSEPIISRN[1330]	SEM4D_HUMAN_191	Glycosylated site in GlyGen	3	3782.2	1216.43	0	80.262	62.025	1	0	0	175	191	17N(1216.4229)	HexNAc(2)Hex(5) % 1216.4229	1.05	0.00108108	80.2626	32.404	TRUE	Q92854	SEM4D_HUMAN	SEMA4D	Semaphorin-4D
Bassani_2017_PXD006939	3865-DM	3865-DM_Ctrl_HLA-II	201703020_QEh1_LC2_FaMaChCh_SA_HLApII_3865-DM_1_R1.31332.31332.3	ITN[1330]FTMLIGDKVYQ	ITIH5_HUMAN_97	Glycosylated site in GlyGen	3	4232.17	1216.42	0	55.27	26.345	1	0	0	95	108	3N(1216.4229)	HexNAc(2)Hex(5) % 1216.4229	1.41	0.00108108	55.2702	33.4365	TRUE	Q86UX2	ITIH5_HUMAN	ITIH5	Inter-alpha-trypsin inhibitor heavy chain H5
Bassani_2017_PXD006939	3865-DM	3865-DM_Ctrl_HLA-II	201703020_QEh1_LC2_FaMaChCh_SA_HLApII_3865-DM_1_R1.31342.31342.3	ITN[1330]FTMLIGDKVYQG	ITIH5_HUMAN_97	Glycosylated site in GlyGen	3	4233.59	1216.42	3e-14	55.235	36.527	1	0	0	95	109	3N(1216.4229)	HexNAc(2)Hex(5) % 1216.4229	0.23	0.00324675	55.2357	44.6958	TRUE	Q86UX2	ITIH5_HUMAN	ITIH5	Inter-alpha-trypsin inhibitor heavy chain H5
Bassani_2017_PXD006939	3865-DM	3865-DM_Ctrl_HLA-II	201703020_QEh1_LC2_FaMaChCh_SA_HLApII_3865-DM_1_R1.31362.31362.2	ITN[1330]FTMLIGDKVYQG	ITIH5_HUMAN_97	Glycosylated site in GlyGen	2	4235.97	1217.45	2.3007e-10	30.114	17.265	0.9957	0	0	95	109	3N(1216.4229)	HexNAc(2)Hex(5) % 1216.4229	-1.64	0.0180149	30.1144	19.7087	TRUE	Q86UX2	ITIH5_HUMAN	ITIH5	Inter-alpha-trypsin inhibitor heavy chain H5
Bassani_2017_PXD006939	3865-DM	3865-DM_Ctrl_HLA-II	201703020_QEh1_LC2_FaMaChCh_SA_HLApII_3865-DM_1_R1.32541.32541.3	EN[317]ASQTFDDLPARFGYRLPA	RNF13_HUMAN_43	Within glycosylated protein in GlyGen	3	4404.95	203.085	1.69438e-08	25.895	13.497	0.991	0	0	42	61	2N(203.0794)	HexNAc(1) % 203.0794	2.02	0.000628338	21.3997	25.8958	TRUE	O43567	RNF13_HUMAN	RNF13	E3 ubiquitin-protein ligase RNF13
Bassani_2017_PXD006939	3865-DM	3865-DM_Ctrl_HLA-II	201703020_QEh1_LC2_FaMaChCh_SA_HLApII_3865-DM_1_R1.33575.33575.3	IQLTFLRLMSTEASQN[1330]	CO1A1_HUMAN_1365	Glycosylated site in GlyGen	3	4551.75	1216.42	0	80.762	57.585	1	0	0	1350	1365	16N(1216.4229)	HexNAc(2)Hex(5) % 1216.4229	1.34	0.00108108	80.7628	49.8667	TRUE	P02452	CO1A1_HUMAN	COL1A1	Collagen alpha-1(I) chain
Bassani_2017_PXD006939	TIL1	TIL1_Ctrl_HLA-II	20170303_QEh1_LC2_FaMa_ChCh_SA_HLApII_TIL1_3_R1.11307.11307.3	IDKKYRCVSGTQVHMNN[844]	LAMP1_HUMAN_165	Glycosylated site in GlyGen	3	1818.99	730.266	2.59628e-07	30.091	16.631	0.996	0	0	149	165	17N(730.2644)	HexNAc(2)Hex(2) % 730.2644	1.65	0.000628338	30.0914	27.7509	TRUE	P11279	LAMP1_HUMAN	LAMP1	Lysosome-associated membrane glycoprotein 1
Bassani_2017_PXD006939	TIL1	TIL1_Ctrl_HLA-II	20170303_QEh1_LC2_FaMa_ChCh_SA_HLApII_TIL1_3_R1.11336.11336.4	IDKKYRCVSGTQVHMNN[1152]	LAMP1_HUMAN_165	Glycosylated site in GlyGen	4	1822.98	1038.37	1e-14	49.674	18.879	1	0	0	149	165	17N(1038.3751)	HexNAc(2)Hex(3)Fuc(1) % 1038.3751	-0.67	0.00662123	49.6747	36.6608	TRUE	P11279	LAMP1_HUMAN	LAMP1	Lysosome-associated membrane glycoprotein 1
Bassani_2017_PXD006939	TIL1	TIL1_Ctrl_HLA-II	20170303_QEh1_LC2_FaMa_ChCh_SA_HLApII_TIL1_3_R1.11442.11442.3	IDKKYRCVSGTQVHMNN[990]	LAMP1_HUMAN_165	Glycosylated site in GlyGen	3	1836	876.322	3e-14	59.242	18.971	1	0	0	149	165	17N(876.3223)	HexNAc(2)Hex(2)Fuc(1) % 876.3223	1.19	0.00108108	59.2422	41.4744	TRUE	P11279	LAMP1_HUMAN	LAMP1	Lysosome-associated membrane glycoprotein 1
Bassani_2017_PXD006939	TIL1	TIL1_Ctrl_HLA-II	20170303_QEh1_LC2_FaMa_ChCh_SA_HLApII_TIL1_3_R1.13251.13251.4	DIDKKYRCVSGTQVHMNN[1152]	LAMP1_HUMAN_165	Glycosylated site in GlyGen	4	2069.55	1038.38	1.16681e-06	27.702	20.525	0.9982	0	0	148	165	18N(1038.3751)	HexNAc(2)Hex(3)Fuc(1) % 1038.3751	-1.46	0.0138519	27.702	25.6479	TRUE	P11279	LAMP1_HUMAN	LAMP1	Lysosome-associated membrane glycoprotein 1
Bassani_2017_PXD006939	TIL1	TIL1_Ctrl_HLA-II	20170303_QEh1_LC2_FaMa_ChCh_SA_HLApII_TIL1_3_R1.09022.09022.4	IDKKYRCVSGTQVHM[147]N[844]N	LAMP1_HUMAN_164	Within glycosylated protein in GlyGen	4	1499.04	730.264	6.17e-12	34.213	16.455	1	0	0	149	165	16N(730.2644)	HexNAc(2)Hex(2) % 730.2644	3.06	0.000628338	24.4756	34.2137	TRUE	P11279	LAMP1_HUMAN	LAMP1	Lysosome-associated membrane glycoprotein 1
Bassani_2017_PXD006939	TIL1	TIL1_Ctrl_HLA-II	20170303_QEh1_LC2_FaMa_ChCh_SA_HLApII_TIL1_3_R1.09158.09158.4	IDKKYRCVSGTQVHM[147]N[317]N	LAMP1_HUMAN_164	Within glycosylated protein in GlyGen	4	1517.45	203.079	2.95105e-06	24.804	14.743	0.9825	0	0	149	165	16N(203.0794)	HexNAc(1) % 203.0794	5.56	0	10.5457	24.8041	TRUE	P11279	LAMP1_HUMAN	LAMP1	Lysosome-associated membrane glycoprotein 1
Bassani_2017_PXD006939	TIL1	TIL1_Ctrl_HLA-II	20170303_QEh1_LC2_FaMa_ChCh_SA_HLApII_TIL1_3_R1.11298.11298.4	IDKKYRCVSGTQVHMN[844]N	LAMP1_HUMAN_164	Within glycosylated protein in GlyGen	4	1817.71	730.265	1.09669e-09	36.966	17.483	0.9995	0	0	149	165	16N(730.2644)	HexNAc(2)Hex(2) % 730.2644	3.12	0.000628338	30.3346	36.9666	TRUE	P11279	LAMP1_HUMAN	LAMP1	Lysosome-associated membrane glycoprotein 1
Bassani_2017_PXD006939	TIL1	TIL1_Ctrl_HLA-II	20170303_QEh1_LC2_FaMa_ChCh_SA_HLApII_TIL1_3_R1.11320.11320.5	IDKKYRCVSGTQVHMN[844]N	LAMP1_HUMAN_164	Within glycosylated protein in GlyGen	5	1820.81	730.265	3.8459e-10	35.493	17.672	0.9979	0	0	149	165	16N(730.2644)	HexNAc(2)Hex(2) % 730.2644	2.54	0.000628338	20.982	35.4938	TRUE	P11279	LAMP1_HUMAN	LAMP1	Lysosome-associated membrane glycoprotein 1
Bassani_2017_PXD006939	TIL1	TIL1_Ctrl_HLA-II	20170303_QEh1_LC2_FaMa_ChCh_SA_HLApII_TIL1_3_R1.11600.11600.4	IDKKYRCVSGTQVHMN[317]N	LAMP1_HUMAN_164	Within glycosylated protein in GlyGen	4	1855.05	203.079	7.83e-12	36.226	17.555	1	0	0	149	165	16N(203.0794)	HexNAc(1) % 203.0794	6.36	0	16.5674	36.2267	TRUE	P11279	LAMP1_HUMAN	LAMP1	Lysosome-associated membrane glycoprotein 1
Bassani_2017_PXD006939	TIL1	TIL1_Ctrl_HLA-II	20170303_QEh1_LC2_FaMa_ChCh_SA_HLApII_TIL1_3_R1.11611.11611.3	IDKKYRCVSGTQVHMN[317]N	LAMP1_HUMAN_164	Within glycosylated protein in GlyGen	3	1856.62	203.082	1.69037e-08	28.543	14.285	0.991	0	0	149	165	16N(203.0794)	HexNAc(1) % 203.0794	2.71	0.000628338	20.9025	28.5439	TRUE	P11279	LAMP1_HUMAN	LAMP1	Lysosome-associated membrane glycoprotein 1
Bassani_2017_PXD006939	TIL1	TIL1_Ctrl_HLA-II	20170303_QEh1_LC2_FaMa_ChCh_SA_HLApII_TIL1_3_R1.11750.11750.4	IDKKYRCVSGTQVHMN[463]N	LAMP1_HUMAN_164	Within glycosylated protein in GlyGen	4	1874.33	349.139	2.744e-10	33.106	18.842	0.9965	0	0	149	165	16N(349.1373)	HexNAc(1)Fuc(1) % 349.1373	-0.7	0.00662123	18.8692	33.107	TRUE	P11279	LAMP1_HUMAN	LAMP1	Lysosome-associated membrane glycoprotein 1
Bassani_2017_PXD006939	TIL1	TIL1_Ctrl_HLA-II	20170303_QEh1_LC2_FaMa_ChCh_SA_HLApII_TIL1_3_R1.17715.17715.3	N[1979]GSLRALQATVGNSYK	LAMP1_HUMAN_322	Glycosylated site in GlyGen	3	2627.55	1864.66	9.33433e-07	26.732	17.616	0.999	0	0	322	337	1N(1864.6342)	HexNAc(2)Hex(9) % 1864.6342	0.73	0.00193097	26.7325	23.1637	TRUE	P11279	LAMP1_HUMAN	LAMP1	Lysosome-associated membrane glycoprotein 1
Bassani_2017_PXD006939	TIL1	TIL1_Ctrl_HLA-II	20170303_QEh1_LC2_FaMa_ChCh_SA_HLApII_TIL1_3_R1.17781.17781.3	N[1817]GSLRALQATVGNSYK	LAMP1_HUMAN_322	Glycosylated site in GlyGen	3	2634.98	1702.6	2.95011e-05	27.234	19.589	0.9933	0	0	322	337	1N(1702.5814)	HexNAc(2)Hex(8) % 1702.5814	2.44	0.000628338	27.234	20.5943	TRUE	P11279	LAMP1_HUMAN	LAMP1	Lysosome-associated membrane glycoprotein 1
Bassani_2017_PXD006939	TIL1	TIL1_Ctrl_HLA-II	20170303_QEh1_LC2_FaMa_ChCh_SA_HLApII_TIL1_3_R1.18075.18075.3	N[1330]GSLRALQATVGNSYK	LAMP1_HUMAN_322	Glycosylated site in GlyGen	3	2670.53	1216.42	1.565e-11	55.796	22.894	1	0	0	322	337	1N(1216.4229)	HexNAc(2)Hex(5) % 1216.4229	4.43	0	55.7962	35.9823	TRUE	P11279	LAMP1_HUMAN	LAMP1	Lysosome-associated membrane glycoprotein 1
Bassani_2017_PXD006939	TIL1	TIL1_Ctrl_HLA-II	20170303_QEh1_LC2_FaMa_ChCh_SA_HLApII_TIL1_3_R1.18352.18352.3	AN[1979]GSLRALQATVGNSYK	LAMP1_HUMAN_322	Glycosylated site in GlyGen	3	2702.77	1864.66	3.8576e-08	33.308	15.729	0.9995	0	0	321	337	2N(1864.6342)	HexNAc(2)Hex(9) % 1864.6342	0.57	0.00238379	33.3082	18.3033	TRUE	P11279	LAMP1_HUMAN	LAMP1	Lysosome-associated membrane glycoprotein 1
Bassani_2017_PXD006939	TIL1	TIL1_Ctrl_HLA-II	20170303_QEh1_LC2_FaMa_ChCh_SA_HLApII_TIL1_3_R1.18413.18413.3	AN[1817]GSLRALQATVGNSYK	LAMP1_HUMAN_322	Glycosylated site in GlyGen	3	2710.06	1702.6	8.18628e-07	29.694	18.696	0.9991	0	0	321	337	2N(1702.5814)	HexNAc(2)Hex(8) % 1702.5814	1.39	0.00108108	29.6942	23.1036	TRUE	P11279	LAMP1_HUMAN	LAMP1	Lysosome-associated membrane glycoprotein 1
Bassani_2017_PXD006939	TIL1	TIL1_Ctrl_HLA-II	20170303_QEh1_LC2_FaMa_ChCh_SA_HLApII_TIL1_3_R1.18478.18478.3	AN[1655]GSLRALQATVGNSYK	LAMP1_HUMAN_322	Glycosylated site in GlyGen	3	2718.19	1540.54	3.86117e-08	36.104	23.924	0.9991	0	0	321	337	2N(1540.5285)	HexNAc(2)Hex(7) % 1540.5285	3.06	0.000628338	36.1044	27.5354	TRUE	P11279	LAMP1_HUMAN	LAMP1	Lysosome-associated membrane glycoprotein 1
Bassani_2017_PXD006939	TIL1	TIL1_Ctrl_HLA-II	20170303_QEh1_LC2_FaMa_ChCh_SA_HLApII_TIL1_3_R1.18598.18598.3	AN[1493]GSLRALQATVGNSYK	LAMP1_HUMAN_322	Glycosylated site in GlyGen	3	2731.81	1378.48	4.5813e-10	40.227	17.984	0.9999	0	0	321	337	2N(1378.4757)	HexNAc(2)Hex(6) % 1378.4757	3.56	0	40.2279	22.7369	TRUE	P11279	LAMP1_HUMAN	LAMP1	Lysosome-associated membrane glycoprotein 1
Bassani_2017_PXD006939	TIL1	TIL1_Ctrl_HLA-II	20170303_QEh1_LC2_FaMa_ChCh_SA_HLApII_TIL1_3_R1.18700.18700.3	AN[1330]GSLRALQATVGNSYK	LAMP1_HUMAN_322	Glycosylated site in GlyGen	3	2743.56	1216.42	0	64.778	18.458	1	0	0	321	337	2N(1216.4229)	HexNAc(2)Hex(5) % 1216.4229	4.41	0	64.7781	25.039	TRUE	P11279	LAMP1_HUMAN	LAMP1	Lysosome-associated membrane glycoprotein 1
Bassani_2017_PXD006939	TIL1	TIL1_Ctrl_HLA-II	20170303_QEh1_LC2_FaMa_ChCh_SA_HLApII_TIL1_3_R1.19246.19246.3	AAN[1979]GSLRALQATVGNSYK	LAMP1_HUMAN_322	Glycosylated site in GlyGen	3	2804.26	1864.66	0.000321427	23.18	18.747	0.9784	0	0	320	337	3N(1864.6342)	HexNAc(2)Hex(9) % 1864.6342	1.43	0.00108108	23.181	16.112	TRUE	P11279	LAMP1_HUMAN	LAMP1	Lysosome-associated membrane glycoprotein 1
Bassani_2017_PXD006939	TIL1	TIL1_Ctrl_HLA-II	20170303_QEh1_LC2_FaMa_ChCh_SA_HLApII_TIL1_3_R1.19307.19307.3	AAN[1817]GSLRALQATVGNSYK	LAMP1_HUMAN_322	Glycosylated site in GlyGen	3	2811.28	1702.6	0.000281343	24.475	19.385	0.9807	0	0	320	337	3N(1702.5814)	HexNAc(2)Hex(8) % 1702.5814	1.25	0.00108108	24.4755	20.7905	TRUE	P11279	LAMP1_HUMAN	LAMP1	Lysosome-associated membrane glycoprotein 1
Bassani_2017_PXD006939	TIL1	TIL1_Ctrl_HLA-II	20170303_QEh1_LC2_FaMa_ChCh_SA_HLApII_TIL1_3_R1.19383.19383.3	AAN[1655]GSLRALQATVGNSYK	LAMP1_HUMAN_322	Glycosylated site in GlyGen	3	2819.97	1540.54	7.90503e-06	31.309	19.569	0.995	0	0	320	337	3N(1540.5285)	HexNAc(2)Hex(7) % 1540.5285	2.33	0.000628338	31.3092	20.6097	TRUE	P11279	LAMP1_HUMAN	LAMP1	Lysosome-associated membrane glycoprotein 1
Bassani_2017_PXD006939	TIL1	TIL1_Ctrl_HLA-II	20170303_QEh1_LC2_FaMa_ChCh_SA_HLApII_TIL1_3_R1.19484.19484.3	AAN[1493]GSLRALQATVGNSYK	LAMP1_HUMAN_322	Glycosylated site in GlyGen	3	2830.48	1378.48	2.35146e-07	28.976	19.461	0.9995	0	0	320	337	3N(1378.4757)	HexNAc(2)Hex(6) % 1378.4757	1.99	0.000628338	28.9761	18.2451	TRUE	P11279	LAMP1_HUMAN	LAMP1	Lysosome-associated membrane glycoprotein 1
Bassani_2017_PXD006939	TIL1	TIL1_Ctrl_HLA-II	20170303_QEh1_LC2_FaMa_ChCh_SA_HLApII_TIL1_3_R1.19574.19574.3	AAN[1330]GSLRALQATVGNSYK	LAMP1_HUMAN_322	Glycosylated site in GlyGen	3	2840.41	1216.42	3.471e-11	55.71	21.434	1	0	0	320	337	3N(1216.4229)	HexNAc(2)Hex(5) % 1216.4229	7.96	0	55.7107	34.0676	TRUE	P11279	LAMP1_HUMAN	LAMP1	Lysosome-associated membrane glycoprotein 1
Bassani_2017_PXD006939	TIL1	TIL1_Ctrl_HLA-II	20170303_QEh1_LC2_FaMa_ChCh_SA_HLApII_TIL1_3_R1.19971.19971.3	AN[317]GSLRALQATVGNSYK	LAMP1_HUMAN_322	Glycosylated site in GlyGen	3	2881.58	203.082	1e-14	44.179	14.433	1	0	0	321	337	2N(203.0794)	HexNAc(1) % 203.0794	2.53	0.000628338	27.9843	44.18	TRUE	P11279	LAMP1_HUMAN	LAMP1	Lysosome-associated membrane glycoprotein 1
Bassani_2017_PXD006939	TIL1	TIL1_Ctrl_HLA-II	20170303_QEh1_LC2_FaMa_ChCh_SA_HLApII_TIL1_3_R1.22378.22378.3	AN[1330]GSLRALQATVGNSY	LAMP1_HUMAN_322	Glycosylated site in GlyGen	3	3138.82	1216.42	9.22929e-08	34.369	12.24	0.9995	0	0	321	336	2N(1216.4229)	HexNAc(2)Hex(5) % 1216.4229	2.12	0.000628338	34.3691	8.04153	TRUE	P11279	LAMP1_HUMAN	LAMP1	Lysosome-associated membrane glycoprotein 1
Bassani_2017_PXD006939	TIL1	TIL1_Ctrl_HLA-II	20170303_QEh1_LC2_FaMa_ChCh_SA_HLApII_TIL1_3_R1.18766.18766.4	IRKN[1330]LTLMATTSQLPK	PPAL_HUMAN_267	Glycosylated site in GlyGen	4	2751.16	1216.43	1.39694e-06	25.447	14.188	0.9982	0	0	264	279	4N(1216.4229)	HexNAc(2)Hex(5) % 1216.4229	2.51	0.000628338	25.4477	20.2574	TRUE	P11117	PPAL_HUMAN	ACP2	Lysosomal acid phosphatase
Bassani_2017_PXD006939	TIL1	TIL1_Ctrl_HLA-II	20170303_QEh1_LC2_FaMa_ChCh_SA_HLApII_TIL1_3_R1.18986.18986.3	IQAN[1006]YSLMENGKIK	APOD_HUMAN_65	Glycosylated site in GlyGen	3	2776.02	892.316	1.43306e-07	40.841	21.796	0.9973	0	0	62	75	4N(892.3172)	HexNAc(2)Hex(3) % 892.3172	3.41	0.000628338	35.5037	40.8413	TRUE	P05090	APOD_HUMAN	APOD	Apolipoprotein D
Bassani_2017_PXD006939	TIL1	TIL1_Ctrl_HLA-II	20170303_QEh1_LC2_FaMa_ChCh_SA_HLApII_TIL1_3_R1.20787.20787.3	KLYQDEKAVLVNN[990]IT	GOLM1_HUMAN_109	Glycosylated site in GlyGen	3	2969.95	876.322	8.65631e-09	31.753	14.342	0.9997	0	0	97	111	13N(876.3223)	HexNAc(2)Hex(2)Fuc(1) % 876.3223	1.95	0.000628338	31.7539	25.4852	TRUE	Q8NBJ4	GOLM1_HUMAN	GOLM1	Golgi membrane protein 1
Bassani_2017_PXD006939	TIL1	TIL1_Ctrl_HLA-II	20170303_QEh1_LC2_FaMa_ChCh_SA_HLApII_TIL1_3_R1.18535.18535.3	EVNLVVM[147]RATQLQKN[1330]	CD4_HUMAN_325	Glycosylated site in GlyGen	3	2724.12	1217.43	1.34597e-08	29.673	16.683	0.9994	0	0	311	325	15N(1216.4229)	HexNAc(2)Hex(5) % 1216.4229	4.08	0	29.674	19.2041	TRUE	P01730	CD4_HUMAN	CD4	T-cell surface glycoprotein CD4
Bassani_2017_PXD006939	TIL1	TIL1_Ctrl_HLA-II	20170303_QEh1_LC2_FaMa_ChCh_SA_HLApII_TIL1_3_R1.22803.22803.3	EVNLVVMRATQLQKN[1330]	CD4_HUMAN_325	Glycosylated site in GlyGen	3	3182.99	1216.42	1.9e-13	71.725	36.468	1	0	0	311	325	15N(1216.4229)	HexNAc(2)Hex(5) % 1216.4229	5.21	0	71.7254	32.3665	TRUE	P01730	CD4_HUMAN	CD4	T-cell surface glycoprotein CD4
Bassani_2017_PXD006939	TIL1	TIL1_Ctrl_HLA-II	20170303_QEh1_LC2_FaMa_ChCh_SA_HLApII_TIL1_3_R1.24281.24281.3	EVNLVVMRATQLQKN[1987]	CD4_HUMAN_325	Glycosylated site in GlyGen	3	3340.17	1873.68	0.000147626	23.372	19.308	0.9916	0	0	311	325	15N(1872.6505)	HexNAc(3)Hex(6)NeuAc(1) % 1872.6505	2.48	0.000628338	23.3727	20.1125	TRUE	P01730	CD4_HUMAN	CD4	T-cell surface glycoprotein CD4
Bassani_2017_PXD006939	TIL1	TIL1_Ctrl_HLA-II	20170303_QEh1_LC2_FaMa_ChCh_SA_HLApII_TIL1_3_R1.27529.27529.3	EVNLVVMRATQLQKN[1330]LT	CD4_HUMAN_325	Glycosylated site in GlyGen	3	3714.93	1216.43	4.92776e-07	33.563	28.463	0.9994	0	0	311	327	15N(1216.4229)	HexNAc(2)Hex(5) % 1216.4229	0.22	0.00324675	33.5639	29.3764	TRUE	P01730	CD4_HUMAN	CD4	T-cell surface glycoprotein CD4
Bassani_2017_PXD006939	TIL1	TIL1_Ctrl_HLA-II	20170303_QEh1_LC2_FaMa_ChCh_SA_HLApII_TIL1_3_R1.27889.27889.3	QEVNLVVMRATQLQKN[1330]LT	CD4_HUMAN_325	Glycosylated site in GlyGen	3	3759.3	1216.43	2.69115e-05	23.248	16.444	0.9936	0	0	310	327	16N(1216.4229)	HexNAc(2)Hex(5) % 1216.4229	0.39	0.00318689	23.2485	14.1077	TRUE	P01730	CD4_HUMAN	CD4	T-cell surface glycoprotein CD4
Bassani_2017_PXD006939	TIL1	TIL1_Ctrl_HLA-II	20170303_QEh1_LC2_FaMa_ChCh_SA_HLApII_TIL1_3_R1.23672.23672.3	LKKFVMVKFLN[1330]DS	PPT1_HUMAN_232	Glycosylated site in GlyGen	3	3277.76	1216.42	2.2e-13	44.873	19.053	1	0	0	222	234	11N(1216.4229)	HexNAc(2)Hex(5) % 1216.4229	2.03	0.000628338	44.8736	28.3458	TRUE	P50897	PPT1_HUMAN	PPT1	Palmitoyl-protein thioesterase 1
Bassani_2017_PXD006939	TIL1	TIL1_Ctrl_HLA-II	20170303_QEh1_LC2_FaMa_ChCh_SA_HLApII_TIL1_3_R1.25047.25047.4	KKFVM[147]VKFLN[1330]DSIVDP	PPT1_HUMAN_232	Glycosylated site in GlyGen	4	3427.66	1216.42	3.98492e-09	30.976	19.771	0.9998	0	0	223	238	10N(1216.4229)	HexNAc(2)Hex(5) % 1216.4229	1.97	0.000628338	30.9764	19.1009	TRUE	P50897	PPT1_HUMAN	PPT1	Palmitoyl-protein thioesterase 1
Bassani_2017_PXD006939	TIL1	TIL1_Ctrl_HLA-II	20170303_QEh1_LC2_FaMa_ChCh_SA_HLApII_TIL1_3_R1.25094.25094.4	KKFVM[147]VKFLN[1152]DSIVDP	PPT1_HUMAN_232	Glycosylated site in GlyGen	4	3433.24	1038.38	0.00017433	25.482	24.946	0.9841	0	0	223	238	10N(1038.3751)	HexNAc(2)Hex(3)Fuc(1) % 1038.3751	-2.19	0.0459881	25.4823	17.009	TRUE	P50897	PPT1_HUMAN	PPT1	Palmitoyl-protein thioesterase 1
Bassani_2017_PXD006939	TIL1	TIL1_Ctrl_HLA-II	20170303_QEh1_LC2_FaMa_ChCh_SA_HLApII_TIL1_3_R1.26549.26549.4	ALKKFVM[147]VKFLN[1152]DSIVD	PPT1_HUMAN_232	Glycosylated site in GlyGen	4	3597.16	1038.38	3.70679e-06	26.057	18.789	0.9965	0	0	221	237	12N(1038.3751)	HexNAc(2)Hex(3)Fuc(1) % 1038.3751	-1.84	0.0226428	26.0578	25.9312	TRUE	P50897	PPT1_HUMAN	PPT1	Palmitoyl-protein thioesterase 1
Bassani_2017_PXD006939	TIL1	TIL1_Ctrl_HLA-II	20170303_QEh1_LC2_FaMa_ChCh_SA_HLApII_TIL1_3_R1.26593.26593.3	KKFVMVKFLN[1330]DSIVD	PPT1_HUMAN_232	Glycosylated site in GlyGen	3	3602.58	1216.42	8e-13	39.673	18.49	1	0	0	223	237	10N(1216.4229)	HexNAc(2)Hex(5) % 1216.4229	2.52	0.000628338	39.6736	30.7643	TRUE	P50897	PPT1_HUMAN	PPT1	Palmitoyl-protein thioesterase 1
Bassani_2017_PXD006939	TIL1	TIL1_Ctrl_HLA-II	20170303_QEh1_LC2_FaMa_ChCh_SA_HLApII_TIL1_3_R1.26599.26599.4	KKFVMVKFLN[1330]DSIVD	PPT1_HUMAN_232	Glycosylated site in GlyGen	4	3603.19	1216.42	1e-14	38.957	15.574	1	0	0	223	237	10N(1216.4229)	HexNAc(2)Hex(5) % 1216.4229	2.61	0.000628338	38.9571	27.7648	TRUE	P50897	PPT1_HUMAN	PPT1	Palmitoyl-protein thioesterase 1
Bassani_2017_PXD006939	TIL1	TIL1_Ctrl_HLA-II	20170303_QEh1_LC2_FaMa_ChCh_SA_HLApII_TIL1_3_R1.26632.26632.4	ALKKFVM[147]VKFLN[1330]DSIVD	PPT1_HUMAN_232	Glycosylated site in GlyGen	4	3607.59	1216.42	3.73469e-06	24.743	16.233	0.9969	0	0	221	237	12N(1216.4229)	HexNAc(2)Hex(5) % 1216.4229	0.72	0.00193097	24.7439	17.8718	TRUE	P50897	PPT1_HUMAN	PPT1	Palmitoyl-protein thioesterase 1
Bassani_2017_PXD006939	TIL1	TIL1_Ctrl_HLA-II	20170303_QEh1_LC2_FaMa_ChCh_SA_HLApII_TIL1_3_R1.26664.26664.4	LKKFVM[147]VKFLN[1330]DSIV	PPT1_HUMAN_232	Glycosylated site in GlyGen	4	3611.43	1216.42	8.693e-11	45.04	17.21	0.9999	0	0	222	236	11N(1216.4229)	HexNAc(2)Hex(5) % 1216.4229	1.32	0.00108108	45.0401	38.1076	TRUE	P50897	PPT1_HUMAN	PPT1	Palmitoyl-protein thioesterase 1
Bassani_2017_PXD006939	TIL1	TIL1_Ctrl_HLA-II	20170303_QEh1_LC2_FaMa_ChCh_SA_HLApII_TIL1_3_R1.26670.26670.3	LKKFVM[147]VKFLN[1152]DSIV	PPT1_HUMAN_232	Glycosylated site in GlyGen	3	3612.24	1038.38	9.24684e-06	25.718	15.406	0.9952	0	0	222	236	11N(1038.3751)	HexNAc(2)Hex(3)Fuc(1) % 1038.3751	0.54	0.00278035	25.7189	19.0624	TRUE	P50897	PPT1_HUMAN	PPT1	Palmitoyl-protein thioesterase 1
Bassani_2017_PXD006939	TIL1	TIL1_Ctrl_HLA-II	20170303_QEh1_LC2_FaMa_ChCh_SA_HLApII_TIL1_3_R1.26676.26676.3	LKKFVM[147]VKFLN[1330]DSIV	PPT1_HUMAN_232	Glycosylated site in GlyGen	3	3612.77	1216.42	8.26899e-08	35.131	18.465	0.9995	0	0	222	236	11N(1216.4229)	HexNAc(2)Hex(5) % 1216.4229	3.18	0.000628338	35.1312	26.6164	TRUE	P50897	PPT1_HUMAN	PPT1	Palmitoyl-protein thioesterase 1
Bassani_2017_PXD006939	TIL1	TIL1_Ctrl_HLA-II	20170303_QEh1_LC2_FaMa_ChCh_SA_HLApII_TIL1_3_R1.26678.26678.4	ALKKFVM[147]VKFLN[990]DSIVD	PPT1_HUMAN_232	Glycosylated site in GlyGen	4	3613.05	876.32	1.19698e-06	25.22	18.376	0.9977	0	0	221	237	12N(876.3223)	HexNAc(2)Hex(2)Fuc(1) % 876.3223	-2	0.0327489	25.2201	22.912	TRUE	P50897	PPT1_HUMAN	PPT1	Palmitoyl-protein thioesterase 1
Bassani_2017_PXD006939	TIL1	TIL1_Ctrl_HLA-II	20170303_QEh1_LC2_FaMa_ChCh_SA_HLApII_TIL1_3_R1.26684.26684.3	KKFVMVKFLN[990]DSIVD	PPT1_HUMAN_232	Glycosylated site in GlyGen	3	3613.66	876.324	5.94e-12	40.31	37.252	1	0	0	223	237	10N(876.3223)	HexNAc(2)Hex(2)Fuc(1) % 876.3223	-2.11	0.0393944	40.3102	36.5118	TRUE	P50897	PPT1_HUMAN	PPT1	Palmitoyl-protein thioesterase 1
Bassani_2017_PXD006939	TIL1	TIL1_Ctrl_HLA-II	20170303_QEh1_LC2_FaMa_ChCh_SA_HLApII_TIL1_3_R1.26749.26749.4	LKKFVM[147]VKFLN[1152]DSIVDP	PPT1_HUMAN_232	Glycosylated site in GlyGen	4	3620.99	1038.37	9.002e-10	31.759	16.527	0.9998	0	0	222	238	11N(1038.3751)	HexNAc(2)Hex(3)Fuc(1) % 1038.3751	-1.7	0.0185535	31.7593	26.5161	TRUE	P50897	PPT1_HUMAN	PPT1	Palmitoyl-protein thioesterase 1
Bassani_2017_PXD006939	TIL1	TIL1_Ctrl_HLA-II	20170303_QEh1_LC2_FaMa_ChCh_SA_HLApII_TIL1_3_R1.26788.26788.4	LKKFVM[147]VKFLN[990]DSIV	PPT1_HUMAN_232	Glycosylated site in GlyGen	4	3625.61	876.323	5.52252e-06	24.434	16.148	0.995	0	0	222	236	11N(876.3223)	HexNAc(2)Hex(2)Fuc(1) % 876.3223	-1.5	0.0151408	24.4344	22.6151	TRUE	P50897	PPT1_HUMAN	PPT1	Palmitoyl-protein thioesterase 1
Bassani_2017_PXD006939	TIL1	TIL1_Ctrl_HLA-II	20170303_QEh1_LC2_FaMa_ChCh_SA_HLApII_TIL1_3_R1.26798.26798.3	LKKFVM[147]VKFLN[990]DSIV	PPT1_HUMAN_232	Glycosylated site in GlyGen	3	3626.79	876.325	9.1e-13	36.832	17.33	1	0	0	222	236	11N(876.3223)	HexNAc(2)Hex(2)Fuc(1) % 876.3223	-1.99	0.0324503	36.8325	23.9827	TRUE	P50897	PPT1_HUMAN	PPT1	Palmitoyl-protein thioesterase 1
Bassani_2017_PXD006939	TIL1	TIL1_Ctrl_HLA-II	20170303_QEh1_LC2_FaMa_ChCh_SA_HLApII_TIL1_3_R1.26799.26799.4	LKKFVM[147]VKFLN[1330]DSIVDP	PPT1_HUMAN_232	Glycosylated site in GlyGen	4	3626.94	1216.42	0	42.872	17.906	1	0	0	222	238	11N(1216.4229)	HexNAc(2)Hex(5) % 1216.4229	1.68	0.000628338	42.8729	31.601	TRUE	P50897	PPT1_HUMAN	PPT1	Palmitoyl-protein thioesterase 1
Bassani_2017_PXD006939	TIL1	TIL1_Ctrl_HLA-II	20170303_QEh1_LC2_FaMa_ChCh_SA_HLApII_TIL1_3_R1.26804.26804.3	LKKFVM[147]VKFLN[1330]DSIVDP	PPT1_HUMAN_232	Glycosylated site in GlyGen	3	3627.58	1216.43	1.06086e-09	29.817	15.971	1	0	0	222	238	11N(1216.4229)	HexNAc(2)Hex(5) % 1216.4229	0.63	0.00193097	29.8174	22.4351	TRUE	P50897	PPT1_HUMAN	PPT1	Palmitoyl-protein thioesterase 1
Bassani_2017_PXD006939	TIL1	TIL1_Ctrl_HLA-II	20170303_QEh1_LC2_FaMa_ChCh_SA_HLApII_TIL1_3_R1.26824.26824.3	LKKFVM[147]VKFLN[1168]DSIV	PPT1_HUMAN_232	Glycosylated site in GlyGen	3	3630.14	1054.37	4.06089e-06	24.143	12.554	0.9864	0	0	222	236	11N(1054.3701)	HexNAc(2)Hex(4) % 1054.3701	2.48	0.000628338	24.1431	19.3106	TRUE	P50897	PPT1_HUMAN	PPT1	Palmitoyl-protein thioesterase 1
Bassani_2017_PXD006939	TIL1	TIL1_Ctrl_HLA-II	20170303_QEh1_LC2_FaMa_ChCh_SA_HLApII_TIL1_3_R1.26872.26872.3	LKKFVM[147]VKFLN[990]DSIVDP	PPT1_HUMAN_232	Glycosylated site in GlyGen	3	3636.13	876.321	1e-12	35.889	16.333	1	0	0	222	238	11N(876.3223)	HexNAc(2)Hex(2)Fuc(1) % 876.3223	-1.66	0.0183359	35.8895	25.5267	TRUE	P50897	PPT1_HUMAN	PPT1	Palmitoyl-protein thioesterase 1
Bassani_2017_PXD006939	TIL1	TIL1_Ctrl_HLA-II	20170303_QEh1_LC2_FaMa_ChCh_SA_HLApII_TIL1_3_R1.27261.27261.4	ALKKFVM[147]VKFLN[1330]DSIV	PPT1_HUMAN_232	Glycosylated site in GlyGen	4	3683.05	1216.42	4.7e-13	48.458	15.886	1	0	0	221	236	12N(1216.4229)	HexNAc(2)Hex(5) % 1216.4229	2.01	0.000628338	48.4582	34.7097	TRUE	P50897	PPT1_HUMAN	PPT1	Palmitoyl-protein thioesterase 1
Bassani_2017_PXD006939	TIL1	TIL1_Ctrl_HLA-II	20170303_QEh1_LC2_FaMa_ChCh_SA_HLApII_TIL1_3_R1.27267.27267.4	ALKKFVM[147]VKFLN[1152]DSIV	PPT1_HUMAN_232	Glycosylated site in GlyGen	4	3683.82	1038.38	1.46496e-07	25.249	14.145	0.9987	0	0	221	236	12N(1038.3751)	HexNAc(2)Hex(3)Fuc(1) % 1038.3751	-1.84	0.0226428	25.2499	25.0105	TRUE	P50897	PPT1_HUMAN	PPT1	Palmitoyl-protein thioesterase 1
Bassani_2017_PXD006939	TIL1	TIL1_Ctrl_HLA-II	20170303_QEh1_LC2_FaMa_ChCh_SA_HLApII_TIL1_3_R1.27270.27270.3	ALKKFVM[147]VKFLN[1330]DSIV	PPT1_HUMAN_232	Glycosylated site in GlyGen	3	3684.24	1216.43	3.51857e-05	25.992	14.557	0.9927	0	0	221	236	12N(1216.4229)	HexNAc(2)Hex(5) % 1216.4229	2.32	0.000628338	25.9925	22.8922	TRUE	P50897	PPT1_HUMAN	PPT1	Palmitoyl-protein thioesterase 1
Bassani_2017_PXD006939	TIL1	TIL1_Ctrl_HLA-II	20170303_QEh1_LC2_FaMa_ChCh_SA_HLApII_TIL1_3_R1.27273.27273.4	KKFVM[147]VKFLN[1152]DSIVDPVD	PPT1_HUMAN_232	Glycosylated site in GlyGen	4	3684.68	1038.37	7.94e-12	33.885	17.411	1	0	0	223	240	10N(1038.3751)	HexNAc(2)Hex(3)Fuc(1) % 1038.3751	-2.15	0.0436893	33.8853	19.9716	TRUE	P50897	PPT1_HUMAN	PPT1	Palmitoyl-protein thioesterase 1
Bassani_2017_PXD006939	TIL1	TIL1_Ctrl_HLA-II	20170303_QEh1_LC2_FaMa_ChCh_SA_HLApII_TIL1_3_R1.27284.27284.3	KKFVMVKFLN[1330]DSIV	PPT1_HUMAN_232	Glycosylated site in GlyGen	3	3685.79	1216.42	8.941e-10	34.91	14.938	1	0	0	223	236	10N(1216.4229)	HexNAc(2)Hex(5) % 1216.4229	4.66	0	34.9103	29.1804	TRUE	P50897	PPT1_HUMAN	PPT1	Palmitoyl-protein thioesterase 1
Bassani_2017_PXD006939	TIL1	TIL1_Ctrl_HLA-II	20170303_QEh1_LC2_FaMa_ChCh_SA_HLApII_TIL1_3_R1.27285.27285.4	ALKKFVM[147]VKFLN[1493]DSIVDP	PPT1_HUMAN_232	Glycosylated site in GlyGen	4	3685.94	1378.47	3.1697e-10	31.74	20.957	0.9996	0	0	221	238	12N(1378.4757)	HexNAc(2)Hex(6) % 1378.4757	0.59	0.00238379	31.7404	18.6494	TRUE	P50897	PPT1_HUMAN	PPT1	Palmitoyl-protein thioesterase 1
Bassani_2017_PXD006939	TIL1	TIL1_Ctrl_HLA-II	20170303_QEh1_LC2_FaMa_ChCh_SA_HLApII_TIL1_3_R1.27286.27286.4	KKFVMVKFLN[1330]DSIV	PPT1_HUMAN_232	Glycosylated site in GlyGen	4	3686.02	1216.44	1.65157e-05	20.623	14.257	0.9955	0	0	223	236	10N(1216.4229)	HexNAc(2)Hex(5) % 1216.4229	-0.75	0.00753864	20.6232	14.1178	TRUE	P50897	PPT1_HUMAN	PPT1	Palmitoyl-protein thioesterase 1
Bassani_2017_PXD006939	TIL1	TIL1_Ctrl_HLA-II	20170303_QEh1_LC2_FaMa_ChCh_SA_HLApII_TIL1_3_R1.27315.27315.3	ALKKFVM[147]VKFLN[1493]DSIVDP	PPT1_HUMAN_232	Glycosylated site in GlyGen	3	3688.86	1378.49	1.21001e-06	26.445	16.062	0.9986	0	0	221	238	12N(1378.4757)	HexNAc(2)Hex(6) % 1378.4757	0.38	0.00318689	26.4453	17.0056	TRUE	P50897	PPT1_HUMAN	PPT1	Palmitoyl-protein thioesterase 1
Bassani_2017_PXD006939	TIL1	TIL1_Ctrl_HLA-II	20170303_QEh1_LC2_FaMa_ChCh_SA_HLApII_TIL1_3_R1.27330.27330.4	KKFVM[147]VKFLN[1330]DSIVDPVD	PPT1_HUMAN_232	Glycosylated site in GlyGen	4	3690.59	1218.43	5.52e-12	30.629	19.432	1	0	0	223	240	10N(1216.4229)	HexNAc(2)Hex(5) % 1216.4229	2.7	0.000628338	30.6296	10.0612	TRUE	P50897	PPT1_HUMAN	PPT1	Palmitoyl-protein thioesterase 1
Bassani_2017_PXD006939	TIL1	TIL1_Ctrl_HLA-II	20170303_QEh1_LC2_FaMa_ChCh_SA_HLApII_TIL1_3_R1.27339.27339.3	ALKKFVM[147]VKFLN[1152]DSIVDP	PPT1_HUMAN_232	Glycosylated site in GlyGen	3	3691.6	1038.38	1.362e-11	36.526	18.025	1	0	0	221	238	12N(1038.3751)	HexNAc(2)Hex(3)Fuc(1) % 1038.3751	-1.28	0.0108774	36.5262	28.4664	TRUE	P50897	PPT1_HUMAN	PPT1	Palmitoyl-protein thioesterase 1
Bassani_2017_PXD006939	TIL1	TIL1_Ctrl_HLA-II	20170303_QEh1_LC2_FaMa_ChCh_SA_HLApII_TIL1_3_R1.27386.27386.4	ALKKFVM[147]VKFLN[1330]DSIVDP	PPT1_HUMAN_232	Glycosylated site in GlyGen	4	3697.18	1216.42	0	44.046	17.955	1	0	0	221	238	12N(1216.4229)	HexNAc(2)Hex(5) % 1216.4229	2.89	0.000628338	44.047	30.3528	TRUE	P50897	PPT1_HUMAN	PPT1	Palmitoyl-protein thioesterase 1
Bassani_2017_PXD006939	TIL1	TIL1_Ctrl_HLA-II	20170303_QEh1_LC2_FaMa_ChCh_SA_HLApII_TIL1_3_R1.27394.27394.3	ALKKFVM[147]VKFLN[1330]DSIVDP	PPT1_HUMAN_232	Glycosylated site in GlyGen	3	3698.1	1216.43	0	49.749	16.667	1	0	0	221	238	12N(1216.4229)	HexNAc(2)Hex(5) % 1216.4229	0.35	0.00318689	49.7492	35.0324	TRUE	P50897	PPT1_HUMAN	PPT1	Palmitoyl-protein thioesterase 1
Bassani_2017_PXD006939	TIL1	TIL1_Ctrl_HLA-II	20170303_QEh1_LC2_FaMa_ChCh_SA_HLApII_TIL1_3_R1.27408.27408.3	ALKKFVM[147]VKFLN[990]DSIV	PPT1_HUMAN_232	Glycosylated site in GlyGen	3	3699.62	876.322	9.72585e-06	25.462	12.553	0.9938	0	0	221	236	12N(876.3223)	HexNAc(2)Hex(2)Fuc(1) % 876.3223	0.01	0.00324675	20.6391	25.4625	TRUE	P50897	PPT1_HUMAN	PPT1	Palmitoyl-protein thioesterase 1
Bassani_2017_PXD006939	TIL1	TIL1_Ctrl_HLA-II	20170303_QEh1_LC2_FaMa_ChCh_SA_HLApII_TIL1_3_R1.27503.27503.4	ALKKFVM[147]VKFLN[1168]DSIVDP	PPT1_HUMAN_232	Glycosylated site in GlyGen	4	3711.64	1054.38	3.576e-10	34.344	16.267	0.9997	0	0	221	238	12N(1054.3701)	HexNAc(2)Hex(4) % 1054.3701	0.53	0.00278035	34.3444	25.2676	TRUE	P50897	PPT1_HUMAN	PPT1	Palmitoyl-protein thioesterase 1
Bassani_2017_PXD006939	TIL1	TIL1_Ctrl_HLA-II	20170303_QEh1_LC2_FaMa_ChCh_SA_HLApII_TIL1_3_R1.27522.27522.3	ALKKFVM[147]VKFLN[1168]DSIVDP	PPT1_HUMAN_232	Glycosylated site in GlyGen	3	3714.04	1054.38	4.314e-11	36.038	16.818	1	0	0	221	238	12N(1054.3701)	HexNAc(2)Hex(4) % 1054.3701	0.35	0.00318689	36.0383	27.2141	TRUE	P50897	PPT1_HUMAN	PPT1	Palmitoyl-protein thioesterase 1
Bassani_2017_PXD006939	TIL1	TIL1_Ctrl_HLA-II	20170303_QEh1_LC2_FaMa_ChCh_SA_HLApII_TIL1_3_R1.27548.27548.4	KKFVMVKFLN[1493]DSIVDP	PPT1_HUMAN_232	Glycosylated site in GlyGen	4	3717.07	1378.48	1.8057e-10	30.803	19.587	0.9996	0	0	223	238	10N(1378.4757)	HexNAc(2)Hex(6) % 1378.4757	3.33	0.000628338	30.8036	25.4158	TRUE	P50897	PPT1_HUMAN	PPT1	Palmitoyl-protein thioesterase 1
Bassani_2017_PXD006939	TIL1	TIL1_Ctrl_HLA-II	20170303_QEh1_LC2_FaMa_ChCh_SA_HLApII_TIL1_3_R1.27560.27560.3	KKFVMVKFLN[1493]DSIVDP	PPT1_HUMAN_232	Glycosylated site in GlyGen	3	3718.45	1378.49	7.38369e-06	25.486	17.562	0.9961	0	0	223	238	10N(1378.4757)	HexNAc(2)Hex(6) % 1378.4757	-0.5	0.00397614	25.4865	21.0084	TRUE	P50897	PPT1_HUMAN	PPT1	Palmitoyl-protein thioesterase 1
Bassani_2017_PXD006939	TIL1	TIL1_Ctrl_HLA-II	20170303_QEh1_LC2_FaMa_ChCh_SA_HLApII_TIL1_3_R1.27650.27650.3	KKFVMVKFLN[1330]DSIVDP	PPT1_HUMAN_232	Glycosylated site in GlyGen	3	3728.49	1216.43	1.4925e-10	36.041	19.682	0.9999	0	0	223	238	10N(1216.4229)	HexNAc(2)Hex(5) % 1216.4229	0.94	0.00157356	36.0413	23.338	TRUE	P50897	PPT1_HUMAN	PPT1	Palmitoyl-protein thioesterase 1
Bassani_2017_PXD006939	TIL1	TIL1_Ctrl_HLA-II	20170303_QEh1_LC2_FaMa_ChCh_SA_HLApII_TIL1_3_R1.27670.27670.4	ALKKFVM[147]VKFLN[1006]DSIVDP	PPT1_HUMAN_232	Glycosylated site in GlyGen	4	3730.85	892.319	9.44551e-09	30.347	15.472	0.9989	0	0	221	238	12N(892.3172)	HexNAc(2)Hex(3) % 892.3172	1.88	0.000628338	30.3471	20.8392	TRUE	P50897	PPT1_HUMAN	PPT1	Palmitoyl-protein thioesterase 1
Bassani_2017_PXD006939	TIL1	TIL1_Ctrl_HLA-II	20170303_QEh1_LC2_FaMa_ChCh_SA_HLApII_TIL1_3_R1.27678.27678.4	KKFVMVKFLN[1330]DSIVDP	PPT1_HUMAN_232	Glycosylated site in GlyGen	4	3731.9	1216.43	1.04e-12	42.906	21.134	1	0	0	223	238	10N(1216.4229)	HexNAc(2)Hex(5) % 1216.4229	1.33	0.00108108	42.9066	31.9125	TRUE	P50897	PPT1_HUMAN	PPT1	Palmitoyl-protein thioesterase 1
Bassani_2017_PXD006939	TIL1	TIL1_Ctrl_HLA-II	20170303_QEh1_LC2_FaMa_ChCh_SA_HLApII_TIL1_3_R1.27779.27779.4	KKFVMVKFLN[1168]DSIVDP	PPT1_HUMAN_232	Glycosylated site in GlyGen	4	3744.73	1054.37	9.77304e-09	28.32	19.519	0.9992	0	0	223	238	10N(1054.3701)	HexNAc(2)Hex(4) % 1054.3701	1.33	0.00108108	28.3201	21.0715	TRUE	P50897	PPT1_HUMAN	PPT1	Palmitoyl-protein thioesterase 1
Bassani_2017_PXD006939	TIL1	TIL1_Ctrl_HLA-II	20170303_QEh1_LC2_FaMa_ChCh_SA_HLApII_TIL1_3_R1.27827.27827.4	ALKKFVM[147]VKFLN[844]DSIVDP	PPT1_HUMAN_232	Glycosylated site in GlyGen	4	3750.88	730.248	1.87114e-08	28.764	13.552	0.9977	0	0	221	238	12N(730.2644)	HexNAc(2)Hex(2) % 730.2644	-0.71	0.00662123	28.7648	26.3655	TRUE	P50897	PPT1_HUMAN	PPT1	Palmitoyl-protein thioesterase 1
Bassani_2017_PXD006939	TIL1	TIL1_Ctrl_HLA-II	20170303_QEh1_LC2_FaMa_ChCh_SA_HLApII_TIL1_3_R1.28077.28077.4	KNLMALKKFVMVKFLN[1330]	PPT1_HUMAN_232	Glycosylated site in GlyGen	4	3783.31	1216.42	1.8e-13	46.798	19.069	1	0	0	217	232	16N(1216.4229)	HexNAc(2)Hex(5) % 1216.4229	0.69	0.00193097	46.7983	37.1577	TRUE	P50897	PPT1_HUMAN	PPT1	Palmitoyl-protein thioesterase 1
Bassani_2017_PXD006939	TIL1	TIL1_Ctrl_HLA-II	20170303_QEh1_LC2_FaMa_ChCh_SA_HLApII_TIL1_3_R1.28175.28175.4	KNLMALKKFVMVKFLN[990]	PPT1_HUMAN_232	Glycosylated site in GlyGen	4	3795.33	876.324	9.909e-10	37.369	14.169	0.9998	0	0	217	232	16N(876.3223)	HexNAc(2)Hex(2)Fuc(1) % 876.3223	-2.02	0.0343234	37.3696	35.2081	TRUE	P50897	PPT1_HUMAN	PPT1	Palmitoyl-protein thioesterase 1
Bassani_2017_PXD006939	TIL1	TIL1_Ctrl_HLA-II	20170303_QEh1_LC2_FaMa_ChCh_SA_HLApII_TIL1_3_R1.28383.28383.4	LKKFVM[147]VKFLN[1152]DSIVDPVD	PPT1_HUMAN_232	Glycosylated site in GlyGen	4	3821.85	1038.37	0	40.26	16.42	1	0	0	222	240	11N(1038.3751)	HexNAc(2)Hex(3)Fuc(1) % 1038.3751	-2.15	0.0436893	40.2608	20.205	TRUE	P50897	PPT1_HUMAN	PPT1	Palmitoyl-protein thioesterase 1
Bassani_2017_PXD006939	TIL1	TIL1_Ctrl_HLA-II	20170303_QEh1_LC2_FaMa_ChCh_SA_HLApII_TIL1_3_R1.28392.28392.3	LKKFVMVKFLN[1330]DSIVD	PPT1_HUMAN_232	Glycosylated site in GlyGen	3	3823.09	1218.44	1.03183e-07	31.019	13.362	0.9987	0	0	222	237	11N(1216.4229)	HexNAc(2)Hex(5) % 1216.4229	-1.49	0.0145158	31.0196	18.8586	TRUE	P50897	PPT1_HUMAN	PPT1	Palmitoyl-protein thioesterase 1
Bassani_2017_PXD006939	TIL1	TIL1_Ctrl_HLA-II	20170303_QEh1_LC2_FaMa_ChCh_SA_HLApII_TIL1_3_R1.28430.28430.4	LKKFVM[147]VKFLN[1330]DSIVDPVD	PPT1_HUMAN_232	Glycosylated site in GlyGen	4	3827.83	1216.42	6.23664e-07	26.079	14.649	0.9987	0	0	222	240	11N(1216.4229)	HexNAc(2)Hex(5) % 1216.4229	2.58	0.000628338	26.0794	10.1875	TRUE	P50897	PPT1_HUMAN	PPT1	Palmitoyl-protein thioesterase 1
Bassani_2017_PXD006939	TIL1	TIL1_Ctrl_HLA-II	20170303_QEh1_LC2_FaMa_ChCh_SA_HLApII_TIL1_3_R1.28433.28433.3	LKKFVMVKFLN[990]DSIVD	PPT1_HUMAN_232	Glycosylated site in GlyGen	3	3828.28	876.32	0	40.649	26.288	1	0	0	222	237	11N(876.3223)	HexNAc(2)Hex(2)Fuc(1) % 876.3223	-1.68	0.0185535	40.6493	30.8656	TRUE	P50897	PPT1_HUMAN	PPT1	Palmitoyl-protein thioesterase 1
Bassani_2017_PXD006939	TIL1	TIL1_Ctrl_HLA-II	20170303_QEh1_LC2_FaMa_ChCh_SA_HLApII_TIL1_3_R1.28565.28565.4	KNLMALKKFVMVKFLN[1152]DS	PPT1_HUMAN_232	Glycosylated site in GlyGen	4	3844.77	1038.38	2e-14	45.56	15.217	1	0	0	217	234	16N(1038.3751)	HexNAc(2)Hex(3)Fuc(1) % 1038.3751	-1.86	0.0232754	45.5602	38.376	TRUE	P50897	PPT1_HUMAN	PPT1	Palmitoyl-protein thioesterase 1
Bassani_2017_PXD006939	TIL1	TIL1_Ctrl_HLA-II	20170303_QEh1_LC2_FaMa_ChCh_SA_HLApII_TIL1_3_R1.28639.28639.4	LKKFVM[147]VKFLN[1330]DSIVDPV	PPT1_HUMAN_232	Glycosylated site in GlyGen	4	3853.85	1216.43	1.7277e-08	29.184	14.064	0.9994	0	0	222	239	11N(1216.4229)	HexNAc(2)Hex(5) % 1216.4229	0.77	0.00193097	29.1842	19.3787	TRUE	P50897	PPT1_HUMAN	PPT1	Palmitoyl-protein thioesterase 1
Bassani_2017_PXD006939	TIL1	TIL1_Ctrl_HLA-II	20170303_QEh1_LC2_FaMa_ChCh_SA_HLApII_TIL1_3_R1.28696.28696.4	KNLMALKKFVMVKFLN[990]DS	PPT1_HUMAN_232	Glycosylated site in GlyGen	4	3861.19	876.323	0	68.651	22.963	1	0	0	217	234	16N(876.3223)	HexNAc(2)Hex(2)Fuc(1) % 876.3223	-1.89	0.0254948	68.6518	50.3273	TRUE	P50897	PPT1_HUMAN	PPT1	Palmitoyl-protein thioesterase 1
Bassani_2017_PXD006939	TIL1	TIL1_Ctrl_HLA-II	20170303_QEh1_LC2_FaMa_ChCh_SA_HLApII_TIL1_3_R1.28709.28709.4	KNLMALKKFVMVKFLN[1330]DS	PPT1_HUMAN_232	Glycosylated site in GlyGen	4	3862.97	1216.42	1.55901e-06	28.285	17.334	0.9981	0	0	217	234	16N(1216.4229)	HexNAc(2)Hex(5) % 1216.4229	2.27	0.000628338	28.2856	21.5357	TRUE	P50897	PPT1_HUMAN	PPT1	Palmitoyl-protein thioesterase 1
Bassani_2017_PXD006939	TIL1	TIL1_Ctrl_HLA-II	20170303_QEh1_LC2_FaMa_ChCh_SA_HLApII_TIL1_3_R1.28714.28714.4	ALKKFVM[147]VKFLN[1493]DSIVDPVD	PPT1_HUMAN_232	Glycosylated site in GlyGen	4	3863.65	1378.47	0	42.685	17.3	1	0	0	221	240	12N(1378.4757)	HexNAc(2)Hex(6) % 1378.4757	0.92	0.00157356	42.6859	19.9955	TRUE	P50897	PPT1_HUMAN	PPT1	Palmitoyl-protein thioesterase 1
Bassani_2017_PXD006939	TIL1	TIL1_Ctrl_HLA-II	20170303_QEh1_LC2_FaMa_ChCh_SA_HLApII_TIL1_3_R1.28715.28715.3	KNLMALKKFVMVKFLN[990]DS	PPT1_HUMAN_232	Glycosylated site in GlyGen	3	3863.8	876.322	1.37692e-07	25.362	11.834	0.9993	0	0	217	234	16N(876.3223)	HexNAc(2)Hex(2)Fuc(1) % 876.3223	-0.3	0.00324675	25.3621	20.7968	TRUE	P50897	PPT1_HUMAN	PPT1	Palmitoyl-protein thioesterase 1
Bassani_2017_PXD006939	TIL1	TIL1_Ctrl_HLA-II	20170303_QEh1_LC2_FaMa_ChCh_SA_HLApII_TIL1_3_R1.28762.28762.4	ALKKFVM[147]VKFLN[1152]DSIVDPVD	PPT1_HUMAN_232	Glycosylated site in GlyGen	4	3869.69	1038.37	0	47.503	17.236	1	0	0	221	240	12N(1038.3751)	HexNAc(2)Hex(3)Fuc(1) % 1038.3751	-1.7	0.0185535	47.5038	26.4779	TRUE	P50897	PPT1_HUMAN	PPT1	Palmitoyl-protein thioesterase 1
Bassani_2017_PXD006939	TIL1	TIL1_Ctrl_HLA-II	20170303_QEh1_LC2_FaMa_ChCh_SA_HLApII_TIL1_3_R1.28815.28815.4	ALKKFVM[147]VKFLN[1330]DSIVDPVD	PPT1_HUMAN_232	Glycosylated site in GlyGen	4	3876.53	1216.42	0	38.616	15.704	1	0	0	221	240	12N(1216.4229)	HexNAc(2)Hex(5) % 1216.4229	-0.38	0.00324675	38.6163	20.1785	TRUE	P50897	PPT1_HUMAN	PPT1	Palmitoyl-protein thioesterase 1
Bassani_2017_PXD006939	TIL1	TIL1_Ctrl_HLA-II	20170303_QEh1_LC2_FaMa_ChCh_SA_HLApII_TIL1_3_R1.28824.28824.3	ALKKFVM[147]VKFLN[1330]DSIVDPVD	PPT1_HUMAN_232	Glycosylated site in GlyGen	3	3877.81	1216.44	1.68011e-08	29.08	15.418	0.9996	0	0	221	240	12N(1216.4229)	HexNAc(2)Hex(5) % 1216.4229	-0.95	0.00753864	29.0804	18.1561	TRUE	P50897	PPT1_HUMAN	PPT1	Palmitoyl-protein thioesterase 1
Bassani_2017_PXD006939	TIL1	TIL1_Ctrl_HLA-II	20170303_QEh1_LC2_FaMa_ChCh_SA_HLApII_TIL1_3_R1.28880.28880.3	ALKKFVMVKFLN[1330]DSIVD	PPT1_HUMAN_232	Glycosylated site in GlyGen	3	3884.87	1216.43	1.92215e-05	25.305	14.195	0.9946	0	0	221	237	12N(1216.4229)	HexNAc(2)Hex(5) % 1216.4229	-0.95	0.00753864	25.3051	17.1519	TRUE	P50897	PPT1_HUMAN	PPT1	Palmitoyl-protein thioesterase 1
Bassani_2017_PXD006939	TIL1	TIL1_Ctrl_HLA-II	20170303_QEh1_LC2_FaMa_ChCh_SA_HLApII_TIL1_3_R1.28903.28903.4	ALKKFVMVKFLN[1330]DSIVD	PPT1_HUMAN_232	Glycosylated site in GlyGen	4	3888.02	1216.43	3.07323e-08	29.353	12.715	0.9992	0	0	221	237	12N(1216.4229)	HexNAc(2)Hex(5) % 1216.4229	1.19	0.00108108	29.3532	23.0287	TRUE	P50897	PPT1_HUMAN	PPT1	Palmitoyl-protein thioesterase 1
Bassani_2017_PXD006939	TIL1	TIL1_Ctrl_HLA-II	20170303_QEh1_LC2_FaMa_ChCh_SA_HLApII_TIL1_3_R1.28910.28910.3	ALKKFVMVKFLN[990]DSIVD	PPT1_HUMAN_232	Glycosylated site in GlyGen	3	3889.01	876.324	9.22834e-07	31.425	26.068	0.9984	0	0	221	237	12N(876.3223)	HexNAc(2)Hex(2)Fuc(1) % 876.3223	-2.17	0.0454765	31.4258	25.7123	TRUE	P50897	PPT1_HUMAN	PPT1	Palmitoyl-protein thioesterase 1
Bassani_2017_PXD006939	TIL1	TIL1_Ctrl_HLA-II	20170303_QEh1_LC2_FaMa_ChCh_SA_HLApII_TIL1_3_R1.28925.28925.4	ALKKFVMVKFLN[990]DSIVD	PPT1_HUMAN_232	Glycosylated site in GlyGen	4	3890.94	876.323	3.525e-11	31.483	21.134	1	0	0	221	237	12N(876.3223)	HexNAc(2)Hex(2)Fuc(1) % 876.3223	-0.74	0.00753864	31.4832	24.9387	TRUE	P50897	PPT1_HUMAN	PPT1	Palmitoyl-protein thioesterase 1
Bassani_2017_PXD006939	TIL1	TIL1_Ctrl_HLA-II	20170303_QEh1_LC2_FaMa_ChCh_SA_HLApII_TIL1_3_R1.28983.28983.4	ALKKFVM[147]VKFLN[1493]DSIVDPV	PPT1_HUMAN_232	Glycosylated site in GlyGen	4	3898.41	1378.48	1.59596e-07	25.93	14.831	0.9982	0	0	221	239	12N(1378.4757)	HexNAc(2)Hex(6) % 1378.4757	0.55	0.00278035	25.9306	20.8006	TRUE	P50897	PPT1_HUMAN	PPT1	Palmitoyl-protein thioesterase 1
Bassani_2017_PXD006939	TIL1	TIL1_Ctrl_HLA-II	20170303_QEh1_LC2_FaMa_ChCh_SA_HLApII_TIL1_3_R1.29005.29005.4	LKKFVMVKFLN[1493]DSIV	PPT1_HUMAN_232	Glycosylated site in GlyGen	4	3901.19	1378.47	4.98152e-07	37.619	18.585	0.9979	0	0	222	236	11N(1378.4757)	HexNAc(2)Hex(6) % 1378.4757	3.27	0.000628338	37.6192	32.9088	TRUE	P50897	PPT1_HUMAN	PPT1	Palmitoyl-protein thioesterase 1
Bassani_2017_PXD006939	TIL1	TIL1_Ctrl_HLA-II	20170303_QEh1_LC2_FaMa_ChCh_SA_HLApII_TIL1_3_R1.29007.29007.3	LKKFVMVKFLN[1493]DSIV	PPT1_HUMAN_232	Glycosylated site in GlyGen	3	3901.44	1378.48	3e-14	49.196	18.205	1	0	0	222	236	11N(1378.4757)	HexNAc(2)Hex(6) % 1378.4757	0.75	0.00193097	49.1969	27.661	TRUE	P50897	PPT1_HUMAN	PPT1	Palmitoyl-protein thioesterase 1
Bassani_2017_PXD006939	TIL1	TIL1_Ctrl_HLA-II	20170303_QEh1_LC2_FaMa_ChCh_SA_HLApII_TIL1_3_R1.29057.29057.4	ALKKFVM[147]VKFLN[1330]DSIVDPV	PPT1_HUMAN_232	Glycosylated site in GlyGen	4	3907.72	1216.43	1e-14	40.846	18.277	1	0	0	221	239	12N(1216.4229)	HexNAc(2)Hex(5) % 1216.4229	0.45	0.00278035	40.8466	25.2377	TRUE	P50897	PPT1_HUMAN	PPT1	Palmitoyl-protein thioesterase 1
Bassani_2017_PXD006939	TIL1	TIL1_Ctrl_HLA-II	20170303_QEh1_LC2_FaMa_ChCh_SA_HLApII_TIL1_3_R1.29068.29068.3	ALKKFVM[147]VKFLN[1330]DSIVDPV	PPT1_HUMAN_232	Glycosylated site in GlyGen	3	3909.17	1216.44	1.2e-13	35.555	13.298	1	0	0	221	239	12N(1216.4229)	HexNAc(2)Hex(5) % 1216.4229	-0.24	0.00324675	35.5553	22.9257	TRUE	P50897	PPT1_HUMAN	PPT1	Palmitoyl-protein thioesterase 1
Bassani_2017_PXD006939	TIL1	TIL1_Ctrl_HLA-II	20170303_QEh1_LC2_FaMa_ChCh_SA_HLApII_TIL1_3_R1.29093.29093.4	LKKFVMVKFLN[1330]DSIV	PPT1_HUMAN_232	Glycosylated site in GlyGen	4	3912.42	1216.43	3.3e-13	45.347	17.852	1	0	0	222	236	11N(1216.4229)	HexNAc(2)Hex(5) % 1216.4229	0.77	0.00193097	45.347	40.3006	TRUE	P50897	PPT1_HUMAN	PPT1	Palmitoyl-protein thioesterase 1
Bassani_2017_PXD006939	TIL1	TIL1_Ctrl_HLA-II	20170303_QEh1_LC2_FaMa_ChCh_SA_HLApII_TIL1_3_R1.29095.29095.3	LKKFVMVKFLN[1330]DSIV	PPT1_HUMAN_232	Glycosylated site in GlyGen	3	3912.7	1216.43	1.71e-12	52.119	18.576	1	0	0	222	236	11N(1216.4229)	HexNAc(2)Hex(5) % 1216.4229	1.72	0.000628338	52.1193	44.6901	TRUE	P50897	PPT1_HUMAN	PPT1	Palmitoyl-protein thioesterase 1
Bassani_2017_PXD006939	TIL1	TIL1_Ctrl_HLA-II	20170303_QEh1_LC2_FaMa_ChCh_SA_HLApII_TIL1_3_R1.29118.29118.4	LKKFVMVKFLN[1493]DSIVDP	PPT1_HUMAN_232	Glycosylated site in GlyGen	4	3915.82	1378.48	3.85582e-09	31.035	18.847	0.9997	0	0	222	238	11N(1378.4757)	HexNAc(2)Hex(6) % 1378.4757	1.62	0.000628338	31.0351	22.5117	TRUE	P50897	PPT1_HUMAN	PPT1	Palmitoyl-protein thioesterase 1
Bassani_2017_PXD006939	TIL1	TIL1_Ctrl_HLA-II	20170303_QEh1_LC2_FaMa_ChCh_SA_HLApII_TIL1_3_R1.29127.29127.3	LKKFVMVKFLN[1493]DSIVDP	PPT1_HUMAN_232	Glycosylated site in GlyGen	3	3917.04	1378.49	1.94905e-07	29.342	18.47	0.9995	0	0	222	238	11N(1378.4757)	HexNAc(2)Hex(6) % 1378.4757	-0.16	0.00324675	29.3427	19.7893	TRUE	P50897	PPT1_HUMAN	PPT1	Palmitoyl-protein thioesterase 1
Bassani_2017_PXD006939	TIL1	TIL1_Ctrl_HLA-II	20170303_QEh1_LC2_FaMa_ChCh_SA_HLApII_TIL1_3_R1.29134.29134.4	LKKFVMVKFLN[1152]DSIVDP	PPT1_HUMAN_232	Glycosylated site in GlyGen	4	3917.97	1038.37	1.61e-12	41.283	17.254	1	0	0	222	238	11N(1038.3751)	HexNAc(2)Hex(3)Fuc(1) % 1038.3751	-0.68	0.00662123	41.2835	34.7362	TRUE	P50897	PPT1_HUMAN	PPT1	Palmitoyl-protein thioesterase 1
Bassani_2017_PXD006939	TIL1	TIL1_Ctrl_HLA-II	20170303_QEh1_LC2_FaMa_ChCh_SA_HLApII_TIL1_3_R1.29168.29168.3	LKKFVMVKFLN[990]DSIV	PPT1_HUMAN_232	Glycosylated site in GlyGen	3	3922.41	876.323	1.77388e-08	26.549	15.465	0.9993	0	0	222	236	11N(876.3223)	HexNAc(2)Hex(2)Fuc(1) % 876.3223	-1.26	0.0105551	25.2523	26.5491	TRUE	P50897	PPT1_HUMAN	PPT1	Palmitoyl-protein thioesterase 1
Bassani_2017_PXD006939	TIL1	TIL1_Ctrl_HLA-II	20170303_QEh1_LC2_FaMa_ChCh_SA_HLApII_TIL1_3_R1.29169.29169.4	LKKFVMVKFLN[990]DSIV	PPT1_HUMAN_232	Glycosylated site in GlyGen	4	3922.52	876.323	0	52.843	19.931	1	0	0	222	236	11N(876.3223)	HexNAc(2)Hex(2)Fuc(1) % 876.3223	-1.26	0.0105551	52.8436	47.8473	TRUE	P50897	PPT1_HUMAN	PPT1	Palmitoyl-protein thioesterase 1
Bassani_2017_PXD006939	TIL1	TIL1_Ctrl_HLA-II	20170303_QEh1_LC2_FaMa_ChCh_SA_HLApII_TIL1_3_R1.29193.29193.4	ALKKFVM[147]VKFLN[1168]DSIVDPV	PPT1_HUMAN_232	Glycosylated site in GlyGen	4	3925.65	1054.37	4.2668e-05	22.286	11.897	0.9893	0	0	221	239	12N(1054.3701)	HexNAc(2)Hex(4) % 1054.3701	3.87	0	22.2861	13.9364	TRUE	P50897	PPT1_HUMAN	PPT1	Palmitoyl-protein thioesterase 1
Bassani_2017_PXD006939	TIL1	TIL1_Ctrl_HLA-II	20170303_QEh1_LC2_FaMa_ChCh_SA_HLApII_TIL1_3_R1.29199.29199.3	LKKFVMVKFLN[1168]DSIV	PPT1_HUMAN_232	Glycosylated site in GlyGen	3	3926.55	1054.37	5.42102e-07	22.658	12.303	0.995	0	0	222	236	11N(1054.3701)	HexNAc(2)Hex(4) % 1054.3701	2.88	0.000628338	22.6581	18.8877	TRUE	P50897	PPT1_HUMAN	PPT1	Palmitoyl-protein thioesterase 1
Bassani_2017_PXD006939	TIL1	TIL1_Ctrl_HLA-II	20170303_QEh1_LC2_FaMa_ChCh_SA_HLApII_TIL1_3_R1.29204.29204.4	LKKFVMVKFLN[1330]DSIVDP	PPT1_HUMAN_232	Glycosylated site in GlyGen	4	3927.23	1216.42	1.37e-12	44.435	18.14	1	0	0	222	238	11N(1216.4229)	HexNAc(2)Hex(5) % 1216.4229	1.6	0.000628338	44.435	23.1902	TRUE	P50897	PPT1_HUMAN	PPT1	Palmitoyl-protein thioesterase 1
Bassani_2017_PXD006939	TIL1	TIL1_Ctrl_HLA-II	20170303_QEh1_LC2_FaMa_ChCh_SA_HLApII_TIL1_3_R1.29206.29206.3	LKKFVMVKFLN[1330]DSIVDP	PPT1_HUMAN_232	Glycosylated site in GlyGen	3	3927.53	1216.43	1.38119e-08	36.005	14.925	0.9997	0	0	222	238	11N(1216.4229)	HexNAc(2)Hex(5) % 1216.4229	-0.82	0.00753864	36.0055	25.7805	TRUE	P50897	PPT1_HUMAN	PPT1	Palmitoyl-protein thioesterase 1
Bassani_2017_PXD006939	TIL1	TIL1_Ctrl_HLA-II	20170303_QEh1_LC2_FaMa_ChCh_SA_HLApII_TIL1_3_R1.29212.29212.3	LKKFVMVKFLN[1330]DSIVDP	PPT1_HUMAN_232	Glycosylated site in GlyGen	3	3928.25	1216.43	2.196e-11	45.957	16.84	1	0	0	222	238	11N(1216.4229)	HexNAc(2)Hex(5) % 1216.4229	0.58	0.00238379	45.9571	30.9005	TRUE	P50897	PPT1_HUMAN	PPT1	Palmitoyl-protein thioesterase 1
Bassani_2017_PXD006939	TIL1	TIL1_Ctrl_HLA-II	20170303_QEh1_LC2_FaMa_ChCh_SA_HLApII_TIL1_3_R1.29215.29215.4	LKKFVMVKFLN[1168]DSIV	PPT1_HUMAN_232	Glycosylated site in GlyGen	4	3928.63	1054.37	7.41817e-07	26.173	17.076	0.9979	0	0	222	236	11N(1054.3701)	HexNAc(2)Hex(4) % 1054.3701	2.08	0.000628338	22.0373	26.1733	TRUE	P50897	PPT1_HUMAN	PPT1	Palmitoyl-protein thioesterase 1
Bassani_2017_PXD006939	TIL1	TIL1_Ctrl_HLA-II	20170303_QEh1_LC2_FaMa_ChCh_SA_HLApII_TIL1_3_R1.29222.29222.4	LKKFVMVKFLN[1330]DSIVDP	PPT1_HUMAN_232	Glycosylated site in GlyGen	4	3929.51	1216.42	0	50.175	17.324	1	0	0	222	238	11N(1216.4229)	HexNAc(2)Hex(5) % 1216.4229	2.23	0.000628338	50.1752	30.2737	TRUE	P50897	PPT1_HUMAN	PPT1	Palmitoyl-protein thioesterase 1
Bassani_2017_PXD006939	TIL1	TIL1_Ctrl_HLA-II	20170303_QEh1_LC2_FaMa_ChCh_SA_HLApII_TIL1_3_R1.29233.29233.4	LKKFVMVKFLN[990]DSIVDP	PPT1_HUMAN_232	Glycosylated site in GlyGen	4	3931.04	876.323	5.319e-08	30.532	14.282	0.9987	0	0	222	238	11N(876.3223)	HexNAc(2)Hex(2)Fuc(1) % 876.3223	-1.13	0.00887082	27.2466	30.5323	TRUE	P50897	PPT1_HUMAN	PPT1	Palmitoyl-protein thioesterase 1
Bassani_2017_PXD006939	TIL1	TIL1_Ctrl_HLA-II	20170303_QEh1_LC2_FaMa_ChCh_SA_HLApII_TIL1_3_R1.29234.29234.3	LKKFVMVKFLN[990]DSIVDP	PPT1_HUMAN_232	Glycosylated site in GlyGen	3	3931.19	876.324	5.72e-12	36.641	14.276	1	0	0	222	238	11N(876.3223)	HexNAc(2)Hex(2)Fuc(1) % 876.3223	-1.65	0.0180149	36.6416	28.1759	TRUE	P50897	PPT1_HUMAN	PPT1	Palmitoyl-protein thioesterase 1
Bassani_2017_PXD006939	TIL1	TIL1_Ctrl_HLA-II	20170303_QEh1_LC2_FaMa_ChCh_SA_HLApII_TIL1_3_R1.29259.29259.4	KKFVMVKFLN[1493]DSIVDPVD	PPT1_HUMAN_232	Glycosylated site in GlyGen	4	3934.64	1378.48	5.7922e-07	26.878	15.701	0.9979	0	0	223	240	10N(1378.4757)	HexNAc(2)Hex(6) % 1378.4757	2.96	0.000628338	26.8783	13.9141	TRUE	P50897	PPT1_HUMAN	PPT1	Palmitoyl-protein thioesterase 1
Bassani_2017_PXD006939	TIL1	TIL1_Ctrl_HLA-II	20170303_QEh1_LC2_FaMa_ChCh_SA_HLApII_TIL1_3_R1.29264.29264.3	KKFVMVKFLN[1493]DSIVDPVD	PPT1_HUMAN_232	Glycosylated site in GlyGen	3	3935.41	1378.5	1.12077e-06	22.512	15.338	0.9987	0	0	223	240	10N(1378.4757)	HexNAc(2)Hex(6) % 1378.4757	-1.86	0.0232754	22.5125	11.8655	TRUE	P50897	PPT1_HUMAN	PPT1	Palmitoyl-protein thioesterase 1
Bassani_2017_PXD006939	TIL1	TIL1_Ctrl_HLA-II	20170303_QEh1_LC2_FaMa_ChCh_SA_HLApII_TIL1_3_R1.29324.29324.4	LKKFVMVKFLN[1168]DSIVDP	PPT1_HUMAN_232	Glycosylated site in GlyGen	4	3942.92	1054.37	1.1087e-10	36.441	15.491	0.9997	0	0	222	238	11N(1054.3701)	HexNAc(2)Hex(4) % 1054.3701	2.48	0.000628338	36.4418	23.2682	TRUE	P50897	PPT1_HUMAN	PPT1	Palmitoyl-protein thioesterase 1
Bassani_2017_PXD006939	TIL1	TIL1_Ctrl_HLA-II	20170303_QEh1_LC2_FaMa_ChCh_SA_HLApII_TIL1_3_R1.29326.29326.3	LKKFVMVKFLN[1168]DSIVDP	PPT1_HUMAN_232	Glycosylated site in GlyGen	3	3943.22	1054.37	1.52381e-07	31.18	15.584	0.9973	0	0	222	238	11N(1054.3701)	HexNAc(2)Hex(4) % 1054.3701	1.83	0.000628338	31.1806	25.5846	TRUE	P50897	PPT1_HUMAN	PPT1	Palmitoyl-protein thioesterase 1
Bassani_2017_PXD006939	TIL1	TIL1_Ctrl_HLA-II	20170303_QEh1_LC2_FaMa_ChCh_SA_HLApII_TIL1_3_R1.29359.29359.4	LKKFVMVKFLN[1006]DSIV	PPT1_HUMAN_232	Glycosylated site in GlyGen	4	3947.71	892.317	4.328e-11	24.69	11.374	0.9999	0	0	222	236	11N(892.3172)	HexNAc(2)Hex(3) % 892.3172	3.48	0	24.6906	21.1024	TRUE	P50897	PPT1_HUMAN	PPT1	Palmitoyl-protein thioesterase 1
Bassani_2017_PXD006939	TIL1	TIL1_Ctrl_HLA-II	20170303_QEh1_LC2_FaMa_ChCh_SA_HLApII_TIL1_3_R1.29368.29368.4	KKFVMVKFLN[1330]DSIVDPVD	PPT1_HUMAN_232	Glycosylated site in GlyGen	4	3948.97	1216.42	3.573e-11	35.767	17.522	1	0	0	223	240	10N(1216.4229)	HexNAc(2)Hex(5) % 1216.4229	2.05	0.000628338	35.7678	20.9553	TRUE	P50897	PPT1_HUMAN	PPT1	Palmitoyl-protein thioesterase 1
Bassani_2017_PXD006939	TIL1	TIL1_Ctrl_HLA-II	20170303_QEh1_LC2_FaMa_ChCh_SA_HLApII_TIL1_3_R1.29381.29381.3	KKFVMVKFLN[1330]DSIVDPVD	PPT1_HUMAN_232	Glycosylated site in GlyGen	3	3950.8	1216.44	8.72872e-09	32.868	15.456	0.9998	0	0	223	240	10N(1216.4229)	HexNAc(2)Hex(5) % 1216.4229	-1.2	0.00918105	32.8684	18.606	TRUE	P50897	PPT1_HUMAN	PPT1	Palmitoyl-protein thioesterase 1
Bassani_2017_PXD006939	TIL1	TIL1_Ctrl_HLA-II	20170303_QEh1_LC2_FaMa_ChCh_SA_HLApII_TIL1_3_R1.29459.29459.4	KKFVMVKFLN[990]DSIVDPVD	PPT1_HUMAN_232	Glycosylated site in GlyGen	4	3961.13	876.324	0	47.1	18.412	1	0	0	223	240	10N(876.3223)	HexNAc(2)Hex(2)Fuc(1) % 876.3223	-2.12	0.040013	47.1004	31.0138	TRUE	P50897	PPT1_HUMAN	PPT1	Palmitoyl-protein thioesterase 1
Bassani_2017_PXD006939	TIL1	TIL1_Ctrl_HLA-II	20170303_QEh1_LC2_FaMa_ChCh_SA_HLApII_TIL1_3_R1.29466.29466.3	KKFVMVKFLN[990]DSIVDPVD	PPT1_HUMAN_232	Glycosylated site in GlyGen	3	3962.12	876.322	1.2719e-10	36.394	13.831	0.9999	0	0	223	240	10N(876.3223)	HexNAc(2)Hex(2)Fuc(1) % 876.3223	1.28	0.00108108	36.3949	26.5546	TRUE	P50897	PPT1_HUMAN	PPT1	Palmitoyl-protein thioesterase 1
Bassani_2017_PXD006939	TIL1	TIL1_Ctrl_HLA-II	20170303_QEh1_LC2_FaMa_ChCh_SA_HLApII_TIL1_3_R1.29469.29469.3	ALKKFVMVKFLN[1493]DSIV	PPT1_HUMAN_232	Glycosylated site in GlyGen	3	3962.57	1378.48	5.89458e-08	32.926	13.831	0.9993	0	0	221	236	12N(1378.4757)	HexNAc(2)Hex(6) % 1378.4757	0.51	0.00278035	32.9265	19.534	TRUE	P50897	PPT1_HUMAN	PPT1	Palmitoyl-protein thioesterase 1
Bassani_2017_PXD006939	TIL1	TIL1_Ctrl_HLA-II	20170303_QEh1_LC2_FaMa_ChCh_SA_HLApII_TIL1_3_R1.29472.29472.4	KKFVMVKFLN[1330]DSIVDPV	PPT1_HUMAN_232	Glycosylated site in GlyGen	4	3963.02	1216.42	1.44966e-07	29.236	14.248	0.9989	0	0	223	239	10N(1216.4229)	HexNAc(2)Hex(5) % 1216.4229	1.68	0.000628338	29.2364	21.6913	TRUE	P50897	PPT1_HUMAN	PPT1	Palmitoyl-protein thioesterase 1
Bassani_2017_PXD006939	TIL1	TIL1_Ctrl_HLA-II	20170303_QEh1_LC2_FaMa_ChCh_SA_HLApII_TIL1_3_R1.29494.29494.3	LKKFVMVKFLN[844]DSIV	PPT1_HUMAN_232	Glycosylated site in GlyGen	3	3965.57	730.261	1.3339e-08	29.039	12.97	0.9972	0	0	222	236	11N(730.2644)	HexNAc(2)Hex(2) % 730.2644	1.84	0.000628338	29.04	24.9452	TRUE	P50897	PPT1_HUMAN	PPT1	Palmitoyl-protein thioesterase 1
Bassani_2017_PXD006939	TIL1	TIL1_Ctrl_HLA-II	20170303_QEh1_LC2_FaMa_ChCh_SA_HLApII_TIL1_3_R1.29497.29497.3	KKFVMVKFLN[1330]DSIVDPV	PPT1_HUMAN_232	Glycosylated site in GlyGen	3	3966.02	1216.43	0.00012767	23.496	13.636	0.9868	0	0	223	239	10N(1216.4229)	HexNAc(2)Hex(5) % 1216.4229	1.39	0.00108108	23.4962	13.7675	TRUE	P50897	PPT1_HUMAN	PPT1	Palmitoyl-protein thioesterase 1
Bassani_2017_PXD006939	TIL1	TIL1_Ctrl_HLA-II	20170303_QEh1_LC2_FaMa_ChCh_SA_HLApII_TIL1_3_R1.29498.29498.4	ALKKFVMVKFLN[1655]DSIVDP	PPT1_HUMAN_232	Glycosylated site in GlyGen	4	3966.17	1540.53	2.3179e-05	21.393	13.453	0.9909	0	0	221	238	12N(1540.5285)	HexNAc(2)Hex(7) % 1540.5285	2.33	0.000628338	21.394	11.8618	TRUE	P50897	PPT1_HUMAN	PPT1	Palmitoyl-protein thioesterase 1
Bassani_2017_PXD006939	TIL1	TIL1_Ctrl_HLA-II	20170303_QEh1_LC2_FaMa_ChCh_SA_HLApII_TIL1_3_R1.29518.29518.4	ALKKFVMVKFLN[1152]DSIV	PPT1_HUMAN_232	Glycosylated site in GlyGen	4	3969	1038.37	0	47.127	17.294	1	0	0	221	236	12N(1038.3751)	HexNAc(2)Hex(3)Fuc(1) % 1038.3751	-2.09	0.038254	47.1278	27.817	TRUE	P50897	PPT1_HUMAN	PPT1	Palmitoyl-protein thioesterase 1
Bassani_2017_PXD006939	TIL1	TIL1_Ctrl_HLA-II	20170303_QEh1_LC2_FaMa_ChCh_SA_HLApII_TIL1_3_R1.29525.29525.3	ALKKFVMVKFLN[1152]DSIV	PPT1_HUMAN_232	Glycosylated site in GlyGen	3	3969.94	1038.38	1e-14	47.158	15.347	1	0	0	221	236	12N(1038.3751)	HexNAc(2)Hex(3)Fuc(1) % 1038.3751	0.2	0.00324675	47.1587	33.1727	TRUE	P50897	PPT1_HUMAN	PPT1	Palmitoyl-protein thioesterase 1
Bassani_2017_PXD006939	TIL1	TIL1_Ctrl_HLA-II	20170303_QEh1_LC2_FaMa_ChCh_SA_HLApII_TIL1_3_R1.29559.29559.4	ALKKFVMVKFLN[1330]DSIV	PPT1_HUMAN_232	Glycosylated site in GlyGen	4	3974.57	1216.42	5e-14	42.413	18.286	1	0	0	221	236	12N(1216.4229)	HexNAc(2)Hex(5) % 1216.4229	0.11	0.00324675	42.4136	35.8651	TRUE	P50897	PPT1_HUMAN	PPT1	Palmitoyl-protein thioesterase 1
Bassani_2017_PXD006939	TIL1	TIL1_Ctrl_HLA-II	20170303_QEh1_LC2_FaMa_ChCh_SA_HLApII_TIL1_3_R1.29560.29560.4	ALKKFVMVKFLN[1493]DSIVDP	PPT1_HUMAN_232	Glycosylated site in GlyGen	4	3974.72	1378.47	6.39822e-09	31.209	20.894	0.9994	0	0	221	238	12N(1378.4757)	HexNAc(2)Hex(6) % 1378.4757	0.05	0.00324675	31.2093	23.4438	TRUE	P50897	PPT1_HUMAN	PPT1	Palmitoyl-protein thioesterase 1
Bassani_2017_PXD006939	TIL1	TIL1_Ctrl_HLA-II	20170303_QEh1_LC2_FaMa_ChCh_SA_HLApII_TIL1_3_R1.29569.29569.3	ALKKFVMVKFLN[1152]DSIVDP	PPT1_HUMAN_232	Glycosylated site in GlyGen	3	3975.95	1038.38	2.266e-11	30.495	18.258	1	0	0	221	238	12N(1038.3751)	HexNAc(2)Hex(3)Fuc(1) % 1038.3751	-1.65	0.0180149	30.495	22.8124	TRUE	P50897	PPT1_HUMAN	PPT1	Palmitoyl-protein thioesterase 1
Bassani_2017_PXD006939	TIL1	TIL1_Ctrl_HLA-II	20170303_QEh1_LC2_FaMa_ChCh_SA_HLApII_TIL1_3_R1.29571.29571.3	ALKKFVMVKFLN[1493]DSIVDP	PPT1_HUMAN_232	Glycosylated site in GlyGen	3	3976.25	1378.49	1.23413e-07	27.469	14.007	0.9995	0	0	221	238	12N(1378.4757)	HexNAc(2)Hex(6) % 1378.4757	0.46	0.00278035	27.4694	12.9262	TRUE	P50897	PPT1_HUMAN	PPT1	Palmitoyl-protein thioesterase 1
Bassani_2017_PXD006939	TIL1	TIL1_Ctrl_HLA-II	20170303_QEh1_LC2_FaMa_ChCh_SA_HLApII_TIL1_3_R1.29579.29579.3	ALKKFVMVKFLN[1330]DSIV	PPT1_HUMAN_232	Glycosylated site in GlyGen	3	3977.25	1218.43	9.6513e-10	31.117	18.599	0.9999	0	0	221	236	12N(1216.4229)	HexNAc(2)Hex(5) % 1216.4229	2.61	0.000628338	31.1178	20.705	TRUE	P50897	PPT1_HUMAN	PPT1	Palmitoyl-protein thioesterase 1
Bassani_2017_PXD006939	TIL1	TIL1_Ctrl_HLA-II	20170303_QEh1_LC2_FaMa_ChCh_SA_HLApII_TIL1_3_R1.29647.29647.3	ALKKFVMVKFLN[990]DSIV	PPT1_HUMAN_232	Glycosylated site in GlyGen	3	3985.4	876.322	9.236e-11	32.289	14.259	0.9999	0	0	221	236	12N(876.3223)	HexNAc(2)Hex(2)Fuc(1) % 876.3223	-1.17	0.00918105	32.289	29.8917	TRUE	P50897	PPT1_HUMAN	PPT1	Palmitoyl-protein thioesterase 1
Bassani_2017_PXD006939	TIL1	TIL1_Ctrl_HLA-II	20170303_QEh1_LC2_FaMa_ChCh_SA_HLApII_TIL1_3_R1.29651.29651.4	ALKKFVMVKFLN[1330]DSIVDP	PPT1_HUMAN_232	Glycosylated site in GlyGen	4	3985.97	1216.42	2.08147e-09	35.718	14.696	0.9999	0	0	221	238	12N(1216.4229)	HexNAc(2)Hex(5) % 1216.4229	2.89	0.000628338	35.7185	23.9649	TRUE	P50897	PPT1_HUMAN	PPT1	Palmitoyl-protein thioesterase 1
Bassani_2017_PXD006939	TIL1	TIL1_Ctrl_HLA-II	20170303_QEh1_LC2_FaMa_ChCh_SA_HLApII_TIL1_3_R1.29655.29655.3	ALKKFVMVKFLN[1330]DSIVDP	PPT1_HUMAN_232	Glycosylated site in GlyGen	3	3986.56	1216.43	0	40.068	14.283	1	0	0	221	238	12N(1216.4229)	HexNAc(2)Hex(5) % 1216.4229	0.52	0.00278035	40.0683	21.7512	TRUE	P50897	PPT1_HUMAN	PPT1	Palmitoyl-protein thioesterase 1
Bassani_2017_PXD006939	TIL1	TIL1_Ctrl_HLA-II	20170303_QEh1_LC2_FaMa_ChCh_SA_HLApII_TIL1_3_R1.29667.29667.4	ALKKFVMVKFLN[990]DSIV	PPT1_HUMAN_232	Glycosylated site in GlyGen	4	3988.11	876.322	0	44.785	20.849	1	0	0	221	236	12N(876.3223)	HexNAc(2)Hex(2)Fuc(1) % 876.3223	-1.14	0.00887082	44.7854	40.1467	TRUE	P50897	PPT1_HUMAN	PPT1	Palmitoyl-protein thioesterase 1
Bassani_2017_PXD006939	TIL1	TIL1_Ctrl_HLA-II	20170303_QEh1_LC2_FaMa_ChCh_SA_HLApII_TIL1_3_R1.29679.29679.4	ALKKFVMVKFLN[990]DSIVDP	PPT1_HUMAN_232	Glycosylated site in GlyGen	4	3989.67	876.323	0	47.14	20.792	1	0	0	221	238	12N(876.3223)	HexNAc(2)Hex(2)Fuc(1) % 876.3223	-1.26	0.0105551	47.1402	34.2396	TRUE	P50897	PPT1_HUMAN	PPT1	Palmitoyl-protein thioesterase 1
Bassani_2017_PXD006939	TIL1	TIL1_Ctrl_HLA-II	20170303_QEh1_LC2_FaMa_ChCh_SA_HLApII_TIL1_3_R1.29681.29681.3	ALKKFVMVKFLN[990]DSIVDP	PPT1_HUMAN_232	Glycosylated site in GlyGen	3	3989.93	876.323	2.218e-11	36.761	19.439	1	0	0	221	238	12N(876.3223)	HexNAc(2)Hex(2)Fuc(1) % 876.3223	-0.87	0.00753864	36.7619	28.9273	TRUE	P50897	PPT1_HUMAN	PPT1	Palmitoyl-protein thioesterase 1
Bassani_2017_PXD006939	TIL1	TIL1_Ctrl_HLA-II	20170303_QEh1_LC2_FaMa_ChCh_SA_HLApII_TIL1_3_R1.29696.29696.4	ALKKFVMVKFLN[1168]DSIV	PPT1_HUMAN_232	Glycosylated site in GlyGen	4	3991.93	1054.37	1.24106e-09	39.543	15.976	0.9998	0	0	221	236	12N(1054.3701)	HexNAc(2)Hex(4) % 1054.3701	1.29	0.00108108	39.5432	38.7554	TRUE	P50897	PPT1_HUMAN	PPT1	Palmitoyl-protein thioesterase 1
Bassani_2017_PXD006939	TIL1	TIL1_Ctrl_HLA-II	20170303_QEh1_LC2_FaMa_ChCh_SA_HLApII_TIL1_3_R1.29769.29769.3	ALKKFVMVKFLN[1168]DSIVDP	PPT1_HUMAN_232	Glycosylated site in GlyGen	3	4001.54	1054.38	8.27403e-07	28.014	14.68	0.9937	0	0	221	238	12N(1054.3701)	HexNAc(2)Hex(4) % 1054.3701	1.39	0.00108108	28.0147	18.5049	TRUE	P50897	PPT1_HUMAN	PPT1	Palmitoyl-protein thioesterase 1
Bassani_2017_PXD006939	TIL1	TIL1_Ctrl_HLA-II	20170303_QEh1_LC2_FaMa_ChCh_SA_HLApII_TIL1_3_R1.29788.29788.4	ALKKFVMVKFLN[1168]DSIVDP	PPT1_HUMAN_232	Glycosylated site in GlyGen	4	4004.19	1054.37	2.4e-12	39.896	16.199	1	0	0	221	238	12N(1054.3701)	HexNAc(2)Hex(4) % 1054.3701	2.08	0.000628338	39.8967	25.1186	TRUE	P50897	PPT1_HUMAN	PPT1	Palmitoyl-protein thioesterase 1
Bassani_2017_PXD006939	TIL1	TIL1_Ctrl_HLA-II	20170303_QEh1_LC2_FaMa_ChCh_SA_HLApII_TIL1_3_R1.29889.29889.4	ALKKFVMVKFLN[1006]DSIVDP	PPT1_HUMAN_232	Glycosylated site in GlyGen	4	4018.24	892.319	0	42.487	16.744	1	0	0	221	238	12N(892.3172)	HexNAc(2)Hex(3) % 892.3172	0.97	0.00157356	42.4875	23.9733	TRUE	P50897	PPT1_HUMAN	PPT1	Palmitoyl-protein thioesterase 1
Bassani_2017_PXD006939	TIL1	TIL1_Ctrl_HLA-II	20170303_QEh1_LC2_FaMa_ChCh_SA_HLApII_TIL1_3_R1.30024.30024.3	ALKKFVMVKFLN[844]DSIVDP	PPT1_HUMAN_232	Glycosylated site in GlyGen	3	4036	730.263	8e-14	36.565	14.231	1	0	0	221	238	12N(730.2644)	HexNAc(2)Hex(2) % 730.2644	1.7	0.000628338	36.566	24.863	TRUE	P50897	PPT1_HUMAN	PPT1	Palmitoyl-protein thioesterase 1
Bassani_2017_PXD006939	TIL1	TIL1_Ctrl_HLA-II	20170303_QEh1_LC2_FaMa_ChCh_SA_HLApII_TIL1_3_R1.30276.30276.3	KFVMVKFLN[1330]DSIVD	PPT1_HUMAN_232	Glycosylated site in GlyGen	3	4071.05	1216.43	4.56259e-06	29.08	15.416	0.998	0	0	224	237	9N(1216.4229)	HexNAc(2)Hex(5) % 1216.4229	0.22	0.00324675	29.0802	23.6419	TRUE	P50897	PPT1_HUMAN	PPT1	Palmitoyl-protein thioesterase 1
Bassani_2017_PXD006939	TIL1	TIL1_Ctrl_HLA-II	20170303_QEh1_LC2_FaMa_ChCh_SA_HLApII_TIL1_3_R1.30452.30452.4	LKKFVMVKFLN[1493]DSIVDPVD	PPT1_HUMAN_232	Glycosylated site in GlyGen	4	4096.49	1378.48	0	40.198	16.757	1	0	0	222	240	11N(1378.4757)	HexNAc(2)Hex(6) % 1378.4757	0.37	0.00318689	40.1983	20.3819	TRUE	P50897	PPT1_HUMAN	PPT1	Palmitoyl-protein thioesterase 1
Bassani_2017_PXD006939	TIL1	TIL1_Ctrl_HLA-II	20170303_QEh1_LC2_FaMa_ChCh_SA_HLApII_TIL1_3_R1.30542.30542.4	LKKFVMVKFLN[1330]DSIVDPVD	PPT1_HUMAN_232	Glycosylated site in GlyGen	4	4109.37	1216.42	0	44.165	15.141	1	0	0	222	240	11N(1216.4229)	HexNAc(2)Hex(5) % 1216.4229	2.66	0.000628338	44.1652	25.4914	TRUE	P50897	PPT1_HUMAN	PPT1	Palmitoyl-protein thioesterase 1
Bassani_2017_PXD006939	TIL1	TIL1_Ctrl_HLA-II	20170303_QEh1_LC2_FaMa_ChCh_SA_HLApII_TIL1_3_R1.30545.30545.3	LKKFVMVKFLN[1330]DSIVDPVD	PPT1_HUMAN_232	Glycosylated site in GlyGen	3	4109.76	1216.44	8.678e-06	33.245	12.079	0.9967	0	0	222	240	11N(1216.4229)	HexNAc(2)Hex(5) % 1216.4229	-0.62	0.00629054	33.2454	17.048	TRUE	P50897	PPT1_HUMAN	PPT1	Palmitoyl-protein thioesterase 1
Bassani_2017_PXD006939	TIL1	TIL1_Ctrl_HLA-II	20170303_QEh1_LC2_FaMa_ChCh_SA_HLApII_TIL1_3_R1.30593.30593.4	LKKFVMVKFLN[990]DSIVDPVD	PPT1_HUMAN_232	Glycosylated site in GlyGen	4	4116.59	876.322	0	51.407	14.379	1	0	0	222	240	11N(876.3223)	HexNAc(2)Hex(2)Fuc(1) % 876.3223	0.01	0.00324675	51.4079	29.3467	TRUE	P50897	PPT1_HUMAN	PPT1	Palmitoyl-protein thioesterase 1
Bassani_2017_PXD006939	TIL1	TIL1_Ctrl_HLA-II	20170303_QEh1_LC2_FaMa_ChCh_SA_HLApII_TIL1_3_R1.30653.30653.4	LKKFVMVKFLN[1168]DSIVDPVD	PPT1_HUMAN_232	Glycosylated site in GlyGen	4	4125.22	1054.37	7.98771e-08	26.553	11.383	0.9985	0	0	222	240	11N(1054.3701)	HexNAc(2)Hex(4) % 1054.3701	1.29	0.00108108	26.5531	16.7455	TRUE	P50897	PPT1_HUMAN	PPT1	Palmitoyl-protein thioesterase 1
Bassani_2017_PXD006939	TIL1	TIL1_Ctrl_HLA-II	20170303_QEh1_LC2_FaMa_ChCh_SA_HLApII_TIL1_3_R1.30666.30666.4	ALKKFVMVKFLN[1152]DSIVDPVDS	PPT1_HUMAN_232	Glycosylated site in GlyGen	4	4126.94	1038.38	2.39962e-05	25.044	16.052	0.994	0	0	221	241	12N(1038.3751)	HexNAc(2)Hex(3)Fuc(1) % 1038.3751	-1.28	0.0108774	25.045	18.776	TRUE	P50897	PPT1_HUMAN	PPT1	Palmitoyl-protein thioesterase 1
Bassani_2017_PXD006939	TIL1	TIL1_Ctrl_HLA-II	20170303_QEh1_LC2_FaMa_ChCh_SA_HLApII_TIL1_3_R1.30674.30674.4	ALKKFVMVKFLN[1655]DSIVDPVD	PPT1_HUMAN_232	Glycosylated site in GlyGen	4	4128.14	1540.53	1.7e-13	42.113	25.826	1	0	0	221	240	12N(1540.5285)	HexNAc(2)Hex(7) % 1540.5285	1.6	0.000628338	42.1138	20.5525	TRUE	P50897	PPT1_HUMAN	PPT1	Palmitoyl-protein thioesterase 1
Bassani_2017_PXD006939	TIL1	TIL1_Ctrl_HLA-II	20170303_QEh1_LC2_FaMa_ChCh_SA_HLApII_TIL1_3_R1.30678.30678.4	LKKFVMVKFLN[1493]DSIVDPV	PPT1_HUMAN_232	Glycosylated site in GlyGen	4	4128.67	1378.47	1.03625e-07	26.471	16.328	0.9983	0	0	222	239	11N(1378.4757)	HexNAc(2)Hex(6) % 1378.4757	1.11	0.00108108	26.4714	21.5452	TRUE	P50897	PPT1_HUMAN	PPT1	Palmitoyl-protein thioesterase 1
Bassani_2017_PXD006939	TIL1	TIL1_Ctrl_HLA-II	20170303_QEh1_LC2_FaMa_ChCh_SA_HLApII_TIL1_3_R1.30713.30713.4	LKKFVMVKFLN[1152]DSIVDPV	PPT1_HUMAN_232	Glycosylated site in GlyGen	4	4133.55	1038.37	1.349e-11	42.565	18.042	1	0	0	222	239	11N(1038.3751)	HexNAc(2)Hex(3)Fuc(1) % 1038.3751	-1.7	0.0185535	42.565	29.1636	TRUE	P50897	PPT1_HUMAN	PPT1	Palmitoyl-protein thioesterase 1
Bassani_2017_PXD006939	TIL1	TIL1_Ctrl_HLA-II	20170303_QEh1_LC2_FaMa_ChCh_SA_HLApII_TIL1_3_R1.30735.30735.4	ALKKFVMVKFLN[1330]DSIVDPVDS	PPT1_HUMAN_232	Glycosylated site in GlyGen	4	4136.79	1216.42	3.40721e-06	23.57	14.642	0.997	0	0	221	241	12N(1216.4229)	HexNAc(2)Hex(5) % 1216.4229	1.4	0.00108108	23.5703	14.0288	TRUE	P50897	PPT1_HUMAN	PPT1	Palmitoyl-protein thioesterase 1
Bassani_2017_PXD006939	TIL1	TIL1_Ctrl_HLA-II	20170303_QEh1_LC2_FaMa_ChCh_SA_HLApII_TIL1_3_R1.30746.30746.4	ALKKFVMVKFLN[1493]DSIVDPVD	PPT1_HUMAN_232	Glycosylated site in GlyGen	4	4138.34	1378.48	0	43.219	19.232	1	0	0	221	240	12N(1378.4757)	HexNAc(2)Hex(6) % 1378.4757	0.91	0.00193097	43.2192	32.1702	TRUE	P50897	PPT1_HUMAN	PPT1	Palmitoyl-protein thioesterase 1
Bassani_2017_PXD006939	TIL1	TIL1_Ctrl_HLA-II	20170303_QEh1_LC2_FaMa_ChCh_SA_HLApII_TIL1_3_R1.30757.30757.4	LKKFVMVKFLN[1330]DSIVDPV	PPT1_HUMAN_232	Glycosylated site in GlyGen	4	4139.86	1216.43	1.7208e-10	35.908	13.967	0.9998	0	0	222	239	11N(1216.4229)	HexNAc(2)Hex(5) % 1216.4229	1.77	0.000628338	35.909	18.2499	TRUE	P50897	PPT1_HUMAN	PPT1	Palmitoyl-protein thioesterase 1
Bassani_2017_PXD006939	TIL1	TIL1_Ctrl_HLA-II	20170303_QEh1_LC2_FaMa_ChCh_SA_HLApII_TIL1_3_R1.30822.30822.4	LKKFVMVKFLN[990]DSIVDPV	PPT1_HUMAN_232	Glycosylated site in GlyGen	4	4149.27	876.324	1.37303e-08	32.706	14.425	0.9991	0	0	222	239	11N(876.3223)	HexNAc(2)Hex(2)Fuc(1) % 876.3223	-2.11	0.0393944	32.7067	22.82	TRUE	P50897	PPT1_HUMAN	PPT1	Palmitoyl-protein thioesterase 1
Bassani_2017_PXD006939	TIL1	TIL1_Ctrl_HLA-II	20170303_QEh1_LC2_FaMa_ChCh_SA_HLApII_TIL1_3_R1.30833.30833.4	ALKKFVMVKFLN[1330]DSIVDPVD	PPT1_HUMAN_232	Glycosylated site in GlyGen	4	4150.85	1216.42	0	41.98	14.412	1	0	0	221	240	12N(1216.4229)	HexNAc(2)Hex(5) % 1216.4229	1.28	0.00108108	41.9807	28.9292	TRUE	P50897	PPT1_HUMAN	PPT1	Palmitoyl-protein thioesterase 1
Bassani_2017_PXD006939	TIL1	TIL1_Ctrl_HLA-II	20170303_QEh1_LC2_FaMa_ChCh_SA_HLApII_TIL1_3_R1.30837.30837.3	ALKKFVMVKFLN[1330]DSIVDPVD	PPT1_HUMAN_232	Glycosylated site in GlyGen	3	4151.45	1216.44	1.2901e-10	35.103	13.568	0.9999	0	0	221	240	12N(1216.4229)	HexNAc(2)Hex(5) % 1216.4229	-0.8	0.00753864	35.1031	20.8611	TRUE	P50897	PPT1_HUMAN	PPT1	Palmitoyl-protein thioesterase 1
Bassani_2017_PXD006939	TIL1	TIL1_Ctrl_HLA-II	20170303_QEh1_LC2_FaMa_ChCh_SA_HLApII_TIL1_3_R1.30871.30871.4	ALKKFVMVKFLN[990]DSIVDPVD	PPT1_HUMAN_232	Glycosylated site in GlyGen	4	4156.43	876.322	2e-14	45.621	14.983	1	0	0	221	240	12N(876.3223)	HexNAc(2)Hex(2)Fuc(1) % 876.3223	1.28	0.00108108	45.6219	28.8498	TRUE	P50897	PPT1_HUMAN	PPT1	Palmitoyl-protein thioesterase 1
Bassani_2017_PXD006939	TIL1	TIL1_Ctrl_HLA-II	20170303_QEh1_LC2_FaMa_ChCh_SA_HLApII_TIL1_3_R1.30947.30947.4	ALKKFVMVKFLN[1655]DSIVDPV	PPT1_HUMAN_232	Glycosylated site in GlyGen	4	4167.17	1542.54	7.34748e-08	29.41	21.354	0.9969	0	0	221	239	12N(1540.5285)	HexNAc(2)Hex(7) % 1540.5285	-1.24	0.00987564	29.4109	17.9663	TRUE	P50897	PPT1_HUMAN	PPT1	Palmitoyl-protein thioesterase 1
Bassani_2017_PXD006939	TIL1	TIL1_Ctrl_HLA-II	20170303_QEh1_LC2_FaMa_ChCh_SA_HLApII_TIL1_3_R1.30957.30957.4	ALKKFVMVKFLN[1168]DSIVDPVD	PPT1_HUMAN_232	Glycosylated site in GlyGen	4	4168.57	1054.38	9.83e-12	36.676	15.215	1	0	0	221	240	12N(1054.3701)	HexNAc(2)Hex(4) % 1054.3701	0.35	0.00318689	36.6761	22.1882	TRUE	P50897	PPT1_HUMAN	PPT1	Palmitoyl-protein thioesterase 1
Bassani_2017_PXD006939	TIL1	TIL1_Ctrl_HLA-II	20170303_QEh1_LC2_FaMa_ChCh_SA_HLApII_TIL1_3_R1.31004.31004.4	ALKKFVMVKFLN[1493]DSIVDPV	PPT1_HUMAN_232	Glycosylated site in GlyGen	4	4175.33	1378.48	3.58703e-07	30.602	14.262	0.9979	0	0	221	239	12N(1378.4757)	HexNAc(2)Hex(6) % 1378.4757	3.48	0	30.602	18.386	TRUE	P50897	PPT1_HUMAN	PPT1	Palmitoyl-protein thioesterase 1
Bassani_2017_PXD006939	TIL1	TIL1_Ctrl_HLA-II	20170303_QEh1_LC2_FaMa_ChCh_SA_HLApII_TIL1_3_R1.31089.31089.4	ALKKFVMVKFLN[1330]DSIVDPV	PPT1_HUMAN_232	Glycosylated site in GlyGen	4	4187.26	1216.42	1e-14	36.725	13.858	1	0	0	221	239	12N(1216.4229)	HexNAc(2)Hex(5) % 1216.4229	5.8	0	36.7259	25.9965	TRUE	P50897	PPT1_HUMAN	PPT1	Palmitoyl-protein thioesterase 1
Bassani_2017_PXD006939	TIL1	TIL1_Ctrl_HLA-II	20170303_QEh1_LC2_FaMa_ChCh_SA_HLApII_TIL1_3_R1.31092.31092.3	ALKKFVMVKFLN[1330]DSIVDPV	PPT1_HUMAN_232	Glycosylated site in GlyGen	3	4187.71	1216.44	6.64588e-08	27.852	12.754	0.9995	0	0	221	239	12N(1216.4229)	HexNAc(2)Hex(5) % 1216.4229	0.21	0.00324675	27.8524	16.5711	TRUE	P50897	PPT1_HUMAN	PPT1	Palmitoyl-protein thioesterase 1
Bassani_2017_PXD006939	TIL1	TIL1_Ctrl_HLA-II	20170303_QEh1_LC2_FaMa_ChCh_SA_HLApII_TIL1_3_R1.31135.31135.4	ALKKFVMVKFLN[990]DSIVDPV	PPT1_HUMAN_232	Glycosylated site in GlyGen	4	4193.87	876.323	1.031e-11	41.005	14.009	1	0	0	221	239	12N(876.3223)	HexNAc(2)Hex(2)Fuc(1) % 876.3223	-1.89	0.0254948	41.0058	29.7665	TRUE	P50897	PPT1_HUMAN	PPT1	Palmitoyl-protein thioesterase 1
Bassani_2017_PXD006939	TIL1	TIL1_Ctrl_HLA-II	20170303_QEh1_LC2_FaMa_ChCh_SA_HLApII_TIL1_3_R1.31155.31155.3	KFVMVKFLN[1330]DSIVDP	PPT1_HUMAN_232	Glycosylated site in GlyGen	3	4196.83	1216.42	4.59821e-05	22.465	15.793	0.9918	0	0	224	238	9N(1216.4229)	HexNAc(2)Hex(5) % 1216.4229	5.8	0	22.4652	15.9429	TRUE	P50897	PPT1_HUMAN	PPT1	Palmitoyl-protein thioesterase 1
Bassani_2017_PXD006939	TIL1	TIL1_Ctrl_HLA-II	20170303_QEh1_LC2_FaMa_ChCh_SA_HLApII_TIL1_3_R1.31197.31197.3	KFVMVKFLN[990]DSIVDP	PPT1_HUMAN_232	Glycosylated site in GlyGen	3	4202.77	876.323	1.29768e-06	29.715	14.745	0.9981	0	0	224	238	9N(876.3223)	HexNAc(2)Hex(2)Fuc(1) % 876.3223	-1.26	0.0105551	29.7154	20.2797	TRUE	P50897	PPT1_HUMAN	PPT1	Palmitoyl-protein thioesterase 1
Bassani_2017_PXD006939	TIL1	TIL1_Ctrl_HLA-II	20170303_QEh1_LC2_FaMa_ChCh_SA_HLApII_TIL1_3_R1.32463.32463.3	KFVMVKFLN[990]DSIVDPVD	PPT1_HUMAN_232	Glycosylated site in GlyGen	3	4385.06	876.322	1.833e-11	33.227	15.531	1	0	0	224	240	9N(876.3223)	HexNAc(2)Hex(2)Fuc(1) % 876.3223	-1.17	0.00918105	33.228	28.334	TRUE	P50897	PPT1_HUMAN	PPT1	Palmitoyl-protein thioesterase 1
Bassani_2017_PXD006939	TIL1	TIL1_Ctrl_HLA-II	20170303_QEh1_LC2_FaMa_ChCh_SA_HLApII_TIL1_3_R1.26852.26852.4	VRTN[990]STFVQALVEHVKE	SAP_HUMAN_215	Glycosylated site in GlyGen	4	3633.64	876.323	2.3752e-08	34.387	17.789	0.999	0	0	212	228	4N(876.3223)	HexNAc(2)Hex(2)Fuc(1) % 876.3223	-0.35	0.00324675	34.3875	22.7171	TRUE	P07602	SAP_HUMAN	PSAP	Prosaposin
Bassani_2017_PXD006939	TIL1	TIL1_Ctrl_HLA-II	20170303_QEh1_LC2_FaMa_ChCh_SA_HLApII_TIL1_3_R1.27099.27099.4	RTN[1152]STFVQALVEHVKEE	SAP_HUMAN_215	Glycosylated site in GlyGen	4	3663.05	1038.37	0.000156503	18.728	13.73	0.9847	0	0	213	229	3N(1038.3751)	HexNAc(2)Hex(3)Fuc(1) % 1038.3751	-2.09	0.038254	18.7282	14.107	TRUE	P07602	SAP_HUMAN	PSAP	Prosaposin
Bassani_2017_PXD006939	TIL1	TIL1_Ctrl_HLA-II	20170303_QEh1_LC2_FaMa_ChCh_SA_HLApII_TIL1_3_R1.27204.27204.4	RTN[990]STFVQALVEHVKEE	SAP_HUMAN_215	Glycosylated site in GlyGen	4	3676.05	876.322	0	78.271	18.168	1	0	0	213	229	3N(876.3223)	HexNAc(2)Hex(2)Fuc(1) % 876.3223	-0.07	0.00324675	78.2716	27.6841	TRUE	P07602	SAP_HUMAN	PSAP	Prosaposin
Bassani_2017_PXD006939	TIL1	TIL1_Ctrl_HLA-II	20170303_QEh1_LC2_FaMa_ChCh_SA_HLApII_TIL1_3_R1.27208.27208.3	RTN[990]STFVQALVEHVKEE	SAP_HUMAN_215	Glycosylated site in GlyGen	3	3676.63	876.32	2e-14	47.294	18.497	1	0	0	213	229	3N(876.3223)	HexNAc(2)Hex(2)Fuc(1) % 876.3223	-1.22	0.0095273	47.2944	16.3833	TRUE	P07602	SAP_HUMAN	PSAP	Prosaposin
Bassani_2017_PXD006939	TIL1	TIL1_Ctrl_HLA-II	20170303_QEh1_LC2_FaMa_ChCh_SA_HLApII_TIL1_3_R1.29195.29195.3	N[990]STFVQALVEHVKE	SAP_HUMAN_215	Glycosylated site in GlyGen	3	3925.95	876.322	4e-14	42.595	13.69	1	0	0	215	228	1N(876.3223)	HexNAc(2)Hex(2)Fuc(1) % 876.3223	0.28	0.00324675	28.9051	42.5952	TRUE	P07602	SAP_HUMAN	PSAP	Prosaposin
Bassani_2017_PXD006939	TIL1	TIL1_Ctrl_HLA-II	20170303_QEh1_LC2_FaMa_ChCh_SA_HLApII_TIL1_3_R1.29355.29355.3	TN[1152]STFVQALVEHVKE	SAP_HUMAN_215	Glycosylated site in GlyGen	3	3947.12	1038.38	2.8789e-10	36.266	15.886	0.9998	0	0	214	228	2N(1038.3751)	HexNAc(2)Hex(3)Fuc(1) % 1038.3751	-0.1	0.00324675	36.2663	34.7422	TRUE	P07602	SAP_HUMAN	PSAP	Prosaposin
Bassani_2017_PXD006939	TIL1	TIL1_Ctrl_HLA-II	20170303_QEh1_LC2_FaMa_ChCh_SA_HLApII_TIL1_3_R1.29493.29493.3	TN[990]STFVQALVEHVKE	SAP_HUMAN_215	Glycosylated site in GlyGen	3	3965.42	876.323	2.1061e-10	38.516	16.832	0.9998	0	0	214	228	2N(876.3223)	HexNAc(2)Hex(2)Fuc(1) % 876.3223	-1.03	0.00787106	38.5166	38.4504	TRUE	P07602	SAP_HUMAN	PSAP	Prosaposin
Bassani_2017_PXD006939	TIL1	TIL1_Ctrl_HLA-II	20170303_QEh1_LC2_FaMa_ChCh_SA_HLApII_TIL1_3_R1.30376.30376.3	TN[1152]STFVQALVEHVKEE	SAP_HUMAN_215	Glycosylated site in GlyGen	3	4085.38	1038.38	4e-14	49.261	21.045	1	0	0	214	229	2N(1038.3751)	HexNAc(2)Hex(3)Fuc(1) % 1038.3751	2.46	0.000628338	49.2612	41.2507	TRUE	P07602	SAP_HUMAN	PSAP	Prosaposin
Bassani_2017_PXD006939	TIL1	TIL1_Ctrl_HLA-II	20170303_QEh1_LC2_FaMa_ChCh_SA_HLApII_TIL1_3_R1.25333.25333.4	FPN[1152]ASSKEIKTVESITDIR	LAMP1_HUMAN_130	Glycosylated site in GlyGen	4	3461.66	1038.37	2.633e-11	44.461	20.478	1	0	0	128	146	3N(1038.3751)	HexNAc(2)Hex(3)Fuc(1) % 1038.3751	-2.18	0.0457327	44.4611	41.2952	TRUE	P11279	LAMP1_HUMAN	LAMP1	Lysosome-associated membrane glycoprotein 1
Bassani_2017_PXD006939	TIL1	TIL1_Ctrl_HLA-II	20170303_QEh1_LC2_FaMa_ChCh_SA_HLApII_TIL1_3_R1.25498.25498.3	SGTSYNFLGSEPIISRN[1330]SSH	SEM4D_HUMAN_191	Glycosylated site in GlyGen	3	3479.19	1216.44	0	70.375	64.433	1	0	0	175	194	17N(1216.4229)	HexNAc(2)Hex(5) % 1216.4229	1.52	0.000628338	70.3759	20.7922	TRUE	Q92854	SEM4D_HUMAN	SEMA4D	Semaphorin-4D
Bassani_2017_PXD006939	TIL1	TIL1_Ctrl_HLA-II	20170303_QEh1_LC2_FaMa_ChCh_SA_HLApII_TIL1_3_R1.27774.27774.3	SGTSYNFLGSEPIISRN[1655]	SEM4D_HUMAN_191	Glycosylated site in GlyGen	3	3744.12	1540.55	0	49.921	43.32	1	0	0	175	191	17N(1540.5285)	HexNAc(2)Hex(7) % 1540.5285	-1.27	0.0105551	49.9219	17.8554	TRUE	Q92854	SEM4D_HUMAN	SEMA4D	Semaphorin-4D
Bassani_2017_PXD006939	TIL1	TIL1_Ctrl_HLA-II	20170303_QEh1_LC2_FaMa_ChCh_SA_HLApII_TIL1_3_R1.27835.27835.3	SGTSYNFLGSEPIISRN[1330]SS	SEM4D_HUMAN_191	Glycosylated site in GlyGen	3	3751.95	1216.44	0	76.419	55.693	1	0	0	175	193	17N(1216.4229)	HexNAc(2)Hex(5) % 1216.4229	-0.45	0.00362246	76.4192	37.1835	TRUE	Q92854	SEM4D_HUMAN	SEMA4D	Semaphorin-4D
Bassani_2017_PXD006939	TIL1	TIL1_Ctrl_HLA-II	20170303_QEh1_LC2_FaMa_ChCh_SA_HLApII_TIL1_3_R1.27863.27863.3	SGTSYNFLGSEPIISRN[1493]	SEM4D_HUMAN_191	Glycosylated site in GlyGen	3	3755.81	1378.49	0	53.295	46.345	1	0	0	175	191	17N(1378.4757)	HexNAc(2)Hex(6) % 1378.4757	-0.56	0.00435557	53.2958	16.1002	TRUE	Q92854	SEM4D_HUMAN	SEMA4D	Semaphorin-4D
Bassani_2017_PXD006939	TIL1	TIL1_Ctrl_HLA-II	20170303_QEh1_LC2_FaMa_ChCh_SA_HLApII_TIL1_3_R1.27925.27925.3	GTSYNFLGSEPIISRN[1493]	SEM4D_HUMAN_191	Glycosylated site in GlyGen	3	3764.13	1378.48	0	51.233	46.355	1	0	0	176	191	16N(1378.4757)	HexNAc(2)Hex(6) % 1378.4757	0.35	0.00318689	51.2333	11.5018	TRUE	Q92854	SEM4D_HUMAN	SEMA4D	Semaphorin-4D
Bassani_2017_PXD006939	TIL1	TIL1_Ctrl_HLA-II	20170303_QEh1_LC2_FaMa_ChCh_SA_HLApII_TIL1_3_R1.27987.27987.3	SGTSYNFLGSEPIISRN[1330]	SEM4D_HUMAN_191	Glycosylated site in GlyGen	3	3772	1216.42	0	87.665	75.134	1	0	0	175	191	17N(1216.4229)	HexNAc(2)Hex(5) % 1216.4229	0.63	0.00193097	87.6652	31.997	TRUE	Q92854	SEM4D_HUMAN	SEMA4D	Semaphorin-4D
Bassani_2017_PXD006939	TIL1	TIL1_Ctrl_HLA-II	20170303_QEh1_LC2_FaMa_ChCh_SA_HLApII_TIL1_3_R1.28000.28000.2	SGTSYNFLGSEPIISRN[1330]	SEM4D_HUMAN_191	Glycosylated site in GlyGen	2	3773.7	1216.44	0	45.351	37.093	1	0	0	175	191	17N(1216.4229)	HexNAc(2)Hex(5) % 1216.4229	-0.78	0.00753864	45.3513	19.4726	TRUE	Q92854	SEM4D_HUMAN	SEMA4D	Semaphorin-4D
Bassani_2017_PXD006939	TIL1	TIL1_Ctrl_HLA-II	20170303_QEh1_LC2_FaMa_ChCh_SA_HLApII_TIL1_3_R1.28042.28042.3	GTSYNFLGSEPIISRN[1330]	SEM4D_HUMAN_191	Glycosylated site in GlyGen	3	3779.05	1216.43	0	58.983	52.317	1	0	0	176	191	16N(1216.4229)	HexNAc(2)Hex(5) % 1216.4229	0.33	0.00324675	58.9839	17.4781	TRUE	Q92854	SEM4D_HUMAN	SEMA4D	Semaphorin-4D
Bassani_2017_PXD006939	TIL1	TIL1_Ctrl_HLA-II	20170303_QEh1_LC2_FaMa_ChCh_SA_HLApII_TIL1_3_R1.28057.28057.2	GTSYNFLGSEPIISRN[1330]	SEM4D_HUMAN_191	Glycosylated site in GlyGen	2	3781.11	1216.44	6.79e-12	36.429	25.476	0.9992	0	0	176	191	16N(1216.4229)	HexNAc(2)Hex(5) % 1216.4229	-0.35	0.00324675	36.4291	13.4531	TRUE	Q92854	SEM4D_HUMAN	SEMA4D	Semaphorin-4D
Bassani_2017_PXD006939	TIL1	TIL1_Ctrl_HLA-II	20170303_QEh1_LC2_FaMa_ChCh_SA_HLApII_TIL1_3_R1.09284.09284.4	IHRYHSDN[1152]STKAAWD	CD53_HUMAN_129	Glycosylated site in GlyGen	4	1535.1	1038.38	1.58076e-05	25.566	15.425	0.9949	0	0	122	136	8N(1038.3751)	HexNAc(2)Hex(3)Fuc(1) % 1038.3751	-2	0.0327489	25.567	14.8831	TRUE	P19397	CD53_HUMAN	CD53	Leukocyte surface antigen CD53
Bassani_2017_PXD006939	TIL1	TIL1_Ctrl_HLA-II	20170303_QEh1_LC2_FaMa_ChCh_SA_HLApII_TIL1_3_R1.11727.11727.4	TPIDNRPRLIKKDVN[1330]	SEM4D_HUMAN_419	Glycosylated site in GlyGen	4	1871.33	1216.43	0.00026082	23.329	15.445	0.9838	0	0	405	419	15N(1216.4229)	HexNAc(2)Hex(5) % 1216.4229	2.62	0.000628338	23.3293	17.7096	TRUE	Q92854	SEM4D_HUMAN	SEMA4D	Semaphorin-4D
Bassani_2017_PXD006939	TIL1	TIL1_Ctrl_HLA-II	20170303_QEh1_LC2_FaMa_ChCh_SA_HLApII_TIL1_3_R1.14462.14462.5	TPIDNRPRLIKKDVN[1330]YT	SEM4D_HUMAN_419	Glycosylated site in GlyGen	5	2229.26	1216.42	1.9627e-05	25.507	14.086	0.9941	0	0	405	421	15N(1216.4229)	HexNAc(2)Hex(5) % 1216.4229	2.27	0.000628338	25.5078	22.153	TRUE	Q92854	SEM4D_HUMAN	SEMA4D	Semaphorin-4D
Bassani_2017_PXD006939	TIL1	TIL1_Ctrl_HLA-II	20170303_QEh1_LC2_FaMa_ChCh_SA_HLApII_TIL1_3_R1.12211.12211.4	KYYN[1152]YTLSINGKARKHG	GNS_HUMAN_183	Glycosylated site in GlyGen	4	1931.23	1038.37	3.55455e-08	30.342	15.172	0.9991	0	0	180	196	4N(1038.3751)	HexNAc(2)Hex(3)Fuc(1) % 1038.3751	-1.61	0.0173792	30.3421	30.013	TRUE	P15586	GNS_HUMAN	GNS	N-acetylglucosamine-6-sulfatase
Bassani_2017_PXD006939	TIL1	TIL1_Ctrl_HLA-II	20170303_QEh1_LC2_FaMa_ChCh_SA_HLApII_TIL1_3_R1.13934.13934.4	KYYN[1152]YTLSINGKARK	GNS_HUMAN_183	Glycosylated site in GlyGen	4	2158.41	1038.38	8.212e-10	32.13	16.998	0.9998	0	0	180	194	4N(1038.3751)	HexNAc(2)Hex(3)Fuc(1) % 1038.3751	-1.2	0.00918105	32.1308	30.6901	TRUE	P15586	GNS_HUMAN	GNS	N-acetylglucosamine-6-sulfatase
Bassani_2017_PXD006939	TIL1	TIL1_Ctrl_HLA-II	20170303_QEh1_LC2_FaMa_ChCh_SA_HLApII_TIL1_3_R1.14174.14174.4	YYN[1152]YTLSINGKARKHG	GNS_HUMAN_183	Glycosylated site in GlyGen	4	2192.02	1038.37	1.8966e-10	37.338	21.872	0.9997	0	0	181	196	3N(1038.3751)	HexNAc(2)Hex(3)Fuc(1) % 1038.3751	-0.97	0.00753864	37.3388	34.0349	TRUE	P15586	GNS_HUMAN	GNS	N-acetylglucosamine-6-sulfatase
Bassani_2017_PXD006939	TIL1	TIL1_Ctrl_HLA-II	20170303_QEh1_LC2_FaMa_ChCh_SA_HLApII_TIL1_3_R1.14475.14475.4	YYN[1152]YTLSINGKARKH	GNS_HUMAN_183	Glycosylated site in GlyGen	4	2231.03	1038.37	9.345e-11	40.621	27.122	0.9998	0	0	181	195	3N(1038.3751)	HexNAc(2)Hex(3)Fuc(1) % 1038.3751	-1.92	0.027411	40.6219	39.8383	TRUE	P15586	GNS_HUMAN	GNS	N-acetylglucosamine-6-sulfatase
Bassani_2017_PXD006939	TIL1	TIL1_Ctrl_HLA-II	20170303_QEh1_LC2_FaMa_ChCh_SA_HLApII_TIL1_3_R1.16247.16247.4	KYYN[1152]YTLSINGKAR	GNS_HUMAN_183	Glycosylated site in GlyGen	4	2448.74	1038.38	3.80611e-08	30.927	17.64	0.9991	0	0	180	193	4N(1038.3751)	HexNAc(2)Hex(3)Fuc(1) % 1038.3751	0.8	0.00193097	25.8014	30.9277	TRUE	P15586	GNS_HUMAN	GNS	N-acetylglucosamine-6-sulfatase
Bassani_2017_PXD006939	TIL1	TIL1_Ctrl_HLA-II	20170303_QEh1_LC2_FaMa_ChCh_SA_HLApII_TIL1_3_R1.13296.13296.3	AARYSVEKFNN[990]CTN	CYTF_HUMAN_62	Glycosylated site in GlyGen	3	2075.47	876.322	1.0853e-06	36.823	19.292	0.9983	0	0	52	65	11N(876.3223)	HexNAc(2)Hex(2)Fuc(1) % 876.3223	1.91	0.000628338	32.2477	36.8233	TRUE	O76096	CYTF_HUMAN	CST7	Cystatin-F
Bassani_2017_PXD006939	TIL1	TIL1_Ctrl_HLA-II	20170303_QEh1_LC2_FaMa_ChCh_SA_HLApII_TIL1_3_R1.13492.13492.3	AARYSVEKFNN[1152]CTND	CYTF_HUMAN_62	Glycosylated site in GlyGen	3	2101.71	1038.37	2.52102e-05	20.013	14.461	0.9914	0	0	52	66	11N(1038.3751)	HexNAc(2)Hex(3)Fuc(1) % 1038.3751	-0.67	0.00662123	20.0135	18.0285	TRUE	O76096	CYTF_HUMAN	CST7	Cystatin-F
Bassani_2017_PXD006939	TIL1	TIL1_Ctrl_HLA-II	20170303_QEh1_LC2_FaMa_ChCh_SA_HLApII_TIL1_3_R1.13634.13634.3	AARYSVEKFNN[990]CTND	CYTF_HUMAN_62	Glycosylated site in GlyGen	3	2119.39	876.321	1.19277e-09	29.945	18.486	1	0	0	52	66	11N(876.3223)	HexNAc(2)Hex(2)Fuc(1) % 876.3223	-1.66	0.0183359	26.096	29.9456	TRUE	O76096	CYTF_HUMAN	CST7	Cystatin-F
Bassani_2017_PXD006939	TIL1	TIL1_Ctrl_HLA-II	20170303_QEh1_LC2_FaMa_ChCh_SA_HLApII_TIL1_3_R1.14037.14037.3	AARYSVEKFNN[1152]CT	CYTF_HUMAN_62	Glycosylated site in GlyGen	3	2173.05	1038.38	0.000112378	21.134	16.439	0.9827	0	0	52	64	11N(1038.3751)	HexNAc(2)Hex(3)Fuc(1) % 1038.3751	-1.74	0.0195172	21.1341	15.7663	TRUE	O76096	CYTF_HUMAN	CST7	Cystatin-F
Bassani_2017_PXD006939	TIL1	TIL1_Ctrl_HLA-II	20170303_QEh1_LC2_FaMa_ChCh_SA_HLApII_TIL1_3_R1.14151.14151.3	AARYSVEKFNN[990]CT	CYTF_HUMAN_62	Glycosylated site in GlyGen	3	2188.78	876.322	3.48313e-08	34.285	18.52	0.9991	0	0	52	64	11N(876.3223)	HexNAc(2)Hex(2)Fuc(1) % 876.3223	2.19	0.000628338	34.2857	30.7711	TRUE	O76096	CYTF_HUMAN	CST7	Cystatin-F
Bassani_2017_PXD006939	TIL1	TIL1_Ctrl_HLA-II	20170303_QEh1_LC2_FaMa_ChCh_SA_HLApII_TIL1_3_R1.16810.16810.3	AARYSVEKFNN[1152]CTNDM	CYTF_HUMAN_62	Glycosylated site in GlyGen	3	2516.06	1038.37	1.74727e-07	26.05	14.98	0.9995	0	0	52	67	11N(1038.3751)	HexNAc(2)Hex(3)Fuc(1) % 1038.3751	-0.91	0.00753864	26.0502	22.7877	TRUE	O76096	CYTF_HUMAN	CST7	Cystatin-F
Bassani_2017_PXD006939	TIL1	TIL1_Ctrl_HLA-II	20170303_QEh1_LC2_FaMa_ChCh_SA_HLApII_TIL1_3_R1.16912.16912.3	AARYSVEKFNN[990]CTNDM	CYTF_HUMAN_62	Glycosylated site in GlyGen	3	2528.65	876.325	2e-13	43.835	16.207	1	0	0	52	67	11N(876.3223)	HexNAc(2)Hex(2)Fuc(1) % 876.3223	-1.62	0.0173792	36.7924	43.8354	TRUE	O76096	CYTF_HUMAN	CST7	Cystatin-F
Bassani_2017_PXD006939	TIL1	TIL1_Ctrl_HLA-II	20170303_QEh1_LC2_FaMa_ChCh_SA_HLApII_TIL1_3_R1.17184.17184.3	QAARYSVEKFNN[990]CTNDM	CYTF_HUMAN_62	Glycosylated site in GlyGen	3	2562.49	876.324	1.48667e-05	22.986	14.154	0.9918	0	0	51	67	12N(876.3223)	HexNAc(2)Hex(2)Fuc(1) % 876.3223	-2.12	0.040013	22.9861	22.1886	TRUE	O76096	CYTF_HUMAN	CST7	Cystatin-F
Bassani_2017_PXD006939	TIL1	TIL1_Ctrl_HLA-II	20170303_QEh1_LC2_FaMa_ChCh_SA_HLApII_TIL1_3_R1.16163.16163.4	KRLKPLFN[1655]KSFESTVGQG	MPRD_HUMAN_57	Glycosylated site in GlyGen	4	2438.96	1540.53	2.22294e-05	30.154	18.997	0.991	0	0	50	67	8N(1540.5285)	HexNAc(2)Hex(7) % 1540.5285	5.17	0	30.1547	18.0412	TRUE	P20645	MPRD_HUMAN	M6PR	Cation-dependent mannose-6-phosphate receptor
Bassani_2017_PXD006939	TIL1	TIL1_Ctrl_HLA-II	20170303_QEh1_LC2_FaMa_ChCh_SA_HLApII_TIL1_3_R1.16186.16186.4	KRLKPLFN[1493]KSFESTVGQG	MPRD_HUMAN_57	Glycosylated site in GlyGen	4	2441.75	1378.47	3.5098e-08	39.29	20.354	0.9988	0	0	50	67	8N(1378.4757)	HexNAc(2)Hex(6) % 1378.4757	4.11	0	39.2905	20.4244	TRUE	P20645	MPRD_HUMAN	M6PR	Cation-dependent mannose-6-phosphate receptor
Bassani_2017_PXD006939	TIL1	TIL1_Ctrl_HLA-II	20170303_QEh1_LC2_FaMa_ChCh_SA_HLApII_TIL1_3_R1.16198.16198.5	KRLKPLFN[1493]KSFESTVGQG	MPRD_HUMAN_57	Glycosylated site in GlyGen	5	2443.07	1378.47	4.83825e-05	26.593	20.05	0.9814	0	0	50	67	8N(1378.4757)	HexNAc(2)Hex(6) % 1378.4757	1.42	0.00108108	26.5931	12.2919	TRUE	P20645	MPRD_HUMAN	M6PR	Cation-dependent mannose-6-phosphate receptor
Bassani_2017_PXD006939	TIL1	TIL1_Ctrl_HLA-II	20170303_QEh1_LC2_FaMa_ChCh_SA_HLApII_TIL1_3_R1.16200.16200.3	KRLKPLFN[1493]KSFESTVGQG	MPRD_HUMAN_57	Glycosylated site in GlyGen	3	2443.37	1378.49	0.000150983	24.217	17.832	0.981	0	0	50	67	8N(1378.4757)	HexNAc(2)Hex(6) % 1378.4757	0.91	0.00193097	24.2175	12.6235	TRUE	P20645	MPRD_HUMAN	M6PR	Cation-dependent mannose-6-phosphate receptor
Bassani_2017_PXD006939	TIL1	TIL1_Ctrl_HLA-II	20170303_QEh1_LC2_FaMa_ChCh_SA_HLApII_TIL1_3_R1.16279.16279.4	KRLKPLFN[1330]KSFESTVGQG	MPRD_HUMAN_57	Glycosylated site in GlyGen	4	2452.42	1216.42	5.22343e-08	39.997	18.436	0.9991	0	0	50	67	8N(1216.4229)	HexNAc(2)Hex(5) % 1216.4229	4.82	0	39.9978	18.2437	TRUE	P20645	MPRD_HUMAN	M6PR	Cation-dependent mannose-6-phosphate receptor
Bassani_2017_PXD006939	TIL1	TIL1_Ctrl_HLA-II	20170303_QEh1_LC2_FaMa_ChCh_SA_HLApII_TIL1_3_R1.16296.16296.3	KRLKPLFN[1330]KSFESTVGQG	MPRD_HUMAN_57	Glycosylated site in GlyGen	3	2454.07	1216.43	1.4504e-07	36.675	19.014	0.9996	0	0	50	67	8N(1216.4229)	HexNAc(2)Hex(5) % 1216.4229	2.47	0.000628338	36.6751	25.7755	TRUE	P20645	MPRD_HUMAN	M6PR	Cation-dependent mannose-6-phosphate receptor
Bassani_2017_PXD006939	TIL1	TIL1_Ctrl_HLA-II	20170303_QEh1_LC2_FaMa_ChCh_SA_HLApII_TIL1_3_R1.16335.16335.4	KRLKPLFN[1493]KSFESTVG	MPRD_HUMAN_57	Glycosylated site in GlyGen	4	2458.54	1378.48	9.0144e-05	18.206	16.689	0.9834	0	0	50	65	8N(1378.4757)	HexNAc(2)Hex(6) % 1378.4757	5.4	0	18.2067	11.4949	TRUE	P20645	MPRD_HUMAN	M6PR	Cation-dependent mannose-6-phosphate receptor
Bassani_2017_PXD006939	TIL1	TIL1_Ctrl_HLA-II	20170303_QEh1_LC2_FaMa_ChCh_SA_HLApII_TIL1_3_R1.17259.17259.4	VKRLKPLFN[1493]KSFESTVGQG	MPRD_HUMAN_57	Glycosylated site in GlyGen	4	2572.18	1378.47	1.05744e-05	39.11	26.278	0.9938	0	0	49	67	9N(1378.4757)	HexNAc(2)Hex(6) % 1378.4757	4.02	0	39.1105	25.1063	TRUE	P20645	MPRD_HUMAN	M6PR	Cation-dependent mannose-6-phosphate receptor
Bassani_2017_PXD006939	TIL1	TIL1_Ctrl_HLA-II	20170303_QEh1_LC2_FaMa_ChCh_SA_HLApII_TIL1_3_R1.17274.17274.3	VKRLKPLFN[1493]KSFESTVGQG	MPRD_HUMAN_57	Glycosylated site in GlyGen	3	2574.19	1378.49	1.70901e-07	25.419	15.461	0.9995	0	0	49	67	9N(1378.4757)	HexNAc(2)Hex(6) % 1378.4757	0.25	0.00324675	25.4199	11.6775	TRUE	P20645	MPRD_HUMAN	M6PR	Cation-dependent mannose-6-phosphate receptor
Bassani_2017_PXD006939	TIL1	TIL1_Ctrl_HLA-II	20170303_QEh1_LC2_FaMa_ChCh_SA_HLApII_TIL1_3_R1.17360.17360.3	VKRLKPLFN[1330]KSFESTVGQG	MPRD_HUMAN_57	Glycosylated site in GlyGen	3	2583.66	1216.44	3.13429e-06	29.386	26.149	0.9984	0	0	49	67	9N(1216.4229)	HexNAc(2)Hex(5) % 1216.4229	2.16	0.000628338	29.3863	23.2857	TRUE	P20645	MPRD_HUMAN	M6PR	Cation-dependent mannose-6-phosphate receptor
Bassani_2017_PXD006939	TIL1	TIL1_Ctrl_HLA-II	20170303_QEh1_LC2_FaMa_ChCh_SA_HLApII_TIL1_3_R1.19119.19119.4	RLKPLFN[1817]KSFESTVGQG	MPRD_HUMAN_57	Glycosylated site in GlyGen	4	2789.93	1702.58	1.09341e-07	33.663	20.301	0.9967	0	0	51	67	7N(1702.5814)	HexNAc(2)Hex(8) % 1702.5814	2.91	0.000628338	33.6638	16.8283	TRUE	P20645	MPRD_HUMAN	M6PR	Cation-dependent mannose-6-phosphate receptor
Bassani_2017_PXD006939	TIL1	TIL1_Ctrl_HLA-II	20170303_QEh1_LC2_FaMa_ChCh_SA_HLApII_TIL1_3_R1.19190.19190.4	RLKPLFN[1655]KSFESTVGQG	MPRD_HUMAN_57	Glycosylated site in GlyGen	4	2797.85	1540.53	3.91e-12	48.463	17.994	1	0	0	51	67	7N(1540.5285)	HexNAc(2)Hex(7) % 1540.5285	3.44	0	48.4637	22.9779	TRUE	P20645	MPRD_HUMAN	M6PR	Cation-dependent mannose-6-phosphate receptor
Bassani_2017_PXD006939	TIL1	TIL1_Ctrl_HLA-II	20170303_QEh1_LC2_FaMa_ChCh_SA_HLApII_TIL1_3_R1.19196.19196.3	RLKPLFN[1655]KSFESTVGQG	MPRD_HUMAN_57	Glycosylated site in GlyGen	3	2798.38	1540.55	2.37906e-06	27.417	16.868	0.9976	0	0	51	67	7N(1540.5285)	HexNAc(2)Hex(7) % 1540.5285	0.34	0.00318689	27.4178	14.2154	TRUE	P20645	MPRD_HUMAN	M6PR	Cation-dependent mannose-6-phosphate receptor
Bassani_2017_PXD006939	TIL1	TIL1_Ctrl_HLA-II	20170303_QEh1_LC2_FaMa_ChCh_SA_HLApII_TIL1_3_R1.19252.19252.4	RLKPLFN[1493]KSFESTVGQG	MPRD_HUMAN_57	Glycosylated site in GlyGen	4	2804.81	1378.48	2e-13	70.669	20.99	1	0	0	51	67	7N(1378.4757)	HexNAc(2)Hex(6) % 1378.4757	5.29	0	70.6699	29.3136	TRUE	P20645	MPRD_HUMAN	M6PR	Cation-dependent mannose-6-phosphate receptor
Bassani_2017_PXD006939	TIL1	TIL1_Ctrl_HLA-II	20170303_QEh1_LC2_FaMa_ChCh_SA_HLApII_TIL1_3_R1.19254.19254.3	RLKPLFN[1493]KSFESTVGQG	MPRD_HUMAN_57	Glycosylated site in GlyGen	3	2805.11	1378.48	1.26729e-09	49.608	25.721	1	0	0	51	67	7N(1378.4757)	HexNAc(2)Hex(6) % 1378.4757	2.33	0.000628338	49.6085	27.3668	TRUE	P20645	MPRD_HUMAN	M6PR	Cation-dependent mannose-6-phosphate receptor
Bassani_2017_PXD006939	TIL1	TIL1_Ctrl_HLA-II	20170303_QEh1_LC2_FaMa_ChCh_SA_HLApII_TIL1_3_R1.19357.19357.4	RLKPLFN[1330]KSFESTVGQG	MPRD_HUMAN_57	Glycosylated site in GlyGen	4	2817.22	1216.43	3.1548e-10	41.983	18.521	0.9998	0	0	51	67	7N(1216.4229)	HexNAc(2)Hex(5) % 1216.4229	3.72	0	41.9835	18.8916	TRUE	P20645	MPRD_HUMAN	M6PR	Cation-dependent mannose-6-phosphate receptor
Bassani_2017_PXD006939	TIL1	TIL1_Ctrl_HLA-II	20170303_QEh1_LC2_FaMa_ChCh_SA_HLApII_TIL1_3_R1.19360.19360.3	RLKPLFN[1330]KSFESTVGQG	MPRD_HUMAN_57	Glycosylated site in GlyGen	3	2817.47	1216.43	4e-13	50.537	17.722	1	0	0	51	67	7N(1216.4229)	HexNAc(2)Hex(5) % 1216.4229	1.05	0.00108108	50.5371	31.6165	TRUE	P20645	MPRD_HUMAN	M6PR	Cation-dependent mannose-6-phosphate receptor
Bassani_2017_PXD006939	TIL1	TIL1_Ctrl_HLA-II	20170303_QEh1_LC2_FaMa_ChCh_SA_HLApII_TIL1_3_R1.19653.19653.4	RLKPLFN[1330]KSFESTVG	MPRD_HUMAN_57	Glycosylated site in GlyGen	4	2849.03	1216.42	0.000559834	19.514	13.782	0.9764	0	0	51	65	7N(1216.4229)	HexNAc(2)Hex(5) % 1216.4229	3.23	0.000628338	19.5146	10.0994	TRUE	P20645	MPRD_HUMAN	M6PR	Cation-dependent mannose-6-phosphate receptor
Bassani_2017_PXD006939	TIL1	TIL1_Ctrl_HLA-II	20170303_QEh1_LC2_FaMa_ChCh_SA_HLApII_TIL1_3_R1.19654.19654.3	RLKPLFN[1330]KSFESTVG	MPRD_HUMAN_57	Glycosylated site in GlyGen	3	2849.18	1216.42	4.49742e-09	32.494	16.765	1	0	0	51	65	7N(1216.4229)	HexNAc(2)Hex(5) % 1216.4229	5.8	0	32.495	14.3653	TRUE	P20645	MPRD_HUMAN	M6PR	Cation-dependent mannose-6-phosphate receptor
Bassani_2017_PXD006939	TIL1	TIL1_Ctrl_HLA-II	20170303_QEh1_LC2_FaMa_ChCh_SA_HLApII_TIL1_3_R1.21910.21910.3	LKPLFN[1817]KSFESTVGQG	MPRD_HUMAN_57	Glycosylated site in GlyGen	3	3087.65	1702.6	1.81e-12	47.169	20.179	1	0	0	52	67	6N(1702.5814)	HexNAc(2)Hex(8) % 1702.5814	1.09	0.00108108	47.1692	25.8871	TRUE	P20645	MPRD_HUMAN	M6PR	Cation-dependent mannose-6-phosphate receptor
Bassani_2017_PXD006939	TIL1	TIL1_Ctrl_HLA-II	20170303_QEh1_LC2_FaMa_ChCh_SA_HLApII_TIL1_3_R1.21986.21986.3	LKPLFN[1655]KSFESTVGQG	MPRD_HUMAN_57	Glycosylated site in GlyGen	3	3096.09	1540.54	8.24043e-07	25.867	18.649	0.9986	0	0	52	67	6N(1540.5285)	HexNAc(2)Hex(7) % 1540.5285	0.74	0.00193097	25.8674	14.5021	TRUE	P20645	MPRD_HUMAN	M6PR	Cation-dependent mannose-6-phosphate receptor
Bassani_2017_PXD006939	TIL1	TIL1_Ctrl_HLA-II	20170303_QEh1_LC2_FaMa_ChCh_SA_HLApII_TIL1_3_R1.22076.22076.3	LKPLFN[1493]KSFESTVGQG	MPRD_HUMAN_57	Glycosylated site in GlyGen	3	3106.23	1378.48	6.577e-11	52.092	24.353	1	0	0	52	67	6N(1378.4757)	HexNAc(2)Hex(6) % 1378.4757	2.35	0.000628338	52.0929	44.326	TRUE	P20645	MPRD_HUMAN	M6PR	Cation-dependent mannose-6-phosphate receptor
Bassani_2017_PXD006939	TIL1	TIL1_Ctrl_HLA-II	20170303_QEh1_LC2_FaMa_ChCh_SA_HLApII_TIL1_3_R1.22139.22139.2	LKPLFN[1493]KSFESTVGQG	MPRD_HUMAN_57	Glycosylated site in GlyGen	2	3112.57	1380.5	5.9648e-10	30.726	18.756	0.9952	0	0	52	67	6N(1378.4757)	HexNAc(2)Hex(6) % 1378.4757	-0.97	0.00753864	30.7263	17.3411	TRUE	P20645	MPRD_HUMAN	M6PR	Cation-dependent mannose-6-phosphate receptor
Bassani_2017_PXD006939	TIL1	TIL1_Ctrl_HLA-II	20170303_QEh1_LC2_FaMa_ChCh_SA_HLApII_TIL1_3_R1.22151.22151.3	LKPLFN[1493]KSFESTVGQ	MPRD_HUMAN_57	Glycosylated site in GlyGen	3	3113.95	1378.48	3.38087e-07	26.999	16.402	0.9993	0	0	52	66	6N(1378.4757)	HexNAc(2)Hex(6) % 1378.4757	1.25	0.00108108	26.9995	14.0865	TRUE	P20645	MPRD_HUMAN	M6PR	Cation-dependent mannose-6-phosphate receptor
Bassani_2017_PXD006939	TIL1	TIL1_Ctrl_HLA-II	20170303_QEh1_LC2_FaMa_ChCh_SA_HLApII_TIL1_3_R1.22217.22217.3	LKPLFN[1330]KSFESTVGQG	MPRD_HUMAN_57	Glycosylated site in GlyGen	3	3120.76	1216.42	2.41027e-05	35.07	23.159	0.994	0	0	52	67	6N(1216.4229)	HexNAc(2)Hex(5) % 1216.4229	2.93	0.000628338	35.0705	26.1881	TRUE	P20645	MPRD_HUMAN	M6PR	Cation-dependent mannose-6-phosphate receptor
Bassani_2017_PXD006939	TIL1	TIL1_Ctrl_HLA-II	20170303_QEh1_LC2_FaMa_ChCh_SA_HLApII_TIL1_3_R1.22255.22255.2	LKPLFN[1330]KSFESTVGQG	MPRD_HUMAN_57	Glycosylated site in GlyGen	2	3124.43	1216.44	3.335e-11	37.024	17.955	0.9992	0	0	52	67	6N(1216.4229)	HexNAc(2)Hex(5) % 1216.4229	0.4	0.00318689	37.0244	27.1291	TRUE	P20645	MPRD_HUMAN	M6PR	Cation-dependent mannose-6-phosphate receptor
Bassani_2017_PXD006939	TIL1	TIL1_Ctrl_HLA-II	20170303_QEh1_LC2_FaMa_ChCh_SA_HLApII_TIL1_3_R1.22288.22288.3	LKPLFN[1330]KSFESTVGQ	MPRD_HUMAN_57	Glycosylated site in GlyGen	3	3128.52	1216.43	4.5197e-10	44.278	18.714	0.9999	0	0	52	66	6N(1216.4229)	HexNAc(2)Hex(5) % 1216.4229	1.33	0.00108108	44.2788	33.0061	TRUE	P20645	MPRD_HUMAN	M6PR	Cation-dependent mannose-6-phosphate receptor
Bassani_2017_PXD006939	TIL1	TIL1_Ctrl_HLA-II	20170303_QEh1_LC2_FaMa_ChCh_SA_HLApII_TIL1_3_R1.22384.22384.3	LKPLFN[1168]KSFESTVGQG	MPRD_HUMAN_57	Glycosylated site in GlyGen	3	3139.48	1054.37	9.26294e-06	28.453	21.066	0.9759	0	0	52	67	6N(1054.3701)	HexNAc(2)Hex(4) % 1054.3701	2.4	0.000628338	28.4539	20.8076	TRUE	P20645	MPRD_HUMAN	M6PR	Cation-dependent mannose-6-phosphate receptor
Bassani_2017_PXD006939	TIL1	TIL1_Ctrl_HLA-II	20170303_QEh1_LC2_FaMa_ChCh_SA_HLApII_TIL1_3_R1.22474.22474.3	LKPLFN[1168]KSFESTVGQ	MPRD_HUMAN_57	Glycosylated site in GlyGen	3	3148.86	1054.37	3.17495e-07	30.912	20.753	0.9966	0	0	52	66	6N(1054.3701)	HexNAc(2)Hex(4) % 1054.3701	2.9	0.000628338	30.7532	30.9126	TRUE	P20645	MPRD_HUMAN	M6PR	Cation-dependent mannose-6-phosphate receptor
Bassani_2017_PXD006939	TIL1	TIL1_Ctrl_HLA-II	20170303_QEh1_LC2_FaMa_ChCh_SA_HLApII_TIL1_3_R1.22529.22529.3	LKPLFN[1493]KSFESTVG	MPRD_HUMAN_57	Glycosylated site in GlyGen	3	3153.74	1378.47	0.000120666	34.641	20.15	0.9829	0	0	52	65	6N(1378.4757)	HexNAc(2)Hex(6) % 1378.4757	3.96	0	34.6417	29.837	TRUE	P20645	MPRD_HUMAN	M6PR	Cation-dependent mannose-6-phosphate receptor
Bassani_2017_PXD006939	TIL1	TIL1_Ctrl_HLA-II	20170303_QEh1_LC2_FaMa_ChCh_SA_HLApII_TIL1_3_R1.23901.23901.3	LKPLFN[1987]KSFESTVGQG	MPRD_HUMAN_57	Glycosylated site in GlyGen	3	3299.31	1874.68	4.77915e-06	29.797	19.295	0.9958	0	0	52	67	6N(1872.6505)	HexNAc(3)Hex(6)NeuAc(1) % 1872.6505	2.71	0.000628338	29.7971	22.6467	TRUE	P20645	MPRD_HUMAN	M6PR	Cation-dependent mannose-6-phosphate receptor
Bassani_2017_PXD006939	TIL1	TIL1_Ctrl_HLA-II	20170303_QEh1_LC2_FaMa_ChCh_SA_HLApII_TIL1_3_R1.16262.16262.3	KRSN[990]YTPITNVPP	DRA_HUMAN_103	Glycosylated site in GlyGen	3	2450.39	876.322	6e-14	33.795	13.715	1	0	0	100	112	4N(876.3223)	HexNAc(2)Hex(2)Fuc(1) % 876.3223	-0.45	0.00362246	33.7953	11.3053	TRUE	P01903	DRA_HUMAN	HLA-DRA	HLA class II histocompatibility antigen, DR alpha chain
Bassani_2017_PXD006939	TIL1	TIL1_Ctrl_HLA-II	20170303_QEh1_LC2_FaMa_ChCh_SA_HLApII_TIL1_3_R1.16402.16402.3	KRSN[990]YTPITNVPPE	DRA_HUMAN_103	Glycosylated site in GlyGen	3	2466.81	876.325	2.38032e-05	20.297	14.072	0.9895	0	0	100	113	4N(876.3223)	HexNAc(2)Hex(2)Fuc(1) % 876.3223	-1.92	0.027411	20.2979	11.031	TRUE	P01903	DRA_HUMAN	HLA-DRA	HLA class II histocompatibility antigen, DR alpha chain
Bassani_2017_PXD006939	TIL1	TIL1_Ctrl_HLA-II	20170303_QEh1_LC2_FaMa_ChCh_SA_HLApII_TIL1_3_R1.16438.16438.3	KRSN[990]YTPITNVPP	DRA_HUMAN_103	Glycosylated site in GlyGen	3	2471.49	876.322	3.30143e-08	25.869	16.012	0.9991	0	0	100	112	4N(876.3223)	HexNAc(2)Hex(2)Fuc(1) % 876.3223	-0.45	0.00362246	25.87	13.9967	TRUE	P01903	DRA_HUMAN	HLA-DRA	HLA class II histocompatibility antigen, DR alpha chain
Bassani_2017_PXD006939	TIL1	TIL1_Ctrl_HLA-II	20170303_QEh1_LC2_FaMa_ChCh_SA_HLApII_TIL1_3_R1.16601.16601.3	KRSN[990]YTPITNVPP	DRA_HUMAN_103	Glycosylated site in GlyGen	3	2491.93	877.325	2.05825e-07	24.158	13.647	0.9976	0	0	100	112	4N(876.3223)	HexNAc(2)Hex(2)Fuc(1) % 876.3223	-0.47	0.00397614	24.1588	11.3005	TRUE	P01903	DRA_HUMAN	HLA-DRA	HLA class II histocompatibility antigen, DR alpha chain
Bassani_2017_PXD006939	TIL1	TIL1_Ctrl_HLA-II	20170303_QEh1_LC2_FaMa_ChCh_SA_HLApII_TIL1_3_R1.20512.20512.3	KRSN[990]YTPITNVPPEV	DRA_HUMAN_103	Glycosylated site in GlyGen	3	2942.54	876.321	4.32347e-06	21.888	18.554	0.9965	0	0	100	114	4N(876.3223)	HexNAc(2)Hex(2)Fuc(1) % 876.3223	-1.19	0.00918105	21.8883	10.1241	TRUE	P01903	DRA_HUMAN	HLA-DRA	HLA class II histocompatibility antigen, DR alpha chain
Bassani_2017_PXD006939	TIL1	TIL1_Ctrl_HLA-II	20170303_QEh1_LC2_FaMa_ChCh_SA_HLApII_TIL1_3_R1.16522.16522.4	DSGVYQCLSEERVKN[990]KT	SEM4D_HUMAN_632	Glycosylated site in GlyGen	4	2481.73	876.32	1.01493e-07	33.277	16.819	0.9985	0	0	618	634	15N(876.3223)	HexNAc(2)Hex(2)Fuc(1) % 876.3223	-1.61	0.0173792	33.277	18.2522	TRUE	Q92854	SEM4D_HUMAN	SEMA4D	Semaphorin-4D
Bassani_2017_PXD006939	TIL1	TIL1_Ctrl_HLA-II	20170303_QEh1_LC2_FaMa_ChCh_SA_HLApII_TIL1_3_R1.17739.17739.4	RPIPHPAYNPKN[1655]FSNDIM[147]	GRAB_HUMAN_104	Glycosylated site in GlyGen	4	2630.15	1540.53	5.27432e-05	32.486	24.485	0.9857	0	0	93	110	12N(1540.5285)	HexNAc(2)Hex(7) % 1540.5285	3.48	0	32.4869	26.0306	FALSE	P10144	GRAB_HUMAN	GZMB	Granzyme B
Bassani_2017_PXD006939	TIL1	TIL1_Ctrl_HLA-II	20170303_QEh1_LC2_FaMa_ChCh_SA_HLApII_TIL1_3_R1.17799.17799.4	RPIPHPAYNPKN[1493]FSNDIM[147]	GRAB_HUMAN_104	Glycosylated site in GlyGen	4	2637.07	1378.48	1.47e-12	44.558	21.123	1	0	0	93	110	12N(1378.4757)	HexNAc(2)Hex(6) % 1378.4757	2.79	0.000628338	44.5586	30.1465	FALSE	P10144	GRAB_HUMAN	GZMB	Granzyme B
Bassani_2017_PXD006939	TIL1	TIL1_Ctrl_HLA-II	20170303_QEh1_LC2_FaMa_ChCh_SA_HLApII_TIL1_3_R1.17855.17855.4	RPIPHPAYNPKN[1330]FSNDIM[147]	GRAB_HUMAN_104	Glycosylated site in GlyGen	4	2643.73	1216.42	5.5666e-10	32.063	23.64	0.9998	0	0	93	110	12N(1216.4229)	HexNAc(2)Hex(5) % 1216.4229	1.6	0.000628338	32.0631	24.3559	FALSE	P10144	GRAB_HUMAN	GZMB	Granzyme B
Bassani_2017_PXD006939	TIL1	TIL1_Ctrl_HLA-II	20170303_QEh1_LC2_FaMa_ChCh_SA_HLApII_TIL1_3_R1.17871.17871.3	RPIPHPAYNPKN[1330]FSNDIM[147]	GRAB_HUMAN_104	Glycosylated site in GlyGen	3	2645.9	1216.44	1.64769e-05	21.714	16.126	0.9951	0	0	93	110	12N(1216.4229)	HexNAc(2)Hex(5) % 1216.4229	-0.94	0.00753864	21.7144	14.9637	FALSE	P10144	GRAB_HUMAN	GZMB	Granzyme B
Bassani_2017_PXD006939	TIL1	TIL1_Ctrl_HLA-II	20170303_QEh1_LC2_FaMa_ChCh_SA_HLApII_TIL1_3_R1.20775.20775.4	RPIPHPAYNPKN[1655]FSNDIM	GRAB_HUMAN_104	Glycosylated site in GlyGen	4	2968.63	1540.53	5.81e-12	38.252	28.506	1	0	0	93	110	12N(1540.5285)	HexNAc(2)Hex(7) % 1540.5285	1.92	0.000628338	38.2524	24.8972	FALSE	P10144	GRAB_HUMAN	GZMB	Granzyme B
Bassani_2017_PXD006939	TIL1	TIL1_Ctrl_HLA-II	20170303_QEh1_LC2_FaMa_ChCh_SA_HLApII_TIL1_3_R1.20836.20836.4	RPIPHPAYNPKN[1493]FSNDIM	GRAB_HUMAN_104	Glycosylated site in GlyGen	4	2975.64	1378.48	5.75e-12	47.654	33.992	1	0	0	93	110	12N(1378.4757)	HexNAc(2)Hex(6) % 1378.4757	4.91	0	47.6544	32.4755	FALSE	P10144	GRAB_HUMAN	GZMB	Granzyme B
Bassani_2017_PXD006939	TIL1	TIL1_Ctrl_HLA-II	20170303_QEh1_LC2_FaMa_ChCh_SA_HLApII_TIL1_3_R1.20878.20878.3	RPIPHPAYNPKN[1493]FSNDIM	GRAB_HUMAN_104	Glycosylated site in GlyGen	3	2980.24	1378.49	1.00775e-06	34.775	23.216	0.9987	0	0	93	110	12N(1378.4757)	HexNAc(2)Hex(6) % 1378.4757	1.26	0.00108108	34.7752	26.0786	FALSE	P10144	GRAB_HUMAN	GZMB	Granzyme B
Bassani_2017_PXD006939	TIL1	TIL1_Ctrl_HLA-II	20170303_QEh1_LC2_FaMa_ChCh_SA_HLApII_TIL1_3_R1.20932.20932.4	RPIPHPAYNPKN[1330]FSNDIM	GRAB_HUMAN_104	Glycosylated site in GlyGen	4	2985.16	1216.42	2.352e-11	37.121	28.884	1	0	0	93	110	12N(1216.4229)	HexNAc(2)Hex(5) % 1216.4229	3.02	0.000628338	37.1212	32.7333	FALSE	P10144	GRAB_HUMAN	GZMB	Granzyme B
Bassani_2017_PXD006939	TIL1	TIL1_Ctrl_HLA-II	20170303_QEh1_LC2_FaMa_ChCh_SA_HLApII_TIL1_3_R1.20972.20972.3	RPIPHPAYNPKN[1330]FSNDIM	GRAB_HUMAN_104	Glycosylated site in GlyGen	3	2989.32	1217.44	3.47359e-07	27.871	23.469	0.9989	0	0	93	110	12N(1216.4229)	HexNAc(2)Hex(5) % 1216.4229	-0.36	0.00324675	27.8717	18.4646	FALSE	P10144	GRAB_HUMAN	GZMB	Granzyme B
Bassani_2017_PXD006939	TIL1	TIL1_Ctrl_HLA-II	20170303_QEh1_LC2_FaMa_ChCh_SA_HLApII_TIL1_3_R1.23527.23527.4	RPIPHPAYNPKN[1493]FSNDIM[147]L	GRAB_HUMAN_104	Glycosylated site in GlyGen	4	3262.31	1378.47	2.5562e-09	30.955	21.255	0.9998	0	0	93	111	12N(1378.4757)	HexNAc(2)Hex(6) % 1378.4757	1.42	0.00108108	30.9558	18.5882	FALSE	P10144	GRAB_HUMAN	GZMB	Granzyme B
Bassani_2017_PXD006939	TIL1	TIL1_Ctrl_HLA-II	20170303_QEh1_LC2_FaMa_ChCh_SA_HLApII_TIL1_3_R1.24972.24972.4	RPIPHPAYNPKN[1493]FSNDIML	GRAB_HUMAN_104	Glycosylated site in GlyGen	4	3419.39	1378.48	2.61232e-09	29.259	18.909	0.9998	0	0	93	111	12N(1378.4757)	HexNAc(2)Hex(6) % 1378.4757	-0.28	0.00324675	29.2593	19.6061	FALSE	P10144	GRAB_HUMAN	GZMB	Granzyme B
Bassani_2017_PXD006939	TIL1	TIL1_Ctrl_HLA-II	20170303_QEh1_LC2_FaMa_ChCh_SA_HLApII_TIL1_3_R1.18962.18962.3	GDLFTAHN[1152]FSEQSR	S39AE_HUMAN_102	Glycosylated site in GlyGen	3	2773.52	1038.37	2.51044e-08	33.305	20.217	0.9994	0	0	95	108	8N(1038.3751)	HexNAc(2)Hex(3)Fuc(1) % 1038.3751	-1.17	0.00918105	33.306	33.1651	TRUE	Q15043	S39AE_HUMAN	SLC39A14	Zinc transporter ZIP14
Bassani_2017_PXD006939	TIL1	TIL1_Ctrl_HLA-II	20170303_QEh1_LC2_FaMa_ChCh_SA_HLApII_TIL1_3_R1.20287.20287.5	HPN[844]ATVWRKNFLRVGHL	PPT2_HUMAN_206	Glycosylated site in GlyGen	5	2916.47	730.265	1.61592e-05	24.236	18.707	0.9847	0	0	204	220	3N(730.2644)	HexNAc(2)Hex(2) % 730.2644	5.15	0	24.2367	23.0849	TRUE	Q9UMR5	PPT2_HUMAN	PPT2	Lysosomal thioesterase PPT2
Bassani_2017_PXD006939	TIL1	TIL1_Ctrl_HLA-II	20170303_QEh1_LC2_FaMa_ChCh_SA_HLApII_TIL1_3_R1.21814.21814.3	GN[1493]HTFKMALNQFSD	CATH_HUMAN_72	Within glycosylated protein in GlyGen	3	3077.32	1378.48	4.307e-10	39.512	22.38	0.9999	0	0	71	84	2N(1378.4757)	HexNAc(2)Hex(6) % 1378.4757	4.34	0	39.5126	26.172	TRUE	P09668	CATH_HUMAN	CTSH	Pro-cathepsin H
Bassani_2017_PXD006939	TIL1	TIL1_Ctrl_HLA-II	20170303_QEh1_LC2_FaMa_ChCh_SA_HLApII_TIL1_3_R1.21882.21882.3	GN[1330]HTFKMALNQFSDM[147]S	CATH_HUMAN_72	Within glycosylated protein in GlyGen	3	3084.81	1217.43	5.50585e-06	24.096	13.571	0.9949	0	0	71	86	2N(1216.4229)	HexNAc(2)Hex(5) % 1216.4229	2.47	0.000628338	24.0967	15.403	TRUE	P09668	CATH_HUMAN	CTSH	Pro-cathepsin H
Bassani_2017_PXD006939	TIL1	TIL1_Ctrl_HLA-II	20170303_QEh1_LC2_FaMa_ChCh_SA_HLApII_TIL1_3_R1.21959.21959.3	GN[1330]HTFKMALNQFSD	CATH_HUMAN_72	Within glycosylated protein in GlyGen	3	3093.14	1216.43	0	68.82	25.793	1	0	0	71	84	2N(1216.4229)	HexNAc(2)Hex(5) % 1216.4229	1.72	0.000628338	68.8208	33.5902	TRUE	P09668	CATH_HUMAN	CTSH	Pro-cathepsin H
Bassani_2017_PXD006939	TIL1	TIL1_Ctrl_HLA-II	20170303_QEh1_LC2_FaMa_ChCh_SA_HLApII_TIL1_3_R1.22079.22079.3	GN[1330]HTFKMALNQFSDM[147]	CATH_HUMAN_72	Within glycosylated protein in GlyGen	3	3106.56	1216.42	0	46.558	17.742	1	0	0	71	85	2N(1216.4229)	HexNAc(2)Hex(5) % 1216.4229	2.23	0.000628338	46.5587	20.9172	TRUE	P09668	CATH_HUMAN	CTSH	Pro-cathepsin H
Bassani_2017_PXD006939	TIL1	TIL1_Ctrl_HLA-II	20170303_QEh1_LC2_FaMa_ChCh_SA_HLApII_TIL1_3_R1.25134.25134.3	GN[1330]HTFKMALNQFSDMS	CATH_HUMAN_72	Within glycosylated protein in GlyGen	3	3438.26	1216.43	0	48.966	18.955	1	0	0	71	86	2N(1216.4229)	HexNAc(2)Hex(5) % 1216.4229	0.62	0.00193097	48.9661	11.9409	TRUE	P09668	CATH_HUMAN	CTSH	Pro-cathepsin H
Bassani_2017_PXD006939	TIL1	TIL1_Ctrl_HLA-II	20170303_QEh1_LC2_FaMa_ChCh_SA_HLApII_TIL1_3_R1.25182.25182.3	NNGN[1330]HTFKMALNQFSDMS	CATH_HUMAN_72	Within glycosylated protein in GlyGen	3	3444.02	1216.43	0	55.003	16.812	1	0	0	69	86	4N(1216.4229)	HexNAc(2)Hex(5) % 1216.4229	0.27	0.00324675	55.0035	9.16533	TRUE	P09668	CATH_HUMAN	CTSH	Pro-cathepsin H
Bassani_2017_PXD006939	TIL1	TIL1_Ctrl_HLA-II	20170303_QEh1_LC2_FaMa_ChCh_SA_HLApII_TIL1_3_R1.26197.26197.3	GN[1330]HTFKMALNQFSDM	CATH_HUMAN_72	Within glycosylated protein in GlyGen	3	3555.73	1216.43	0	61.497	42.772	1	0	0	71	85	2N(1216.4229)	HexNAc(2)Hex(5) % 1216.4229	0.98	0.00157356	61.497	26.4899	TRUE	P09668	CATH_HUMAN	CTSH	Pro-cathepsin H
Bassani_2017_PXD006939	TIL1	TIL1_Ctrl_HLA-II	20170303_QEh1_LC2_FaMa_ChCh_SA_HLApII_TIL1_3_R1.22507.22507.2	IAN[1006]FTKAASTYSIDS	LAMP2_HUMAN_101	Glycosylated site in GlyGen	2	3151.78	892.328	0	59.195	19.898	1	0	0	99	113	3N(892.3172)	HexNAc(2)Hex(3) % 892.3172	0.86	0.00193097	59.1959	41.2709	TRUE	P13473	LAMP2_HUMAN	LAMP2	Lysosome-associated membrane glycoprotein 2
Bassani_2017_PXD006939	TIL1	TIL1_Ctrl_HLA-II	20170303_QEh1_LC2_FaMa_ChCh_SA_HLApII_TIL1_3_R1.22663.22663.2	IAN[844]FTKAASTYSIDS	LAMP2_HUMAN_101	Glycosylated site in GlyGen	2	3168.57	730.274	0	51.545	20.405	1	0	0	99	113	3N(730.2644)	HexNAc(2)Hex(2) % 730.2644	0.72	0.00193097	51.5452	42.2036	TRUE	P13473	LAMP2_HUMAN	LAMP2	Lysosome-associated membrane glycoprotein 2
Bassani_2017_PXD006939	TIL1	TIL1_Ctrl_HLA-II	20170303_QEh1_LC2_FaMa_ChCh_SA_HLApII_TIL1_3_R1.22678.22678.3	IAN[844]FTKAASTYSIDS	LAMP2_HUMAN_101	Glycosylated site in GlyGen	3	3169.7	731.256	0	56.132	18.741	1	0	0	99	113	3N(730.2644)	HexNAc(2)Hex(2) % 730.2644	0.53	0.00278035	56.1329	26.7938	TRUE	P13473	LAMP2_HUMAN	LAMP2	Lysosome-associated membrane glycoprotein 2
Bassani_2017_PXD006939	TIL1	TIL1_Ctrl_HLA-II	20170303_QEh1_LC2_FaMa_ChCh_SA_HLApII_TIL1_3_R1.24898.24898.3	KDIVTVANAVFVKN[1152]ASE	GDN_HUMAN_118	Glycosylated site in GlyGen	3	3411.21	1038.38	0	73.807	16.469	1	0	0	105	121	14N(1038.3751)	HexNAc(2)Hex(3)Fuc(1) % 1038.3751	-1.91	0.0271039	73.8076	49.5107	TRUE	P07093	GDN_HUMAN	SERPINE2	Glia-derived nexin
Bassani_2017_PXD006939	TIL1	TIL1_Ctrl_HLA-II	20170303_QEh1_LC2_FaMa_ChCh_SA_HLApII_TIL1_3_R1.29705.29705.3	LPAFRYKVPAEILAN[990]T	SCRB2_HUMAN_304	Glycosylated site in GlyGen	3	3993.08	876.322	1.42602e-06	30.565	16.854	0.998	0	0	290	305	15N(876.3223)	HexNAc(2)Hex(2)Fuc(1) % 876.3223	0.61	0.00193097	24.6543	30.5659	TRUE	Q14108	SCRB2_HUMAN	SCARB2	Lysosome membrane protein 2
Bassani_2017_PXD006939	TIL1	TIL1_Ctrl_HLA-II	20170303_QEh1_LC2_FaMa_ChCh_SA_HLApII_TIL1_3_R1.32239.32239.4	LANIAILNNNLNTLIQRSN[1152]HTQ	DPA1_HUMAN_109	Glycosylated site in GlyGen	4	4352.72	1038.37	2.32086e-07	27.674	14.045	0.9985	0	0	91	112	19N(1038.3751)	HexNAc(2)Hex(3)Fuc(1) % 1038.3751	-1.7	0.0185535	27.6745	12.5963	TRUE	P20036	DPA1_HUMAN	HLA-DPA1	HLA class II histocompatibility antigen, DP alpha 1 chain
Bassani_2017_PXD006939	TIL1	TIL1_Ctrl_HLA-II	20170303_QEh1_LC2_FaMa_ChCh_SA_HLApII_TIL1_3_R1.32373.32373.4	LANIAILNNNLNTLIQRSN[990]HTQ	DPA1_HUMAN_109	Glycosylated site in GlyGen	4	4372.29	876.322	1.37935e-09	32.582	14.245	0.9998	0	0	91	112	19N(876.3223)	HexNAc(2)Hex(2)Fuc(1) % 876.3223	-1.14	0.00887082	32.5825	13.8164	TRUE	P20036	DPA1_HUMAN	HLA-DPA1	HLA class II histocompatibility antigen, DP alpha 1 chain
Bassani_2017_PXD006939	CM647	CM647_Ctrl_HLA-II	20170317_QEh1_LC2_FaMa_ChCh_SA_HLApII_CM647_1_R1.11018.11018.4	IDKKYRCVSGTQVHM[147]NN[1152]VT	LAMP1_HUMAN_165	Glycosylated site in GlyGen	4	1739.21	1038.38	0.00017441	21.762	17.556	0.9841	0	0	149	167	17N(1038.3751)	HexNAc(2)Hex(3)Fuc(1) % 1038.3751	-1.76	0.0198257	21.7622	20.8616	TRUE	P11279	LAMP1_HUMAN	LAMP1	Lysosome-associated membrane glycoprotein 1
Bassani_2017_PXD006939	CM647	CM647_Ctrl_HLA-II	20170317_QEh1_LC2_FaMa_ChCh_SA_HLApII_CM647_1_R1.11364.11364.4	IDKKYRCVSGTQVHMNN[1006]	LAMP1_HUMAN_165	Glycosylated site in GlyGen	4	1782.49	892.315	0	53.72	24.457	1	0	0	149	165	17N(892.3172)	HexNAc(2)Hex(3) % 892.3172	2.08	0.000628338	53.7206	37.4544	TRUE	P11279	LAMP1_HUMAN	LAMP1	Lysosome-associated membrane glycoprotein 1
Bassani_2017_PXD006939	CM647	CM647_Ctrl_HLA-II	20170317_QEh1_LC2_FaMa_ChCh_SA_HLApII_CM647_1_R1.11375.11375.3	IDKKYRCVSGTQVHMNN[1006]	LAMP1_HUMAN_165	Glycosylated site in GlyGen	3	1784.01	892.316	4.3965e-10	32.221	15.832	0.9993	0	0	149	165	17N(892.3172)	HexNAc(2)Hex(3) % 892.3172	2.85	0.000628338	32.2212	23.373	TRUE	P11279	LAMP1_HUMAN	LAMP1	Lysosome-associated membrane glycoprotein 1
Bassani_2017_PXD006939	CM647	CM647_Ctrl_HLA-II	20170317_QEh1_LC2_FaMa_ChCh_SA_HLApII_CM647_1_R1.11538.11538.5	IDKKYRCVSGTQVHMNN[1559]	LAMP1_HUMAN_165	Glycosylated site in GlyGen	5	1805.4	1444.53	3.58117e-08	30.14	21.007	0.9994	0	0	149	165	17N(1444.5339)	HexNAc(4)Hex(3)Fuc(1) % 1444.5339	-1.38	0.0121907	30.1401	21.7116	TRUE	P11279	LAMP1_HUMAN	LAMP1	Lysosome-associated membrane glycoprotein 1
Bassani_2017_PXD006939	CM647	CM647_Ctrl_HLA-II	20170317_QEh1_LC2_FaMa_ChCh_SA_HLApII_CM647_1_R1.11548.11548.4	IDKKYRCVSGTQVHMNN[1152]	LAMP1_HUMAN_165	Glycosylated site in GlyGen	4	1806.84	1038.37	2.64e-12	41.243	18.062	1	0	0	149	165	17N(1038.3751)	HexNAc(2)Hex(3)Fuc(1) % 1038.3751	-0.05	0.00324675	41.2435	34.515	TRUE	P11279	LAMP1_HUMAN	LAMP1	Lysosome-associated membrane glycoprotein 1
Bassani_2017_PXD006939	CM647	CM647_Ctrl_HLA-II	20170317_QEh1_LC2_FaMa_ChCh_SA_HLApII_CM647_1_R1.11561.11561.3	IDKKYRCVSGTQVHMNN[1152]	LAMP1_HUMAN_165	Glycosylated site in GlyGen	3	1808.49	1038.38	2.74359e-06	24.067	14.435	0.9978	0	0	149	165	17N(1038.3751)	HexNAc(2)Hex(3)Fuc(1) % 1038.3751	-2.07	0.0373832	24.0673	15.8205	TRUE	P11279	LAMP1_HUMAN	LAMP1	Lysosome-associated membrane glycoprotein 1
Bassani_2017_PXD006939	CM647	CM647_Ctrl_HLA-II	20170317_QEh1_LC2_FaMa_ChCh_SA_HLApII_CM647_1_R1.12809.12809.4	IDKKYRC[222]VSGTQVHMNN[1152]VT	LAMP1_HUMAN_165	Glycosylated site in GlyGen	4	1969.15	1038.38	8.59972e-05	26.224	18.683	0.988	0	0	149	167	17N(1038.3751)	HexNAc(2)Hex(3)Fuc(1) % 1038.3751	-0.57	0.00435557	23.5177	26.2248	TRUE	P11279	LAMP1_HUMAN	LAMP1	Lysosome-associated membrane glycoprotein 1
Bassani_2017_PXD006939	CM647	CM647_Ctrl_HLA-II	20170317_QEh1_LC2_FaMa_ChCh_SA_HLApII_CM647_1_R1.12820.12820.5	IDKKYRC[222]VSGTQVHMNN[1152]VT	LAMP1_HUMAN_165	Glycosylated site in GlyGen	5	1970.83	1038.37	2.2644e-09	35.453	18.38	0.9997	0	0	149	167	17N(1038.3751)	HexNAc(2)Hex(3)Fuc(1) % 1038.3751	-1.5	0.0151408	32.7443	35.4538	TRUE	P11279	LAMP1_HUMAN	LAMP1	Lysosome-associated membrane glycoprotein 1
Bassani_2017_PXD006939	CM647	CM647_Ctrl_HLA-II	20170317_QEh1_LC2_FaMa_ChCh_SA_HLApII_CM647_1_R1.12922.12922.5	IDKKYRC[222]VSGTQVHMNN[990]VT	LAMP1_HUMAN_165	Glycosylated site in GlyGen	5	1982.94	876.324	1.06613e-05	29.12	18.138	0.9907	0	0	149	167	17N(876.3223)	HexNAc(2)Hex(2)Fuc(1) % 876.3223	-1.85	0.0226428	27.4888	29.1206	TRUE	P11279	LAMP1_HUMAN	LAMP1	Lysosome-associated membrane glycoprotein 1
Bassani_2017_PXD006939	CM647	CM647_Ctrl_HLA-II	20170317_QEh1_LC2_FaMa_ChCh_SA_HLApII_CM647_1_R1.13108.13108.4	DIDKKYRCVSGTQVHM[147]NN[1152]VT	LAMP1_HUMAN_165	Glycosylated site in GlyGen	4	2007.14	1038.37	0.000198194	25.524	18.443	0.9833	0	0	148	167	18N(1038.3751)	HexNAc(2)Hex(3)Fuc(1) % 1038.3751	-0.58	0.00435557	25.5244	25.1058	TRUE	P11279	LAMP1_HUMAN	LAMP1	Lysosome-associated membrane glycoprotein 1
Bassani_2017_PXD006939	CM647	CM647_Ctrl_HLA-II	20170317_QEh1_LC2_FaMa_ChCh_SA_HLApII_CM647_1_R1.13840.13840.4	DIDKKYRCVSGTQVHMNN[990]	LAMP1_HUMAN_165	Glycosylated site in GlyGen	4	2099.45	876.323	4.10292e-05	23.941	18.74	0.9901	0	0	148	165	18N(876.3223)	HexNAc(2)Hex(2)Fuc(1) % 876.3223	-1.8	0.0217947	23.9415	18.3184	TRUE	P11279	LAMP1_HUMAN	LAMP1	Lysosome-associated membrane glycoprotein 1
Bassani_2017_PXD006939	CM647	CM647_Ctrl_HLA-II	20170317_QEh1_LC2_FaMa_ChCh_SA_HLApII_CM647_1_R1.14148.14148.4	IDKKYRCVSGTQVHMNN[1152]VT	LAMP1_HUMAN_165	Glycosylated site in GlyGen	4	2136.23	1038.37	1.65535e-05	29.223	18.722	0.9948	0	0	149	167	17N(1038.3751)	HexNAc(2)Hex(3)Fuc(1) % 1038.3751	-0.58	0.00435557	27.8563	29.2236	TRUE	P11279	LAMP1_HUMAN	LAMP1	Lysosome-associated membrane glycoprotein 1
Bassani_2017_PXD006939	CM647	CM647_Ctrl_HLA-II	20170317_QEh1_LC2_FaMa_ChCh_SA_HLApII_CM647_1_R1.14405.14405.4	IDKKYRCVSGTQVHMNN[1152]V	LAMP1_HUMAN_165	Glycosylated site in GlyGen	4	2165.47	1038.37	0.000153242	25.65	18.685	0.9848	0	0	149	166	17N(1038.3751)	HexNAc(2)Hex(3)Fuc(1) % 1038.3751	-1.99	0.0324503	25.6509	25.5109	TRUE	P11279	LAMP1_HUMAN	LAMP1	Lysosome-associated membrane glycoprotein 1
Bassani_2017_PXD006939	CM647	CM647_Ctrl_HLA-II	20170317_QEh1_LC2_FaMa_ChCh_SA_HLApII_CM647_1_R1.08927.08927.4	KKYRCVSGTQVHMN[1152]N	LAMP1_HUMAN_164	Within glycosylated protein in GlyGen	4	1457.73	1038.38	9.69685e-06	25.785	17.002	0.9955	0	0	151	165	14N(1038.3751)	HexNAc(2)Hex(3)Fuc(1) % 1038.3751	-1.76	0.0198257	23.7806	25.7852	TRUE	P11279	LAMP1_HUMAN	LAMP1	Lysosome-associated membrane glycoprotein 1
Bassani_2017_PXD006939	CM647	CM647_Ctrl_HLA-II	20170317_QEh1_LC2_FaMa_ChCh_SA_HLApII_CM647_1_R1.10347.10347.4	IDKKYRC[222]VSGTQVHMN[844]N	LAMP1_HUMAN_164	Within glycosylated protein in GlyGen	4	1650.91	730.266	1.3474e-10	37.051	19.44	0.9993	0	0	149	165	16N(730.2644)	HexNAc(2)Hex(2) % 730.2644	1.76	0.000628338	30.4023	37.051	TRUE	P11279	LAMP1_HUMAN	LAMP1	Lysosome-associated membrane glycoprotein 1
Bassani_2017_PXD006939	CM647	CM647_Ctrl_HLA-II	20170317_QEh1_LC2_FaMa_ChCh_SA_HLApII_CM647_1_R1.11383.11383.5	IDKKYRCVSGTQVHMN[1006]N	LAMP1_HUMAN_164	Within glycosylated protein in GlyGen	5	1785.02	892.315	1.10686e-07	24.145	17.423	0.999	0	0	149	165	16N(892.3172)	HexNAc(2)Hex(3) % 892.3172	2.08	0.000628338	12.0709	24.1453	TRUE	P11279	LAMP1_HUMAN	LAMP1	Lysosome-associated membrane glycoprotein 1
Bassani_2017_PXD006939	CM647	CM647_Ctrl_HLA-II	20170317_QEh1_LC2_FaMa_ChCh_SA_HLApII_CM647_1_R1.11497.11497.4	IDKKYRCVSGTQVHMN[844]N	LAMP1_HUMAN_164	Within glycosylated protein in GlyGen	4	1799.99	730.265	6.568e-11	34.252	15.826	0.9997	0	0	149	165	16N(730.2644)	HexNAc(2)Hex(2) % 730.2644	2.95	0.000628338	25.4403	34.2523	TRUE	P11279	LAMP1_HUMAN	LAMP1	Lysosome-associated membrane glycoprotein 1
Bassani_2017_PXD006939	CM647	CM647_Ctrl_HLA-II	20170317_QEh1_LC2_FaMa_ChCh_SA_HLApII_CM647_1_R1.11559.11559.5	IDKKYRCVSGTQVHMN[1152]N	LAMP1_HUMAN_164	Within glycosylated protein in GlyGen	5	1808.22	1038.37	3.7748e-10	32.365	20.353	0.9988	0	0	149	165	16N(1038.3751)	HexNAc(2)Hex(3)Fuc(1) % 1038.3751	-0.42	0.00362246	19.9973	32.3652	TRUE	P11279	LAMP1_HUMAN	LAMP1	Lysosome-associated membrane glycoprotein 1
Bassani_2017_PXD006939	CM647	CM647_Ctrl_HLA-II	20170317_QEh1_LC2_FaMa_ChCh_SA_HLApII_CM647_1_R1.11689.11689.4	IDKKYRCVSGTQVHMN[990]N	LAMP1_HUMAN_164	Within glycosylated protein in GlyGen	4	1824.28	876.32	5.80107e-08	25.419	16.377	0.9987	0	0	149	165	16N(876.3223)	HexNAc(2)Hex(2)Fuc(1) % 876.3223	-2.03	0.0346249	21.0828	25.4191	TRUE	P11279	LAMP1_HUMAN	LAMP1	Lysosome-associated membrane glycoprotein 1
Bassani_2017_PXD006939	CM647	CM647_Ctrl_HLA-II	20170317_QEh1_LC2_FaMa_ChCh_SA_HLApII_CM647_1_R1.13891.13891.3	HKVGN[1330]LTAHTSYEIS	SORL_HUMAN_1809	Glycosylated site in GlyGen	3	2106.37	1216.42	3.5707e-06	39.528	22.396	0.9982	0	0	1805	1819	5N(1216.4229)	HexNAc(2)Hex(5) % 1216.4229	5.81	0	39.5289	26.3809	TRUE	Q92673	SORL_HUMAN	SORL1	Sortilin-related receptor
Bassani_2017_PXD006939	CM647	CM647_Ctrl_HLA-II	20170317_QEh1_LC2_FaMa_ChCh_SA_HLApII_CM647_1_R1.13904.13904.4	HKVGN[1330]LTAHTSYEIS	SORL_HUMAN_1809	Glycosylated site in GlyGen	4	2107.99	1216.42	1.03986e-05	25.11	17.976	0.996	0	0	1805	1819	5N(1216.4229)	HexNAc(2)Hex(5) % 1216.4229	3.27	0.000628338	25.1109	14.7646	TRUE	Q92673	SORL_HUMAN	SORL1	Sortilin-related receptor
Bassani_2017_PXD006939	CM647	CM647_Ctrl_HLA-II	20170317_QEh1_LC2_FaMa_ChCh_SA_HLApII_CM647_1_R1.17567.17567.3	KVGN[1330]LTAHTSYEISA	SORL_HUMAN_1809	Glycosylated site in GlyGen	3	2543.4	1218.42	8.37818e-06	25.421	23.002	0.9907	0	0	1806	1820	4N(1216.4229)	HexNAc(2)Hex(5) % 1216.4229	0.97	0.00157356	25.4212	13.5166	TRUE	Q92673	SORL_HUMAN	SORL1	Sortilin-related receptor
Bassani_2017_PXD006939	CM647	CM647_Ctrl_HLA-II	20170317_QEh1_LC2_FaMa_ChCh_SA_HLApII_CM647_1_R1.21746.21746.3	HKVGN[1330]LTAHTSYEISAW	SORL_HUMAN_1809	Glycosylated site in GlyGen	3	2976.85	1216.43	0	52.944	20.664	1	0	0	1805	1821	5N(1216.4229)	HexNAc(2)Hex(5) % 1216.4229	1.67	0.000628338	52.9442	31.6983	TRUE	Q92673	SORL_HUMAN	SORL1	Sortilin-related receptor
Bassani_2017_PXD006939	CM647	CM647_Ctrl_HLA-II	20170317_QEh1_LC2_FaMa_ChCh_SA_HLApII_CM647_1_R1.21752.21752.4	HKVGN[1330]LTAHTSYEISAW	SORL_HUMAN_1809	Glycosylated site in GlyGen	4	2977.57	1216.42	0	38.296	17.416	1	0	0	1805	1821	5N(1216.4229)	HexNAc(2)Hex(5) % 1216.4229	1.76	0.000628338	38.296	14.6754	TRUE	Q92673	SORL_HUMAN	SORL1	Sortilin-related receptor
Bassani_2017_PXD006939	CM647	CM647_Ctrl_HLA-II	20170317_QEh1_LC2_FaMa_ChCh_SA_HLApII_CM647_1_R1.25058.25058.3	KVGN[1330]LTAHTSYEISAW	SORL_HUMAN_1809	Glycosylated site in GlyGen	3	3299.05	1216.43	0	64.425	24.733	1	0	0	1806	1821	4N(1216.4229)	HexNAc(2)Hex(5) % 1216.4229	1.74	0.000628338	64.4253	36.5206	TRUE	Q92673	SORL_HUMAN	SORL1	Sortilin-related receptor
Bassani_2017_PXD006939	CM647	CM647_Ctrl_HLA-II	20170317_QEh1_LC2_FaMa_ChCh_SA_HLApII_CM647_1_R1.28769.28769.3	VGN[1330]LTAHTSYEISAW	SORL_HUMAN_1809	Glycosylated site in GlyGen	3	3678.95	1216.43	1.5003e-10	31.699	21.315	0.9999	0	0	1807	1821	3N(1216.4229)	HexNAc(2)Hex(5) % 1216.4229	-0.23	0.00324675	31.6992	20.2838	TRUE	Q92673	SORL_HUMAN	SORL1	Sortilin-related receptor
Bassani_2017_PXD006939	CM647	CM647_Ctrl_HLA-II	20170317_QEh1_LC2_FaMa_ChCh_SA_HLApII_CM647_1_R1.21128.21128.3	NTILPDARDPAFKAAN[1330]GS	LAMP1_HUMAN_322	Glycosylated site in GlyGen	3	2913.63	1216.42	0	76.82	22.8	1	0	0	307	324	16N(1216.4229)	HexNAc(2)Hex(5) % 1216.4229	6.29	0	76.8206	51.4531	TRUE	P11279	LAMP1_HUMAN	LAMP1	Lysosome-associated membrane glycoprotein 1
Bassani_2017_PXD006939	CM647	CM647_Ctrl_HLA-II	20170317_QEh1_LC2_FaMa_ChCh_SA_HLApII_CM647_1_R1.21257.21257.3	NTILPDARDPAFKAAN[1330]G	LAMP1_HUMAN_322	Glycosylated site in GlyGen	3	2927.15	1216.42	1e-14	72.16	24.263	1	0	0	307	323	16N(1216.4229)	HexNAc(2)Hex(5) % 1216.4229	3.12	0.000628338	72.1603	46.3368	TRUE	P11279	LAMP1_HUMAN	LAMP1	Lysosome-associated membrane glycoprotein 1
Bassani_2017_PXD006939	CM647	CM647_Ctrl_HLA-II	20170317_QEh1_LC2_FaMa_ChCh_SA_HLApII_CM647_1_R1.24371.24371.3	LNTILPDARDPAFKAAN[1330]GS	LAMP1_HUMAN_322	Glycosylated site in GlyGen	3	3230.65	1216.43	0	79.565	23.131	1	0	0	306	324	17N(1216.4229)	HexNAc(2)Hex(5) % 1216.4229	1.63	0.000628338	79.5658	56.6852	TRUE	P11279	LAMP1_HUMAN	LAMP1	Lysosome-associated membrane glycoprotein 1
Bassani_2017_PXD006939	CM647	CM647_Ctrl_HLA-II	20170317_QEh1_LC2_FaMa_ChCh_SA_HLApII_CM647_1_R1.24372.24372.3	LNTILPDARDPAFKAAN[1330]	LAMP1_HUMAN_322	Glycosylated site in GlyGen	3	3230.8	1216.43	2.434e-11	57.729	24.348	1	0	0	306	322	17N(1216.4229)	HexNAc(2)Hex(5) % 1216.4229	1.91	0.000628338	57.7298	41.6878	TRUE	P11279	LAMP1_HUMAN	LAMP1	Lysosome-associated membrane glycoprotein 1
Bassani_2017_PXD006939	CM647	CM647_Ctrl_HLA-II	20170317_QEh1_LC2_FaMa_ChCh_SA_HLApII_CM647_1_R1.24466.24466.3	LNTILPDARDPAFKAAN[1493]G	LAMP1_HUMAN_322	Glycosylated site in GlyGen	3	3239.5	1379.49	1.54e-12	65.531	29.371	1	0	0	306	323	17N(1378.4757)	HexNAc(2)Hex(6) % 1378.4757	1.61	0.000628338	65.5319	49.0922	TRUE	P11279	LAMP1_HUMAN	LAMP1	Lysosome-associated membrane glycoprotein 1
Bassani_2017_PXD006939	CM647	CM647_Ctrl_HLA-II	20170317_QEh1_LC2_FaMa_ChCh_SA_HLApII_CM647_1_R1.24525.24525.3	LNTILPDARDPAFKAAN[1330]G	LAMP1_HUMAN_322	Glycosylated site in GlyGen	3	3244.57	1216.43	0	82	32.214	1	0	0	306	323	17N(1216.4229)	HexNAc(2)Hex(5) % 1216.4229	2.11	0.000628338	82.0009	51.7201	TRUE	P11279	LAMP1_HUMAN	LAMP1	Lysosome-associated membrane glycoprotein 1
Bassani_2017_PXD006939	CM647	CM647_Ctrl_HLA-II	20170317_QEh1_LC2_FaMa_ChCh_SA_HLApII_CM647_1_R1.25347.25347.3	QLNTILPDARDPAFKAAN[1330]GS	LAMP1_HUMAN_322	Glycosylated site in GlyGen	3	3330.07	1218.44	1.7e-13	42.663	19.378	1	0	0	305	324	18N(1216.4229)	HexNAc(2)Hex(5) % 1216.4229	-1.26	0.0105551	42.6638	28.4448	TRUE	P11279	LAMP1_HUMAN	LAMP1	Lysosome-associated membrane glycoprotein 1
Bassani_2017_PXD006939	CM647	CM647_Ctrl_HLA-II	20170317_QEh1_LC2_FaMa_ChCh_SA_HLApII_CM647_1_R1.25469.25469.3	QLNTILPDARDPAFKAAN[1330]G	LAMP1_HUMAN_322	Glycosylated site in GlyGen	3	3342.15	1216.44	0	75.786	22.146	1	0	0	305	323	18N(1216.4229)	HexNAc(2)Hex(5) % 1216.4229	1.66	0.000628338	75.7865	44.204	TRUE	P11279	LAMP1_HUMAN	LAMP1	Lysosome-associated membrane glycoprotein 1
Bassani_2017_PXD006939	CM647	CM647_Ctrl_HLA-II	20170317_QEh1_LC2_FaMa_ChCh_SA_HLApII_CM647_1_R1.25878.25878.3	LNTILPDARDPAFKAAN[317]G	LAMP1_HUMAN_322	Glycosylated site in GlyGen	3	3382.02	204.082	9.60835e-09	33.459	19.671	0.983	0	0	306	323	17N(203.0794)	HexNAc(1) % 203.0794	1.71	0.000628338	28.3773	33.4593	TRUE	P11279	LAMP1_HUMAN	LAMP1	Lysosome-associated membrane glycoprotein 1
Bassani_2017_PXD006939	CM647	CM647_Ctrl_HLA-II	20170317_QEh1_LC2_FaMa_ChCh_SA_HLApII_CM647_1_R1.26108.26108.3	NTILPDARDPAFKAAN[1330]GSL	LAMP1_HUMAN_322	Glycosylated site in GlyGen	3	3403.71	1218.43	5.83e-12	40.721	23.962	1	0	0	307	325	16N(1216.4229)	HexNAc(2)Hex(5) % 1216.4229	1.54	0.000628338	40.722	24.1918	TRUE	P11279	LAMP1_HUMAN	LAMP1	Lysosome-associated membrane glycoprotein 1
Bassani_2017_PXD006939	CM647	CM647_Ctrl_HLA-II	20170317_QEh1_LC2_FaMa_ChCh_SA_HLApII_CM647_1_R1.28648.28648.3	LNTILPDARDPAFKAAN[1330]GSL	LAMP1_HUMAN_322	Glycosylated site in GlyGen	3	3665.52	1217.44	1.1126e-06	30.102	17.174	0.9978	0	0	306	325	17N(1216.4229)	HexNAc(2)Hex(5) % 1216.4229	0.27	0.00324675	30.1026	23.6678	TRUE	P11279	LAMP1_HUMAN	LAMP1	Lysosome-associated membrane glycoprotein 1
Bassani_2017_PXD006939	CM647	CM647_Ctrl_HLA-II	20170317_QEh1_LC2_FaMa_ChCh_SA_HLApII_CM647_1_R1.21729.21729.3	KKFVMVKFLN[1152]DS	PPT1_HUMAN_232	Glycosylated site in GlyGen	3	2974.93	1038.37	3.9e-13	44.293	15.445	1	0	0	223	234	10N(1038.3751)	HexNAc(2)Hex(3)Fuc(1) % 1038.3751	-1.19	0.00918105	44.2931	39.5305	TRUE	P50897	PPT1_HUMAN	PPT1	Palmitoyl-protein thioesterase 1
Bassani_2017_PXD006939	CM647	CM647_Ctrl_HLA-II	20170317_QEh1_LC2_FaMa_ChCh_SA_HLApII_CM647_1_R1.21776.21776.3	KKFVMVKFLN[1330]DS	PPT1_HUMAN_232	Glycosylated site in GlyGen	3	2979.96	1216.42	3e-14	54.524	17.791	1	0	0	223	234	10N(1216.4229)	HexNAc(2)Hex(5) % 1216.4229	3.78	0	54.5244	43.7957	TRUE	P50897	PPT1_HUMAN	PPT1	Palmitoyl-protein thioesterase 1
Bassani_2017_PXD006939	CM647	CM647_Ctrl_HLA-II	20170317_QEh1_LC2_FaMa_ChCh_SA_HLApII_CM647_1_R1.24832.24832.3	LKKFVMVKFLN[1330]DS	PPT1_HUMAN_232	Glycosylated site in GlyGen	3	3274.36	1216.43	0	63.155	19.384	1	0	0	222	234	11N(1216.4229)	HexNAc(2)Hex(5) % 1216.4229	1.39	0.00108108	63.1553	41.9443	TRUE	P50897	PPT1_HUMAN	PPT1	Palmitoyl-protein thioesterase 1
Bassani_2017_PXD006939	CM647	CM647_Ctrl_HLA-II	20170317_QEh1_LC2_FaMa_ChCh_SA_HLApII_CM647_1_R1.24834.24834.4	LKKFVMVKFLN[1330]DS	PPT1_HUMAN_232	Glycosylated site in GlyGen	4	3274.48	1216.42	0	60.679	21.646	1	0	0	222	234	11N(1216.4229)	HexNAc(2)Hex(5) % 1216.4229	2.55	0.000628338	60.6791	42.0894	TRUE	P50897	PPT1_HUMAN	PPT1	Palmitoyl-protein thioesterase 1
Bassani_2017_PXD006939	CM647	CM647_Ctrl_HLA-II	20170317_QEh1_LC2_FaMa_ChCh_SA_HLApII_CM647_1_R1.24843.24843.3	KKFVMVKFLN[1572]DS	PPT1_HUMAN_232	Glycosylated site in GlyGen	3	3275.48	1458.45	3.262e-11	36.246	15.876	1	0	0	223	234	10N(1458.4420)	HexNAc(2)Hex(6)Phospho(1) % 1458.4420	-0.01	0.00324675	36.2467	34.0789	TRUE	P50897	PPT1_HUMAN	PPT1	Palmitoyl-protein thioesterase 1
Bassani_2017_PXD006939	CM647	CM647_Ctrl_HLA-II	20170317_QEh1_LC2_FaMa_ChCh_SA_HLApII_CM647_1_R1.24881.24881.3	LKKFVMVKFLN[1330]DS	PPT1_HUMAN_232	Glycosylated site in GlyGen	3	3279.43	1216.43	1.45e-12	41.642	15.469	1	0	0	222	234	11N(1216.4229)	HexNAc(2)Hex(5) % 1216.4229	1.49	0.000628338	41.6422	28.4547	TRUE	P50897	PPT1_HUMAN	PPT1	Palmitoyl-protein thioesterase 1
Bassani_2017_PXD006939	CM647	CM647_Ctrl_HLA-II	20170317_QEh1_LC2_FaMa_ChCh_SA_HLApII_CM647_1_R1.25658.25658.3	ALKKFVMVKFLN[1330]DS	PPT1_HUMAN_232	Glycosylated site in GlyGen	3	3360.21	1216.43	0	71.795	42.638	1	0	0	221	234	12N(1216.4229)	HexNAc(2)Hex(5) % 1216.4229	2.97	0.000628338	71.7951	48.982	TRUE	P50897	PPT1_HUMAN	PPT1	Palmitoyl-protein thioesterase 1
Bassani_2017_PXD006939	CM647	CM647_Ctrl_HLA-II	20170317_QEh1_LC2_FaMa_ChCh_SA_HLApII_CM647_1_R1.25663.25663.4	ALKKFVMVKFLN[1330]DS	PPT1_HUMAN_232	Glycosylated site in GlyGen	4	3360.48	1216.43	0	57.25	33.969	1	0	0	221	234	12N(1216.4229)	HexNAc(2)Hex(5) % 1216.4229	1.77	0.000628338	57.2503	44.2476	TRUE	P50897	PPT1_HUMAN	PPT1	Palmitoyl-protein thioesterase 1
Bassani_2017_PXD006939	CM647	CM647_Ctrl_HLA-II	20170317_QEh1_LC2_FaMa_ChCh_SA_HLApII_CM647_1_R1.26135.26135.3	ALKKFVMVKFLN[1152]D	PPT1_HUMAN_232	Glycosylated site in GlyGen	3	3406.64	1038.38	0	42.629	13.673	1	0	0	221	233	12N(1038.3751)	HexNAc(2)Hex(3)Fuc(1) % 1038.3751	-1.64	0.0177053	42.6297	39.8356	TRUE	P50897	PPT1_HUMAN	PPT1	Palmitoyl-protein thioesterase 1
Bassani_2017_PXD006939	CM647	CM647_Ctrl_HLA-II	20170317_QEh1_LC2_FaMa_ChCh_SA_HLApII_CM647_1_R1.26160.26160.3	ALKKFVMVKFLN[1152]D	PPT1_HUMAN_232	Glycosylated site in GlyGen	3	3409.22	1039.38	0	43.164	31.339	1	0	0	221	233	12N(1038.3751)	HexNAc(2)Hex(3)Fuc(1) % 1038.3751	-2.19	0.0459881	43.1645	28.21	TRUE	P50897	PPT1_HUMAN	PPT1	Palmitoyl-protein thioesterase 1
Bassani_2017_PXD006939	CM647	CM647_Ctrl_HLA-II	20170317_QEh1_LC2_FaMa_ChCh_SA_HLApII_CM647_1_R1.26174.26174.3	ALKKFVMVKFLN[1330]D	PPT1_HUMAN_232	Glycosylated site in GlyGen	3	3410.51	1216.43	0	45.99	36.903	1	0	0	221	233	12N(1216.4229)	HexNAc(2)Hex(5) % 1216.4229	0.5	0.00278035	45.9905	32.6743	TRUE	P50897	PPT1_HUMAN	PPT1	Palmitoyl-protein thioesterase 1
Bassani_2017_PXD006939	CM647	CM647_Ctrl_HLA-II	20170317_QEh1_LC2_FaMa_ChCh_SA_HLApII_CM647_1_R1.26186.26186.4	ALKKFVMVKFLN[1330]D	PPT1_HUMAN_232	Glycosylated site in GlyGen	4	3411.6	1216.42	2.79e-12	35.105	20.818	1	0	0	221	233	12N(1216.4229)	HexNAc(2)Hex(5) % 1216.4229	2.17	0.000628338	25.9926	35.1057	TRUE	P50897	PPT1_HUMAN	PPT1	Palmitoyl-protein thioesterase 1
Bassani_2017_PXD006939	CM647	CM647_Ctrl_HLA-II	20170317_QEh1_LC2_FaMa_ChCh_SA_HLApII_CM647_1_R1.26689.26689.3	KFVMVKFLN[1152]DS	PPT1_HUMAN_232	Glycosylated site in GlyGen	3	3463.02	1038.37	1.2137e-10	42.176	16.823	0.9999	0	0	224	234	9N(1038.3751)	HexNAc(2)Hex(3)Fuc(1) % 1038.3751	-1.67	0.0185535	42.1767	39.6612	TRUE	P50897	PPT1_HUMAN	PPT1	Palmitoyl-protein thioesterase 1
Bassani_2017_PXD006939	CM647	CM647_Ctrl_HLA-II	20170317_QEh1_LC2_FaMa_ChCh_SA_HLApII_CM647_1_R1.26815.26815.3	KFVMVKFLN[1330]DS	PPT1_HUMAN_232	Glycosylated site in GlyGen	3	3475.58	1216.42	8.40863e-07	27.333	16.772	0.9991	0	0	224	234	9N(1216.4229)	HexNAc(2)Hex(5) % 1216.4229	2.33	0.000628338	27.3339	26.505	TRUE	P50897	PPT1_HUMAN	PPT1	Palmitoyl-protein thioesterase 1
Bassani_2017_PXD006939	CM647	CM647_Ctrl_HLA-II	20170317_QEh1_LC2_FaMa_ChCh_SA_HLApII_CM647_1_R1.27702.27702.4	KKNLMALKKFVMVKFLN[1330]DS	PPT1_HUMAN_232	Glycosylated site in GlyGen	4	3563.45	1216.42	0	62.072	29.843	1	0	0	216	234	17N(1216.4229)	HexNAc(2)Hex(5) % 1216.4229	3.27	0.000628338	62.0727	44.5876	TRUE	P50897	PPT1_HUMAN	PPT1	Palmitoyl-protein thioesterase 1
Bassani_2017_PXD006939	CM647	CM647_Ctrl_HLA-II	20170317_QEh1_LC2_FaMa_ChCh_SA_HLApII_CM647_1_R1.27949.27949.3	KKFVMVKFLN[1152]DSIVD	PPT1_HUMAN_232	Glycosylated site in GlyGen	3	3588.04	1038.38	1.07284e-08	33.568	26.008	0.9997	0	0	223	237	10N(1038.3751)	HexNAc(2)Hex(3)Fuc(1) % 1038.3751	1.09	0.00108108	33.2089	33.5688	TRUE	P50897	PPT1_HUMAN	PPT1	Palmitoyl-protein thioesterase 1
Bassani_2017_PXD006939	CM647	CM647_Ctrl_HLA-II	20170317_QEh1_LC2_FaMa_ChCh_SA_HLApII_CM647_1_R1.28008.28008.3	KKFVMVKFLN[1330]DSIVD	PPT1_HUMAN_232	Glycosylated site in GlyGen	3	3594.48	1216.42	3.645e-11	48.325	20.494	1	0	0	223	237	10N(1216.4229)	HexNAc(2)Hex(5) % 1216.4229	2.46	0.000628338	48.325	32.5638	TRUE	P50897	PPT1_HUMAN	PPT1	Palmitoyl-protein thioesterase 1
Bassani_2017_PXD006939	CM647	CM647_Ctrl_HLA-II	20170317_QEh1_LC2_FaMa_ChCh_SA_HLApII_CM647_1_R1.28011.28011.4	KKFVMVKFLN[1330]DSIVD	PPT1_HUMAN_232	Glycosylated site in GlyGen	4	3594.82	1216.42	4.588e-11	38.396	19.013	1	0	0	223	237	10N(1216.4229)	HexNAc(2)Hex(5) % 1216.4229	4.05	0	38.3967	28.727	TRUE	P50897	PPT1_HUMAN	PPT1	Palmitoyl-protein thioesterase 1
Bassani_2017_PXD006939	CM647	CM647_Ctrl_HLA-II	20170317_QEh1_LC2_FaMa_ChCh_SA_HLApII_CM647_1_R1.28211.28211.4	KNLM[147]ALKKFVMVKFLN[1330]DS	PPT1_HUMAN_232	Glycosylated site in GlyGen	4	3618.55	1218.41	1.78544e-08	28.396	26.098	0.9983	0	0	217	234	16N(1216.4229)	HexNAc(2)Hex(5) % 1216.4229	-0.57	0.00435557	28.3965	25.8621	TRUE	P50897	PPT1_HUMAN	PPT1	Palmitoyl-protein thioesterase 1
Bassani_2017_PXD006939	CM647	CM647_Ctrl_HLA-II	20170317_QEh1_LC2_FaMa_ChCh_SA_HLApII_CM647_1_R1.28736.28736.3	KKFVMVKFLN[1152]DSIV	PPT1_HUMAN_232	Glycosylated site in GlyGen	3	3675.33	1038.38	1.604e-11	41.854	18.44	1	0	0	223	236	10N(1038.3751)	HexNAc(2)Hex(3)Fuc(1) % 1038.3751	-2.15	0.0424635	41.8543	24.6369	TRUE	P50897	PPT1_HUMAN	PPT1	Palmitoyl-protein thioesterase 1
Bassani_2017_PXD006939	CM647	CM647_Ctrl_HLA-II	20170317_QEh1_LC2_FaMa_ChCh_SA_HLApII_CM647_1_R1.28756.28756.3	KKFVMVKFLN[1330]DSIV	PPT1_HUMAN_232	Glycosylated site in GlyGen	3	3677.6	1216.43	1.01e-12	44.356	18.53	1	0	0	223	236	10N(1216.4229)	HexNAc(2)Hex(5) % 1216.4229	0.02	0.00324675	44.3561	37.0106	TRUE	P50897	PPT1_HUMAN	PPT1	Palmitoyl-protein thioesterase 1
Bassani_2017_PXD006939	CM647	CM647_Ctrl_HLA-II	20170317_QEh1_LC2_FaMa_ChCh_SA_HLApII_CM647_1_R1.28760.28760.4	KKFVMVKFLN[1330]DSIV	PPT1_HUMAN_232	Glycosylated site in GlyGen	4	3677.99	1216.43	1.112e-11	34.935	15.296	1	0	0	223	236	10N(1216.4229)	HexNAc(2)Hex(5) % 1216.4229	1.28	0.00108108	34.9356	30.149	TRUE	P50897	PPT1_HUMAN	PPT1	Palmitoyl-protein thioesterase 1
Bassani_2017_PXD006939	CM647	CM647_Ctrl_HLA-II	20170317_QEh1_LC2_FaMa_ChCh_SA_HLApII_CM647_1_R1.28812.28812.4	KKFVM[147]VKFLN[1330]DSIVDPV	PPT1_HUMAN_232	Glycosylated site in GlyGen	4	3684.05	1216.43	4.88428e-07	26.314	19.352	0.9987	0	0	223	239	10N(1216.4229)	HexNAc(2)Hex(5) % 1216.4229	1.07	0.00108108	26.3149	18.9094	TRUE	P50897	PPT1_HUMAN	PPT1	Palmitoyl-protein thioesterase 1
Bassani_2017_PXD006939	CM647	CM647_Ctrl_HLA-II	20170317_QEh1_LC2_FaMa_ChCh_SA_HLApII_CM647_1_R1.28836.28836.4	ALKKFVM[147]VKFLN[1330]DSIVDP	PPT1_HUMAN_232	Glycosylated site in GlyGen	4	3687.19	1216.42	6.8e-13	37.09	17.776	1	0	0	221	238	12N(1216.4229)	HexNAc(2)Hex(5) % 1216.4229	3.36	0.000628338	37.0901	21.6442	TRUE	P50897	PPT1_HUMAN	PPT1	Palmitoyl-protein thioesterase 1
Bassani_2017_PXD006939	CM647	CM647_Ctrl_HLA-II	20170317_QEh1_LC2_FaMa_ChCh_SA_HLApII_CM647_1_R1.28909.28909.4	ALKKFVM[147]VKFLN[1330]DSIVDP	PPT1_HUMAN_232	Glycosylated site in GlyGen	4	3695.34	1216.42	2.27e-12	38.618	18.056	1	0	0	221	238	12N(1216.4229)	HexNAc(2)Hex(5) % 1216.4229	0.98	0.00157356	38.6189	30.3641	TRUE	P50897	PPT1_HUMAN	PPT1	Palmitoyl-protein thioesterase 1
Bassani_2017_PXD006939	CM647	CM647_Ctrl_HLA-II	20170317_QEh1_LC2_FaMa_ChCh_SA_HLApII_CM647_1_R1.28911.28911.3	ALKKFVM[147]VKFLN[1330]DSIVDP	PPT1_HUMAN_232	Glycosylated site in GlyGen	3	3695.59	1218.44	9e-13	38.736	19.236	1	0	0	221	238	12N(1216.4229)	HexNAc(2)Hex(5) % 1216.4229	-1.13	0.00854066	38.7361	25.3719	TRUE	P50897	PPT1_HUMAN	PPT1	Palmitoyl-protein thioesterase 1
Bassani_2017_PXD006939	CM647	CM647_Ctrl_HLA-II	20170317_QEh1_LC2_FaMa_ChCh_SA_HLApII_CM647_1_R1.29033.29033.3	KKFVMVKFLN[1152]DSIVDP	PPT1_HUMAN_232	Glycosylated site in GlyGen	3	3709.15	1038.38	3e-14	49.345	20.981	1	0	0	223	238	10N(1038.3751)	HexNAc(2)Hex(3)Fuc(1) % 1038.3751	-1.96	0.0296272	49.3452	38.0874	TRUE	P50897	PPT1_HUMAN	PPT1	Palmitoyl-protein thioesterase 1
Bassani_2017_PXD006939	CM647	CM647_Ctrl_HLA-II	20170317_QEh1_LC2_FaMa_ChCh_SA_HLApII_CM647_1_R1.29044.29044.4	KKFVMVKFLN[1152]DSIVDP	PPT1_HUMAN_232	Glycosylated site in GlyGen	4	3710.44	1038.38	3.4235e-10	36.077	16.004	0.9997	0	0	223	238	10N(1038.3751)	HexNAc(2)Hex(3)Fuc(1) % 1038.3751	-2.07	0.0373832	36.0774	28.18	TRUE	P50897	PPT1_HUMAN	PPT1	Palmitoyl-protein thioesterase 1
Bassani_2017_PXD006939	CM647	CM647_Ctrl_HLA-II	20170317_QEh1_LC2_FaMa_ChCh_SA_HLApII_CM647_1_R1.29086.29086.3	KKFVMVKFLN[1330]DSIVDP	PPT1_HUMAN_232	Glycosylated site in GlyGen	3	3715.81	1216.43	0	47.341	21.03	1	0	0	223	238	10N(1216.4229)	HexNAc(2)Hex(5) % 1216.4229	1.42	0.00108108	47.341	35.4289	TRUE	P50897	PPT1_HUMAN	PPT1	Palmitoyl-protein thioesterase 1
Bassani_2017_PXD006939	CM647	CM647_Ctrl_HLA-II	20170317_QEh1_LC2_FaMa_ChCh_SA_HLApII_CM647_1_R1.29087.29087.4	KKFVMVKFLN[1330]DSIVDP	PPT1_HUMAN_232	Glycosylated site in GlyGen	4	3715.93	1216.42	0	45.741	21.085	1	0	0	223	238	10N(1216.4229)	HexNAc(2)Hex(5) % 1216.4229	4.98	0	45.742	34.4967	TRUE	P50897	PPT1_HUMAN	PPT1	Palmitoyl-protein thioesterase 1
Bassani_2017_PXD006939	CM647	CM647_Ctrl_HLA-II	20170317_QEh1_LC2_FaMa_ChCh_SA_HLApII_CM647_1_R1.29575.29575.4	KNLMALKKFVMVKFLN[1330]	PPT1_HUMAN_232	Glycosylated site in GlyGen	4	3769.1	1216.43	0	51.658	27.158	1	0	0	217	232	16N(1216.4229)	HexNAc(2)Hex(5) % 1216.4229	0.52	0.00278035	51.6589	49.1064	TRUE	P50897	PPT1_HUMAN	PPT1	Palmitoyl-protein thioesterase 1
Bassani_2017_PXD006939	CM647	CM647_Ctrl_HLA-II	20170317_QEh1_LC2_FaMa_ChCh_SA_HLApII_CM647_1_R1.29859.29859.3	LKKFVMVKFLN[1152]DSIVD	PPT1_HUMAN_232	Glycosylated site in GlyGen	3	3802.98	1038.38	1.2e-13	60.337	40.012	1	0	0	222	237	11N(1038.3751)	HexNAc(2)Hex(3)Fuc(1) % 1038.3751	-1.29	0.0108774	60.3374	35.0667	TRUE	P50897	PPT1_HUMAN	PPT1	Palmitoyl-protein thioesterase 1
Bassani_2017_PXD006939	CM647	CM647_Ctrl_HLA-II	20170317_QEh1_LC2_FaMa_ChCh_SA_HLApII_CM647_1_R1.29928.29928.4	LKKFVMVKFLN[1330]DSIVD	PPT1_HUMAN_232	Glycosylated site in GlyGen	4	3810.9	1216.43	0	46.021	17.503	1	0	0	222	237	11N(1216.4229)	HexNAc(2)Hex(5) % 1216.4229	-0.47	0.00397614	46.0214	36.4902	TRUE	P50897	PPT1_HUMAN	PPT1	Palmitoyl-protein thioesterase 1
Bassani_2017_PXD006939	CM647	CM647_Ctrl_HLA-II	20170317_QEh1_LC2_FaMa_ChCh_SA_HLApII_CM647_1_R1.29931.29931.3	LKKFVMVKFLN[1330]DSIVD	PPT1_HUMAN_232	Glycosylated site in GlyGen	3	3811.32	1216.43	0	43.855	18.179	1	0	0	222	237	11N(1216.4229)	HexNAc(2)Hex(5) % 1216.4229	-0.15	0.00324675	43.856	33.1318	TRUE	P50897	PPT1_HUMAN	PPT1	Palmitoyl-protein thioesterase 1
Bassani_2017_PXD006939	CM647	CM647_Ctrl_HLA-II	20170317_QEh1_LC2_FaMa_ChCh_SA_HLApII_CM647_1_R1.30218.30218.4	LKKFVM[147]VKFLN[1330]DSIVDPV	PPT1_HUMAN_232	Glycosylated site in GlyGen	4	3844.98	1216.43	7.006e-11	32.846	14.87	0.9999	0	0	222	239	11N(1216.4229)	HexNAc(2)Hex(5) % 1216.4229	-1.99	0.0324503	32.8466	16.0591	TRUE	P50897	PPT1_HUMAN	PPT1	Palmitoyl-protein thioesterase 1
Bassani_2017_PXD006939	CM647	CM647_Ctrl_HLA-II	20170317_QEh1_LC2_FaMa_ChCh_SA_HLApII_CM647_1_R1.30219.30219.3	LKKFVM[147]VKFLN[1330]DSIVDPV	PPT1_HUMAN_232	Glycosylated site in GlyGen	3	3845.13	1216.44	3.35657e-06	25.232	14.749	0.9983	0	0	222	239	11N(1216.4229)	HexNAc(2)Hex(5) % 1216.4229	-0.15	0.00324675	25.2325	15.8717	TRUE	P50897	PPT1_HUMAN	PPT1	Palmitoyl-protein thioesterase 1
Bassani_2017_PXD006939	CM647	CM647_Ctrl_HLA-II	20170317_QEh1_LC2_FaMa_ChCh_SA_HLApII_CM647_1_R1.30257.30257.4	KNLMALKKFVMVKFLN[1330]DS	PPT1_HUMAN_232	Glycosylated site in GlyGen	4	3849.83	1216.43	0	49.204	25.576	1	0	0	217	234	16N(1216.4229)	HexNAc(2)Hex(5) % 1216.4229	0.09	0.00324675	49.2045	47.632	TRUE	P50897	PPT1_HUMAN	PPT1	Palmitoyl-protein thioesterase 1
Bassani_2017_PXD006939	CM647	CM647_Ctrl_HLA-II	20170317_QEh1_LC2_FaMa_ChCh_SA_HLApII_CM647_1_R1.30383.30383.4	KNLMALKKFVMVKFLN[1152]D	PPT1_HUMAN_232	Glycosylated site in GlyGen	4	3864.3	1038.37	1.3e-13	34.28	14.035	1	0	0	217	233	16N(1038.3751)	HexNAc(2)Hex(3)Fuc(1) % 1038.3751	-0.93	0.00753864	30.2064	34.2806	TRUE	P50897	PPT1_HUMAN	PPT1	Palmitoyl-protein thioesterase 1
Bassani_2017_PXD006939	CM647	CM647_Ctrl_HLA-II	20170317_QEh1_LC2_FaMa_ChCh_SA_HLApII_CM647_1_R1.30395.30395.4	ALKKFVMVKFLN[1152]DSIVD	PPT1_HUMAN_232	Glycosylated site in GlyGen	4	3865.46	1038.37	0	46.166	31.721	1	0	0	221	237	12N(1038.3751)	HexNAc(2)Hex(3)Fuc(1) % 1038.3751	-0.55	0.00397614	46.167	34.9301	TRUE	P50897	PPT1_HUMAN	PPT1	Palmitoyl-protein thioesterase 1
Bassani_2017_PXD006939	CM647	CM647_Ctrl_HLA-II	20170317_QEh1_LC2_FaMa_ChCh_SA_HLApII_CM647_1_R1.30397.30397.3	ALKKFVMVKFLN[1152]DSIVD	PPT1_HUMAN_232	Glycosylated site in GlyGen	3	3865.77	1038.37	0	42.82	31.746	1	0	0	221	237	12N(1038.3751)	HexNAc(2)Hex(3)Fuc(1) % 1038.3751	-1.5	0.0151408	42.8208	22.9129	TRUE	P50897	PPT1_HUMAN	PPT1	Palmitoyl-protein thioesterase 1
Bassani_2017_PXD006939	CM647	CM647_Ctrl_HLA-II	20170317_QEh1_LC2_FaMa_ChCh_SA_HLApII_CM647_1_R1.30426.30426.3	ALKKFVMVKFLN[1152]DSIVD	PPT1_HUMAN_232	Glycosylated site in GlyGen	3	3868.76	1038.37	2e-14	49.551	28.753	1	0	0	221	237	12N(1038.3751)	HexNAc(2)Hex(3)Fuc(1) % 1038.3751	-1.19	0.00918105	49.5511	25.9555	TRUE	P50897	PPT1_HUMAN	PPT1	Palmitoyl-protein thioesterase 1
Bassani_2017_PXD006939	CM647	CM647_Ctrl_HLA-II	20170317_QEh1_LC2_FaMa_ChCh_SA_HLApII_CM647_1_R1.30456.30456.4	KNLMALKKFVMVKFLN[1330]D	PPT1_HUMAN_232	Glycosylated site in GlyGen	4	3871.97	1216.42	0	46.349	22.88	1	0	0	217	233	16N(1216.4229)	HexNAc(2)Hex(5) % 1216.4229	1.59	0.000628338	46.057	46.3496	TRUE	P50897	PPT1_HUMAN	PPT1	Palmitoyl-protein thioesterase 1
Bassani_2017_PXD006939	CM647	CM647_Ctrl_HLA-II	20170317_QEh1_LC2_FaMa_ChCh_SA_HLApII_CM647_1_R1.30474.30474.3	ALKKFVMVKFLN[1330]DSIVD	PPT1_HUMAN_232	Glycosylated site in GlyGen	3	3874.08	1217.43	4.74e-11	33.815	16.652	1	0	0	221	237	12N(1216.4229)	HexNAc(2)Hex(5) % 1216.4229	-0.73	0.00738007	33.8156	16.117	TRUE	P50897	PPT1_HUMAN	PPT1	Palmitoyl-protein thioesterase 1
Bassani_2017_PXD006939	CM647	CM647_Ctrl_HLA-II	20170317_QEh1_LC2_FaMa_ChCh_SA_HLApII_CM647_1_R1.30477.30477.4	ALKKFVMVKFLN[1330]DSIVD	PPT1_HUMAN_232	Glycosylated site in GlyGen	4	3874.37	1216.42	0	48.921	16.094	1	0	0	221	237	12N(1216.4229)	HexNAc(2)Hex(5) % 1216.4229	1.68	0.000628338	48.9219	37.6404	TRUE	P50897	PPT1_HUMAN	PPT1	Palmitoyl-protein thioesterase 1
Bassani_2017_PXD006939	CM647	CM647_Ctrl_HLA-II	20170317_QEh1_LC2_FaMa_ChCh_SA_HLApII_CM647_1_R1.30690.30690.4	ALKKFVM[147]VKFLN[1152]DSIVDPV	PPT1_HUMAN_232	Glycosylated site in GlyGen	4	3897.47	1038.37	1e-14	42.605	16.393	1	0	0	221	239	12N(1038.3751)	HexNAc(2)Hex(3)Fuc(1) % 1038.3751	-1.76	0.0198257	42.6056	29.2052	TRUE	P50897	PPT1_HUMAN	PPT1	Palmitoyl-protein thioesterase 1
Bassani_2017_PXD006939	CM647	CM647_Ctrl_HLA-II	20170317_QEh1_LC2_FaMa_ChCh_SA_HLApII_CM647_1_R1.30709.30709.4	ALKKFVM[147]VKFLN[1330]DSIVDPV	PPT1_HUMAN_232	Glycosylated site in GlyGen	4	3899.31	1216.42	0	46.657	20.63	1	0	0	221	239	12N(1216.4229)	HexNAc(2)Hex(5) % 1216.4229	2.88	0.000628338	46.6574	30.1011	TRUE	P50897	PPT1_HUMAN	PPT1	Palmitoyl-protein thioesterase 1
Bassani_2017_PXD006939	CM647	CM647_Ctrl_HLA-II	20170317_QEh1_LC2_FaMa_ChCh_SA_HLApII_CM647_1_R1.30719.30719.3	ALKKFVM[147]VKFLN[1330]DSIVDPV	PPT1_HUMAN_232	Glycosylated site in GlyGen	3	3900.36	1216.43	2.0718e-10	36.566	14.651	0.9999	0	0	221	239	12N(1216.4229)	HexNAc(2)Hex(5) % 1216.4229	-0.36	0.00324675	36.5665	28.8113	TRUE	P50897	PPT1_HUMAN	PPT1	Palmitoyl-protein thioesterase 1
Bassani_2017_PXD006939	CM647	CM647_Ctrl_HLA-II	20170317_QEh1_LC2_FaMa_ChCh_SA_HLApII_CM647_1_R1.30751.30751.4	LKKFVMVKFLN[1330]DSIV	PPT1_HUMAN_232	Glycosylated site in GlyGen	4	3903.74	1216.42	2e-14	42.154	19.207	1	0	0	222	236	11N(1216.4229)	HexNAc(2)Hex(5) % 1216.4229	1.68	0.000628338	42.1548	29.2922	TRUE	P50897	PPT1_HUMAN	PPT1	Palmitoyl-protein thioesterase 1
Bassani_2017_PXD006939	CM647	CM647_Ctrl_HLA-II	20170317_QEh1_LC2_FaMa_ChCh_SA_HLApII_CM647_1_R1.30754.30754.3	LKKFVMVKFLN[1330]DSIV	PPT1_HUMAN_232	Glycosylated site in GlyGen	3	3904.14	1216.42	0	42.787	15.74	1	0	0	222	236	11N(1216.4229)	HexNAc(2)Hex(5) % 1216.4229	1.15	0.00108108	42.7876	38.3692	TRUE	P50897	PPT1_HUMAN	PPT1	Palmitoyl-protein thioesterase 1
Bassani_2017_PXD006939	CM647	CM647_Ctrl_HLA-II	20170317_QEh1_LC2_FaMa_ChCh_SA_HLApII_CM647_1_R1.30788.30788.4	LKKFVMVKFLN[1152]DSIVDP	PPT1_HUMAN_232	Glycosylated site in GlyGen	4	3908.35	1038.38	1e-14	44.896	14.181	1	0	0	222	238	11N(1038.3751)	HexNAc(2)Hex(3)Fuc(1) % 1038.3751	-2.15	0.0424635	44.8962	33.2553	TRUE	P50897	PPT1_HUMAN	PPT1	Palmitoyl-protein thioesterase 1
Bassani_2017_PXD006939	CM647	CM647_Ctrl_HLA-II	20170317_QEh1_LC2_FaMa_ChCh_SA_HLApII_CM647_1_R1.30793.30793.3	LKKFVMVKFLN[1152]DSIVDP	PPT1_HUMAN_232	Glycosylated site in GlyGen	3	3908.97	1038.38	0	49.431	14.735	1	0	0	222	238	11N(1038.3751)	HexNAc(2)Hex(3)Fuc(1) % 1038.3751	-1.33	0.011894	49.4317	33.7141	TRUE	P50897	PPT1_HUMAN	PPT1	Palmitoyl-protein thioesterase 1
Bassani_2017_PXD006939	CM647	CM647_Ctrl_HLA-II	20170317_QEh1_LC2_FaMa_ChCh_SA_HLApII_CM647_1_R1.30887.30887.4	LKKFVMVKFLN[1330]DSIVDP	PPT1_HUMAN_232	Glycosylated site in GlyGen	4	3918.16	1216.42	3e-14	45.653	17.694	1	0	0	222	238	11N(1216.4229)	HexNAc(2)Hex(5) % 1216.4229	1.4	0.00108108	45.654	37.8375	TRUE	P50897	PPT1_HUMAN	PPT1	Palmitoyl-protein thioesterase 1
Bassani_2017_PXD006939	CM647	CM647_Ctrl_HLA-II	20170317_QEh1_LC2_FaMa_ChCh_SA_HLApII_CM647_1_R1.30906.30906.3	LKKFVMVKFLN[1330]DSIVDP	PPT1_HUMAN_232	Glycosylated site in GlyGen	3	3920.14	1216.43	0	52.192	20.157	1	0	0	222	238	11N(1216.4229)	HexNAc(2)Hex(5) % 1216.4229	0.98	0.00157356	52.1923	34.3559	TRUE	P50897	PPT1_HUMAN	PPT1	Palmitoyl-protein thioesterase 1
Bassani_2017_PXD006939	CM647	CM647_Ctrl_HLA-II	20170317_QEh1_LC2_FaMa_ChCh_SA_HLApII_CM647_1_R1.31112.31112.4	KKFVMVKFLN[1330]DSIVDPVD	PPT1_HUMAN_232	Glycosylated site in GlyGen	4	3943.66	1216.42	1e-14	36.744	14.459	1	0	0	223	240	10N(1216.4229)	HexNAc(2)Hex(5) % 1216.4229	-0.14	0.00324675	36.7441	23.8732	TRUE	P50897	PPT1_HUMAN	PPT1	Palmitoyl-protein thioesterase 1
Bassani_2017_PXD006939	CM647	CM647_Ctrl_HLA-II	20170317_QEh1_LC2_FaMa_ChCh_SA_HLApII_CM647_1_R1.31148.31148.4	KKFVMVKFLN[1152]DSIVDPV	PPT1_HUMAN_232	Glycosylated site in GlyGen	4	3947.35	1038.37	0	49.81	16.377	1	0	0	223	239	10N(1038.3751)	HexNAc(2)Hex(3)Fuc(1) % 1038.3751	-0.55	0.00397614	49.8105	30.3132	TRUE	P50897	PPT1_HUMAN	PPT1	Palmitoyl-protein thioesterase 1
Bassani_2017_PXD006939	CM647	CM647_Ctrl_HLA-II	20170317_QEh1_LC2_FaMa_ChCh_SA_HLApII_CM647_1_R1.31149.31149.3	KKFVMVKFLN[1152]DSIVDPV	PPT1_HUMAN_232	Glycosylated site in GlyGen	3	3947.51	1038.38	2e-13	38.266	15.431	1	0	0	223	239	10N(1038.3751)	HexNAc(2)Hex(3)Fuc(1) % 1038.3751	-0.4	0.00362246	38.2665	30.1983	TRUE	P50897	PPT1_HUMAN	PPT1	Palmitoyl-protein thioesterase 1
Bassani_2017_PXD006939	CM647	CM647_Ctrl_HLA-II	20170317_QEh1_LC2_FaMa_ChCh_SA_HLApII_CM647_1_R1.31180.31180.4	KKFVMVKFLN[1330]DSIVDPV	PPT1_HUMAN_232	Glycosylated site in GlyGen	4	3951.19	1216.42	2.041e-11	38.664	16.942	1	0	0	223	239	10N(1216.4229)	HexNAc(2)Hex(5) % 1216.4229	2.88	0.000628338	38.6646	25.635	TRUE	P50897	PPT1_HUMAN	PPT1	Palmitoyl-protein thioesterase 1
Bassani_2017_PXD006939	CM647	CM647_Ctrl_HLA-II	20170317_QEh1_LC2_FaMa_ChCh_SA_HLApII_CM647_1_R1.31185.31185.3	KKFVMVKFLN[1330]DSIVDPV	PPT1_HUMAN_232	Glycosylated site in GlyGen	3	3951.73	1216.43	0	53.144	18.759	1	0	0	223	239	10N(1216.4229)	HexNAc(2)Hex(5) % 1216.4229	0.41	0.00318689	53.1446	31.233	TRUE	P50897	PPT1_HUMAN	PPT1	Palmitoyl-protein thioesterase 1
Bassani_2017_PXD006939	CM647	CM647_Ctrl_HLA-II	20170317_QEh1_LC2_FaMa_ChCh_SA_HLApII_CM647_1_R1.31260.31260.4	ALKKFVMVKFLN[1152]DSIV	PPT1_HUMAN_232	Glycosylated site in GlyGen	4	3959.48	1038.37	0	52.564	18.059	1	0	0	221	236	12N(1038.3751)	HexNAc(2)Hex(3)Fuc(1) % 1038.3751	0.55	0.00238379	52.5648	38.4852	TRUE	P50897	PPT1_HUMAN	PPT1	Palmitoyl-protein thioesterase 1
Bassani_2017_PXD006939	CM647	CM647_Ctrl_HLA-II	20170317_QEh1_LC2_FaMa_ChCh_SA_HLApII_CM647_1_R1.31305.31305.4	ALKKFVMVKFLN[1330]DSIV	PPT1_HUMAN_232	Glycosylated site in GlyGen	4	3963.74	1216.43	0	49.847	23.146	1	0	0	221	236	12N(1216.4229)	HexNAc(2)Hex(5) % 1216.4229	1.72	0.000628338	49.8474	37.8495	TRUE	P50897	PPT1_HUMAN	PPT1	Palmitoyl-protein thioesterase 1
Bassani_2017_PXD006939	CM647	CM647_Ctrl_HLA-II	20170317_QEh1_LC2_FaMa_ChCh_SA_HLApII_CM647_1_R1.31316.31316.3	ALKKFVMVKFLN[1330]DSIV	PPT1_HUMAN_232	Glycosylated site in GlyGen	3	3964.89	1216.42	1.13e-12	52.152	28.206	1	0	0	221	236	12N(1216.4229)	HexNAc(2)Hex(5) % 1216.4229	4.28	0	52.1523	41.9698	TRUE	P50897	PPT1_HUMAN	PPT1	Palmitoyl-protein thioesterase 1
Bassani_2017_PXD006939	CM647	CM647_Ctrl_HLA-II	20170317_QEh1_LC2_FaMa_ChCh_SA_HLApII_CM647_1_R1.31323.31323.4	ALKKFVMVKFLN[1152]DSIVDP	PPT1_HUMAN_232	Glycosylated site in GlyGen	4	3965.6	1038.37	0	45.509	17.027	1	0	0	221	238	12N(1038.3751)	HexNAc(2)Hex(3)Fuc(1) % 1038.3751	-0.42	0.00362246	45.5097	26.4703	TRUE	P50897	PPT1_HUMAN	PPT1	Palmitoyl-protein thioesterase 1
Bassani_2017_PXD006939	CM647	CM647_Ctrl_HLA-II	20170317_QEh1_LC2_FaMa_ChCh_SA_HLApII_CM647_1_R1.31411.31411.3	ALKKFVMVKFLN[1330]DSIVDP	PPT1_HUMAN_232	Glycosylated site in GlyGen	3	3975.84	1216.43	0	59.076	25.91	1	0	0	221	238	12N(1216.4229)	HexNAc(2)Hex(5) % 1216.4229	1.02	0.00108108	59.0761	33.2156	TRUE	P50897	PPT1_HUMAN	PPT1	Palmitoyl-protein thioesterase 1
Bassani_2017_PXD006939	CM647	CM647_Ctrl_HLA-II	20170317_QEh1_LC2_FaMa_ChCh_SA_HLApII_CM647_1_R1.31422.31422.4	ALKKFVMVKFLN[1330]DSIVDP	PPT1_HUMAN_232	Glycosylated site in GlyGen	4	3976.99	1216.42	0	47.407	19.622	1	0	0	221	238	12N(1216.4229)	HexNAc(2)Hex(5) % 1216.4229	2.43	0.000628338	47.4073	25.5614	TRUE	P50897	PPT1_HUMAN	PPT1	Palmitoyl-protein thioesterase 1
Bassani_2017_PXD006939	CM647	CM647_Ctrl_HLA-II	20170317_QEh1_LC2_FaMa_ChCh_SA_HLApII_CM647_1_R1.31458.31458.4	ALKKFVMVKFLN[990]DSIVDP	PPT1_HUMAN_232	Glycosylated site in GlyGen	4	3981.42	876.323	0	44.561	20.947	1	0	0	221	238	12N(876.3223)	HexNAc(2)Hex(2)Fuc(1) % 876.3223	-1.41	0.0128434	44.5612	32.9294	TRUE	P50897	PPT1_HUMAN	PPT1	Palmitoyl-protein thioesterase 1
Bassani_2017_PXD006939	CM647	CM647_Ctrl_HLA-II	20170317_QEh1_LC2_FaMa_ChCh_SA_HLApII_CM647_1_R1.31464.31464.3	ALKKFVMVKFLN[990]DSIVDP	PPT1_HUMAN_232	Glycosylated site in GlyGen	3	3982.15	876.322	0	41.343	15.157	1	0	0	221	238	12N(876.3223)	HexNAc(2)Hex(2)Fuc(1) % 876.3223	-0.91	0.00753864	41.3434	28.0927	TRUE	P50897	PPT1_HUMAN	PPT1	Palmitoyl-protein thioesterase 1
Bassani_2017_PXD006939	CM647	CM647_Ctrl_HLA-II	20170317_QEh1_LC2_FaMa_ChCh_SA_HLApII_CM647_1_R1.31582.31582.4	ALKKFVMVKFLN[1168]DSIVDP	PPT1_HUMAN_232	Glycosylated site in GlyGen	4	3995.09	1054.37	3.2478e-10	33.612	16.965	0.9997	0	0	221	238	12N(1054.3701)	HexNAc(2)Hex(4) % 1054.3701	1.67	0.000628338	33.6125	20.9529	TRUE	P50897	PPT1_HUMAN	PPT1	Palmitoyl-protein thioesterase 1
Bassani_2017_PXD006939	CM647	CM647_Ctrl_HLA-II	20170317_QEh1_LC2_FaMa_ChCh_SA_HLApII_CM647_1_R1.32105.32105.3	KFVMVKFLN[1152]DSIVD	PPT1_HUMAN_232	Glycosylated site in GlyGen	3	4051.68	1038.38	5.55e-12	39.418	28.902	1	0	0	224	237	9N(1038.3751)	HexNAc(2)Hex(3)Fuc(1) % 1038.3751	-0.88	0.00753864	39.418	28.5285	TRUE	P50897	PPT1_HUMAN	PPT1	Palmitoyl-protein thioesterase 1
Bassani_2017_PXD006939	CM647	CM647_Ctrl_HLA-II	20170317_QEh1_LC2_FaMa_ChCh_SA_HLApII_CM647_1_R1.32182.32182.3	KFVMVKFLN[1330]DSIVD	PPT1_HUMAN_232	Glycosylated site in GlyGen	3	4061.36	1216.43	5.2e-13	37.941	17.816	1	0	0	224	237	9N(1216.4229)	HexNAc(2)Hex(5) % 1216.4229	-0.37	0.00324675	36.0009	37.9419	TRUE	P50897	PPT1_HUMAN	PPT1	Palmitoyl-protein thioesterase 1
Bassani_2017_PXD006939	CM647	CM647_Ctrl_HLA-II	20170317_QEh1_LC2_FaMa_ChCh_SA_HLApII_CM647_1_R1.32535.32535.4	LKKFVMVKFLN[1330]DSIVDPVD	PPT1_HUMAN_232	Glycosylated site in GlyGen	4	4104.91	1216.42	0	57.564	18.701	1	0	0	222	240	11N(1216.4229)	HexNAc(2)Hex(5) % 1216.4229	1.15	0.00108108	57.5649	31.9465	TRUE	P50897	PPT1_HUMAN	PPT1	Palmitoyl-protein thioesterase 1
Bassani_2017_PXD006939	CM647	CM647_Ctrl_HLA-II	20170317_QEh1_LC2_FaMa_ChCh_SA_HLApII_CM647_1_R1.32544.32544.3	LKKFVMVKFLN[1330]DSIVDPVD	PPT1_HUMAN_232	Glycosylated site in GlyGen	3	4106.02	1217.44	7.0661e-10	33.781	17.823	0.9999	0	0	222	240	11N(1216.4229)	HexNAc(2)Hex(5) % 1216.4229	-0.71	0.00662123	33.7814	22.0796	TRUE	P50897	PPT1_HUMAN	PPT1	Palmitoyl-protein thioesterase 1
Bassani_2017_PXD006939	CM647	CM647_Ctrl_HLA-II	20170317_QEh1_LC2_FaMa_ChCh_SA_HLApII_CM647_1_R1.32805.32805.4	LKKFVMVKFLN[1330]DSIVDPV	PPT1_HUMAN_232	Glycosylated site in GlyGen	4	4134.17	1216.42	4.00438e-09	32.564	16.474	0.9998	0	0	222	239	11N(1216.4229)	HexNAc(2)Hex(5) % 1216.4229	1.54	0.000628338	32.5647	24.9245	TRUE	P50897	PPT1_HUMAN	PPT1	Palmitoyl-protein thioesterase 1
Bassani_2017_PXD006939	CM647	CM647_Ctrl_HLA-II	20170317_QEh1_LC2_FaMa_ChCh_SA_HLApII_CM647_1_R1.32808.32808.3	LKKFVMVKFLN[1330]DSIVDPV	PPT1_HUMAN_232	Glycosylated site in GlyGen	3	4134.42	1216.43	0	50.594	19.211	1	0	0	222	239	11N(1216.4229)	HexNAc(2)Hex(5) % 1216.4229	-0.33	0.00324675	50.5947	35.8501	TRUE	P50897	PPT1_HUMAN	PPT1	Palmitoyl-protein thioesterase 1
Bassani_2017_PXD006939	CM647	CM647_Ctrl_HLA-II	20170317_QEh1_LC2_FaMa_ChCh_SA_HLApII_CM647_1_R1.32911.32911.4	ALKKFVMVKFLN[1330]DSIVDPVD	PPT1_HUMAN_232	Glycosylated site in GlyGen	4	4147.28	1216.42	0	57.524	19.337	1	0	0	221	240	12N(1216.4229)	HexNAc(2)Hex(5) % 1216.4229	1.83	0.000628338	57.5246	39.1599	TRUE	P50897	PPT1_HUMAN	PPT1	Palmitoyl-protein thioesterase 1
Bassani_2017_PXD006939	CM647	CM647_Ctrl_HLA-II	20170317_QEh1_LC2_FaMa_ChCh_SA_HLApII_CM647_1_R1.32917.32917.3	ALKKFVMVKFLN[1330]DSIVDPVD	PPT1_HUMAN_232	Glycosylated site in GlyGen	3	4147.87	1216.44	0	63.068	19.961	1	0	0	221	240	12N(1216.4229)	HexNAc(2)Hex(5) % 1216.4229	-0.27	0.00324675	63.0684	43.3789	TRUE	P50897	PPT1_HUMAN	PPT1	Palmitoyl-protein thioesterase 1
Bassani_2017_PXD006939	CM647	CM647_Ctrl_HLA-II	20170317_QEh1_LC2_FaMa_ChCh_SA_HLApII_CM647_1_R1.33035.33035.4	ALKKFVMVKFLN[1655]DSIVDPV	PPT1_HUMAN_232	Glycosylated site in GlyGen	4	4162.01	1541.57	3.8343e-10	30.272	28.95	0.9989	0	0	221	239	12N(1540.5285)	HexNAc(2)Hex(7) % 1540.5285	-1.35	0.0121907	30.2726	27.4188	TRUE	P50897	PPT1_HUMAN	PPT1	Palmitoyl-protein thioesterase 1
Bassani_2017_PXD006939	CM647	CM647_Ctrl_HLA-II	20170317_QEh1_LC2_FaMa_ChCh_SA_HLApII_CM647_1_R1.33131.33131.4	ALKKFVMVKFLN[1493]DSIVDPV	PPT1_HUMAN_232	Glycosylated site in GlyGen	4	4173.16	1378.48	6.738e-11	32.968	13.395	0.9999	0	0	221	239	12N(1378.4757)	HexNAc(2)Hex(6) % 1378.4757	-0.09	0.00324675	32.9684	25.1023	TRUE	P50897	PPT1_HUMAN	PPT1	Palmitoyl-protein thioesterase 1
Bassani_2017_PXD006939	CM647	CM647_Ctrl_HLA-II	20170317_QEh1_LC2_FaMa_ChCh_SA_HLApII_CM647_1_R1.33139.33139.4	ALKKFVMVKFLN[1152]DSIVDPV	PPT1_HUMAN_232	Glycosylated site in GlyGen	4	4174.03	1038.38	0	52.919	13.797	1	0	0	221	239	12N(1038.3751)	HexNAc(2)Hex(3)Fuc(1) % 1038.3751	-1.98	0.0315405	52.9199	35.1995	TRUE	P50897	PPT1_HUMAN	PPT1	Palmitoyl-protein thioesterase 1
Bassani_2017_PXD006939	CM647	CM647_Ctrl_HLA-II	20170317_QEh1_LC2_FaMa_ChCh_SA_HLApII_CM647_1_R1.33164.33164.3	KFVMVKFLN[1152]DSIV	PPT1_HUMAN_232	Glycosylated site in GlyGen	3	4177.26	1038.37	5.3187e-10	33.106	18.627	0.9999	0	0	224	236	9N(1038.3751)	HexNAc(2)Hex(3)Fuc(1) % 1038.3751	-1.67	0.0185535	33.1067	26.5453	TRUE	P50897	PPT1_HUMAN	PPT1	Palmitoyl-protein thioesterase 1
Bassani_2017_PXD006939	CM647	CM647_Ctrl_HLA-II	20170317_QEh1_LC2_FaMa_ChCh_SA_HLApII_CM647_1_R1.33201.33201.4	ALKKFVMVKFLN[1330]DSIVDPV	PPT1_HUMAN_232	Glycosylated site in GlyGen	4	4181.65	1216.42	0	51.824	17.563	1	0	0	221	239	12N(1216.4229)	HexNAc(2)Hex(5) % 1216.4229	1.92	0.000628338	51.8246	36.7136	TRUE	P50897	PPT1_HUMAN	PPT1	Palmitoyl-protein thioesterase 1
Bassani_2017_PXD006939	CM647	CM647_Ctrl_HLA-II	20170317_QEh1_LC2_FaMa_ChCh_SA_HLApII_CM647_1_R1.33202.33202.3	ALKKFVMVKFLN[1330]DSIVDPV	PPT1_HUMAN_232	Glycosylated site in GlyGen	3	4181.8	1216.44	0	72.92	25.293	1	0	0	221	239	12N(1216.4229)	HexNAc(2)Hex(5) % 1216.4229	0.06	0.00324675	72.9202	40.083	TRUE	P50897	PPT1_HUMAN	PPT1	Palmitoyl-protein thioesterase 1
Bassani_2017_PXD006939	CM647	CM647_Ctrl_HLA-II	20170317_QEh1_LC2_FaMa_ChCh_SA_HLApII_CM647_1_R1.33219.33219.3	KFVMVKFLN[1330]DSIV	PPT1_HUMAN_232	Glycosylated site in GlyGen	3	4183.94	1216.42	1.64653e-05	26.562	20.249	0.9951	0	0	224	236	9N(1216.4229)	HexNAc(2)Hex(5) % 1216.4229	1.91	0.000628338	26.3084	26.5625	TRUE	P50897	PPT1_HUMAN	PPT1	Palmitoyl-protein thioesterase 1
Bassani_2017_PXD006939	CM647	CM647_Ctrl_HLA-II	20170317_QEh1_LC2_FaMa_ChCh_SA_HLApII_CM647_1_R1.33268.33268.3	KFVMVKFLN[1330]DSIVDP	PPT1_HUMAN_232	Glycosylated site in GlyGen	3	4190.35	1216.42	3e-14	43.846	19.41	1	0	0	224	238	9N(1216.4229)	HexNAc(2)Hex(5) % 1216.4229	4.35	0	43.8465	32.2857	TRUE	P50897	PPT1_HUMAN	PPT1	Palmitoyl-protein thioesterase 1
Bassani_2017_PXD006939	CM647	CM647_Ctrl_HLA-II	20170317_QEh1_LC2_FaMa_ChCh_SA_HLApII_CM647_1_R1.33291.33291.4	ALKKFVMVKFLN[990]DSIVDPV	PPT1_HUMAN_232	Glycosylated site in GlyGen	4	4192.97	876.322	1.9883e-10	34.1	14.108	0.9997	0	0	221	239	12N(876.3223)	HexNAc(2)Hex(2)Fuc(1) % 876.3223	-0.91	0.00753864	34.1006	21.8134	TRUE	P50897	PPT1_HUMAN	PPT1	Palmitoyl-protein thioesterase 1
Bassani_2017_PXD006939	CM647	CM647_Ctrl_HLA-II	20170317_QEh1_LC2_FaMa_ChCh_SA_HLApII_CM647_1_R1.33361.33361.4	ALKKFVMVKFLN[1168]DSIVDPV	PPT1_HUMAN_232	Glycosylated site in GlyGen	4	4201.72	1054.37	7.23934e-07	22.794	18.99	0.9979	0	0	221	239	12N(1054.3701)	HexNAc(2)Hex(4) % 1054.3701	1.87	0.000628338	22.7941	14.3567	TRUE	P50897	PPT1_HUMAN	PPT1	Palmitoyl-protein thioesterase 1
Bassani_2017_PXD006939	CM647	CM647_Ctrl_HLA-II	20170317_QEh1_LC2_FaMa_ChCh_SA_HLApII_CM647_1_R1.33644.33644.3	LKKFVMVKFLN[1572]DSIVDP	PPT1_HUMAN_232	Glycosylated site in GlyGen	3	4237.09	1458.46	1.3521e-07	27.884	14.932	0.9994	0	0	222	238	11N(1458.4420)	HexNAc(2)Hex(6)Phospho(1) % 1458.4420	-1.14	0.00887082	27.8844	20.3868	TRUE	P50897	PPT1_HUMAN	PPT1	Palmitoyl-protein thioesterase 1
Bassani_2017_PXD006939	CM647	CM647_Ctrl_HLA-II	20170317_QEh1_LC2_FaMa_ChCh_SA_HLApII_CM647_1_R1.33856.33856.3	KKFVMVKFLN[1572]DSIVDPV	PPT1_HUMAN_232	Glycosylated site in GlyGen	3	4266.17	1458.45	2.3478e-10	25.874	13.661	0.9998	0	0	223	239	10N(1458.4420)	HexNAc(2)Hex(6)Phospho(1) % 1458.4420	-1.2	0.00918105	25.8746	18.9397	TRUE	P50897	PPT1_HUMAN	PPT1	Palmitoyl-protein thioesterase 1
Bassani_2017_PXD006939	CM647	CM647_Ctrl_HLA-II	20170317_QEh1_LC2_FaMa_ChCh_SA_HLApII_CM647_1_R1.34056.34056.3	ALKKFVMVKFLN[1572]DSIVDP	PPT1_HUMAN_232	Glycosylated site in GlyGen	3	4291.94	1458.47	2.13e-12	49.924	20.287	1	0	0	221	238	12N(1458.4420)	HexNAc(2)Hex(6)Phospho(1) % 1458.4420	-1.42	0.0128434	49.9243	19.3309	TRUE	P50897	PPT1_HUMAN	PPT1	Palmitoyl-protein thioesterase 1
Bassani_2017_PXD006939	CM647	CM647_Ctrl_HLA-II	20170317_QEh1_LC2_FaMa_ChCh_SA_HLApII_CM647_1_R1.34068.34068.4	ALKKFVMVKFLN[1572]DSIVDP	PPT1_HUMAN_232	Glycosylated site in GlyGen	4	4293.61	1458.45	1.62836e-06	31.653	12.136	0.9972	0	0	221	238	12N(1458.4420)	HexNAc(2)Hex(6)Phospho(1) % 1458.4420	-0.41	0.00362246	31.6533	12.3334	TRUE	P50897	PPT1_HUMAN	PPT1	Palmitoyl-protein thioesterase 1
Bassani_2017_PXD006939	CM647	CM647_Ctrl_HLA-II	20170317_QEh1_LC2_FaMa_ChCh_SA_HLApII_CM647_1_R1.34612.34612.4	ALKKFVMVKFLN[1809]DSIVDPV	PPT1_HUMAN_232	Glycosylated site in GlyGen	4	4366.74	1694.6	1.82931e-09	39.912	29.991	0.9996	0	0	221	239	12N(1694.6028)	HexNAc(3)Hex(4)Fuc(1)NeuAc(1) % 1694.6028	0.98	0.00157356	39.9127	30.4135	TRUE	P50897	PPT1_HUMAN	PPT1	Palmitoyl-protein thioesterase 1
Bassani_2017_PXD006939	CM647	CM647_Ctrl_HLA-II	20170317_QEh1_LC2_FaMa_ChCh_SA_HLApII_CM647_1_R1.34669.34669.3	KFVMVKFLN[1330]DSIVDPVD	PPT1_HUMAN_232	Glycosylated site in GlyGen	3	4374.23	1216.42	0	52.07	17.966	1	0	0	224	240	9N(1216.4229)	HexNAc(2)Hex(5) % 1216.4229	2.55	0.000628338	52.0706	38.0164	TRUE	P50897	PPT1_HUMAN	PPT1	Palmitoyl-protein thioesterase 1
Bassani_2017_PXD006939	CM647	CM647_Ctrl_HLA-II	20170317_QEh1_LC2_FaMa_ChCh_SA_HLApII_CM647_1_R1.34741.34741.4	ALKKFVMVKFLN[1987]DSIVDPV	PPT1_HUMAN_232	Glycosylated site in GlyGen	4	4384.1	1872.65	7.56107e-09	27.263	22.64	0.999	0	0	221	239	12N(1872.6505)	HexNAc(3)Hex(6)NeuAc(1) % 1872.6505	-2.16	0.0442506	27.2631	20.3148	TRUE	P50897	PPT1_HUMAN	PPT1	Palmitoyl-protein thioesterase 1
Bassani_2017_PXD006939	CM647	CM647_Ctrl_HLA-II	20170317_QEh1_LC2_FaMa_ChCh_SA_HLApII_CM647_1_R1.34985.34985.3	KFVMVKFLN[1152]DSIVDPV	PPT1_HUMAN_232	Glycosylated site in GlyGen	3	4416.35	1038.37	3.966e-11	38.73	16.511	1	0	0	224	239	9N(1038.3751)	HexNAc(2)Hex(3)Fuc(1) % 1038.3751	-1.34	0.011894	38.7303	37.7675	TRUE	P50897	PPT1_HUMAN	PPT1	Palmitoyl-protein thioesterase 1
Bassani_2017_PXD006939	CM647	CM647_Ctrl_HLA-II	20170317_QEh1_LC2_FaMa_ChCh_SA_HLApII_CM647_1_R1.35027.35027.3	KFVMVKFLN[1330]DSIVDPV	PPT1_HUMAN_232	Glycosylated site in GlyGen	3	4421.93	1216.43	9.0781e-10	37.117	13.869	1	0	0	224	239	9N(1216.4229)	HexNAc(2)Hex(5) % 1216.4229	0.62	0.00193097	37.1174	24.5453	TRUE	P50897	PPT1_HUMAN	PPT1	Palmitoyl-protein thioesterase 1
Bassani_2017_PXD006939	CM647	CM647_Ctrl_HLA-II	20170317_QEh1_LC2_FaMa_ChCh_SA_HLApII_CM647_1_R1.35160.35160.3	LKKFVMVKFLN[1572]DSIVDPV	PPT1_HUMAN_232	Glycosylated site in GlyGen	3	4440.95	1458.47	4.69882e-09	33.4	15.636	0.9999	0	0	222	239	11N(1458.4420)	HexNAc(2)Hex(6)Phospho(1) % 1458.4420	-0.81	0.00753864	33.4006	20.9802	TRUE	P50897	PPT1_HUMAN	PPT1	Palmitoyl-protein thioesterase 1
Bassani_2017_PXD006939	CM647	CM647_Ctrl_HLA-II	20170317_QEh1_LC2_FaMa_ChCh_SA_HLApII_CM647_1_R1.27486.27486.4	VRTN[990]STFVQALVEHVK	SAP_HUMAN_215	Glycosylated site in GlyGen	4	3541.18	876.315	0.000199029	23.402	18.237	0.9792	0	0	212	227	4N(876.3223)	HexNAc(2)Hex(2)Fuc(1) % 876.3223	-2.11	0.0391326	23.4021	11.9156	TRUE	P07602	SAP_HUMAN	PSAP	Prosaposin
Bassani_2017_PXD006939	CM647	CM647_Ctrl_HLA-II	20170317_QEh1_LC2_FaMa_ChCh_SA_HLApII_CM647_1_R1.30573.30573.3	TN[990]STFVQALVEHVK	SAP_HUMAN_215	Glycosylated site in GlyGen	3	3884.88	876.322	5.84274e-09	34.607	20.261	0.9999	0	0	214	227	2N(876.3223)	HexNAc(2)Hex(2)Fuc(1) % 876.3223	1.69	0.000628338	34.6073	33.0701	TRUE	P07602	SAP_HUMAN	PSAP	Prosaposin
Bassani_2017_PXD006939	CM647	CM647_Ctrl_HLA-II	20170317_QEh1_LC2_FaMa_ChCh_SA_HLApII_CM647_1_R1.29580.29580.3	SGTSYNFLGSEPIISRN[1330]	SEM4D_HUMAN_191	Glycosylated site in GlyGen	3	3769.84	1218.44	0	62.292	52.177	1	0	0	175	191	17N(1216.4229)	HexNAc(2)Hex(5) % 1216.4229	-1.66	0.0180149	62.2928	24.2248	TRUE	Q92854	SEM4D_HUMAN	SEMA4D	Semaphorin-4D
Bassani_2017_PXD006939	CM647	CM647_Ctrl_HLA-II	20170317_QEh1_LC2_FaMa_ChCh_SA_HLApII_CM647_1_R1.16650.16650.4	KRLKPLFN[1493]KSFESTVGQG	MPRD_HUMAN_57	Glycosylated site in GlyGen	4	2442.44	1378.48	3.3e-13	42.5	16.147	1	0	0	50	67	8N(1378.4757)	HexNAc(2)Hex(6) % 1378.4757	4.39	0	42.5	18.9434	TRUE	P20645	MPRD_HUMAN	M6PR	Cation-dependent mannose-6-phosphate receptor
Bassani_2017_PXD006939	CM647	CM647_Ctrl_HLA-II	20170317_QEh1_LC2_FaMa_ChCh_SA_HLApII_CM647_1_R1.16661.16661.5	KRLKPLFN[1493]KSFESTVGQG	MPRD_HUMAN_57	Glycosylated site in GlyGen	5	2443.82	1380.49	1.76822e-09	37.205	16.912	0.9979	0	0	50	67	8N(1378.4757)	HexNAc(2)Hex(6) % 1378.4757	1.11	0.00108108	37.2056	17.086	TRUE	P20645	MPRD_HUMAN	M6PR	Cation-dependent mannose-6-phosphate receptor
Bassani_2017_PXD006939	CM647	CM647_Ctrl_HLA-II	20170317_QEh1_LC2_FaMa_ChCh_SA_HLApII_CM647_1_R1.16740.16740.4	KRLKPLFN[1330]KSFESTVGQG	MPRD_HUMAN_57	Glycosylated site in GlyGen	4	2452.29	1216.42	2.5412e-10	45.328	19.339	0.9998	0	0	50	67	8N(1216.4229)	HexNAc(2)Hex(5) % 1216.4229	3.36	0.000628338	45.3282	22.6059	TRUE	P20645	MPRD_HUMAN	M6PR	Cation-dependent mannose-6-phosphate receptor
Bassani_2017_PXD006939	CM647	CM647_Ctrl_HLA-II	20170317_QEh1_LC2_FaMa_ChCh_SA_HLApII_CM647_1_R1.16748.16748.3	KRLKPLFN[1330]KSFESTVGQG	MPRD_HUMAN_57	Glycosylated site in GlyGen	3	2453.32	1216.43	7.54336e-06	34.99	21.609	0.9971	0	0	50	67	8N(1216.4229)	HexNAc(2)Hex(5) % 1216.4229	3.08	0.000628338	34.9902	19.1418	TRUE	P20645	MPRD_HUMAN	M6PR	Cation-dependent mannose-6-phosphate receptor
Bassani_2017_PXD006939	CM647	CM647_Ctrl_HLA-II	20170317_QEh1_LC2_FaMa_ChCh_SA_HLApII_CM647_1_R1.16756.16756.5	KRLKPLFN[1330]KSFESTVGQG	MPRD_HUMAN_57	Glycosylated site in GlyGen	5	2454.32	1216.42	2.13096e-09	36.436	17.042	0.9998	0	0	50	67	8N(1216.4229)	HexNAc(2)Hex(5) % 1216.4229	1.43	0.00108108	36.4368	15.4536	TRUE	P20645	MPRD_HUMAN	M6PR	Cation-dependent mannose-6-phosphate receptor
Bassani_2017_PXD006939	CM647	CM647_Ctrl_HLA-II	20170317_QEh1_LC2_FaMa_ChCh_SA_HLApII_CM647_1_R1.16790.16790.4	KRLKPLFN[1493]KSFESTVG	MPRD_HUMAN_57	Glycosylated site in GlyGen	4	2457.93	1378.48	0.000220876	26.547	17.441	0.9764	0	0	50	65	8N(1378.4757)	HexNAc(2)Hex(6) % 1378.4757	3.37	0.000628338	26.5478	12.7127	TRUE	P20645	MPRD_HUMAN	M6PR	Cation-dependent mannose-6-phosphate receptor
Bassani_2017_PXD006939	CM647	CM647_Ctrl_HLA-II	20170317_QEh1_LC2_FaMa_ChCh_SA_HLApII_CM647_1_R1.16869.16869.4	KRLKPLFN[1330]KSFESTVG	MPRD_HUMAN_57	Glycosylated site in GlyGen	4	2466.36	1216.42	0.0001092	25.936	17.103	0.9885	0	0	50	65	8N(1216.4229)	HexNAc(2)Hex(5) % 1216.4229	4.11	0	25.9364	18.5034	TRUE	P20645	MPRD_HUMAN	M6PR	Cation-dependent mannose-6-phosphate receptor
Bassani_2017_PXD006939	CM647	CM647_Ctrl_HLA-II	20170317_QEh1_LC2_FaMa_ChCh_SA_HLApII_CM647_1_R1.16882.16882.3	KRLKPLFN[1330]KSFESTVG	MPRD_HUMAN_57	Glycosylated site in GlyGen	3	2467.72	1216.43	3.56926e-07	33.084	18.267	0.9995	0	0	50	65	8N(1216.4229)	HexNAc(2)Hex(5) % 1216.4229	2.36	0.000628338	33.0842	23.3447	TRUE	P20645	MPRD_HUMAN	M6PR	Cation-dependent mannose-6-phosphate receptor
Bassani_2017_PXD006939	CM647	CM647_Ctrl_HLA-II	20170317_QEh1_LC2_FaMa_ChCh_SA_HLApII_CM647_1_R1.17852.17852.4	VKRLKPLFN[1493]KSFESTVGQG	MPRD_HUMAN_57	Glycosylated site in GlyGen	4	2574.66	1378.48	5.31423e-08	41.811	20.382	0.9986	0	0	49	67	9N(1378.4757)	HexNAc(2)Hex(6) % 1378.4757	2.71	0.000628338	41.8116	24.9806	TRUE	P20645	MPRD_HUMAN	M6PR	Cation-dependent mannose-6-phosphate receptor
Bassani_2017_PXD006939	CM647	CM647_Ctrl_HLA-II	20170317_QEh1_LC2_FaMa_ChCh_SA_HLApII_CM647_1_R1.17867.17867.3	VKRLKPLFN[1493]KSFESTVGQG	MPRD_HUMAN_57	Glycosylated site in GlyGen	3	2576.25	1378.5	6.39703e-06	30.121	24.023	0.9965	0	0	49	67	9N(1378.4757)	HexNAc(2)Hex(6) % 1378.4757	1.8	0.000628338	30.1211	19.2022	TRUE	P20645	MPRD_HUMAN	M6PR	Cation-dependent mannose-6-phosphate receptor
Bassani_2017_PXD006939	CM647	CM647_Ctrl_HLA-II	20170317_QEh1_LC2_FaMa_ChCh_SA_HLApII_CM647_1_R1.17869.17869.5	VKRLKPLFN[1493]KSFESTVGQG	MPRD_HUMAN_57	Glycosylated site in GlyGen	5	2576.45	1378.48	1.39729e-05	25.752	18.582	0.99	0	0	49	67	9N(1378.4757)	HexNAc(2)Hex(6) % 1378.4757	1.64	0.000628338	25.753	18.8594	TRUE	P20645	MPRD_HUMAN	M6PR	Cation-dependent mannose-6-phosphate receptor
Bassani_2017_PXD006939	CM647	CM647_Ctrl_HLA-II	20170317_QEh1_LC2_FaMa_ChCh_SA_HLApII_CM647_1_R1.17947.17947.4	VKRLKPLFN[1330]KSFESTVGQG	MPRD_HUMAN_57	Glycosylated site in GlyGen	4	2584.94	1216.42	2.07e-12	52.748	22.357	1	0	0	49	67	9N(1216.4229)	HexNAc(2)Hex(5) % 1216.4229	4.59	0	52.7487	26.456	TRUE	P20645	MPRD_HUMAN	M6PR	Cation-dependent mannose-6-phosphate receptor
Bassani_2017_PXD006939	CM647	CM647_Ctrl_HLA-II	20170317_QEh1_LC2_FaMa_ChCh_SA_HLApII_CM647_1_R1.17960.17960.3	VKRLKPLFN[1330]KSFESTVGQG	MPRD_HUMAN_57	Glycosylated site in GlyGen	3	2586.2	1216.44	5.41524e-08	42.043	18.861	0.9995	0	0	49	67	9N(1216.4229)	HexNAc(2)Hex(5) % 1216.4229	1.99	0.000628338	42.0431	16.5884	TRUE	P20645	MPRD_HUMAN	M6PR	Cation-dependent mannose-6-phosphate receptor
Bassani_2017_PXD006939	CM647	CM647_Ctrl_HLA-II	20170317_QEh1_LC2_FaMa_ChCh_SA_HLApII_CM647_1_R1.17968.17968.5	VKRLKPLFN[1330]KSFESTVGQG	MPRD_HUMAN_57	Glycosylated site in GlyGen	5	2586.9	1216.42	4.13872e-09	33.832	20.939	1	0	0	49	67	9N(1216.4229)	HexNAc(2)Hex(5) % 1216.4229	2.8	0.000628338	33.8325	17.3889	TRUE	P20645	MPRD_HUMAN	M6PR	Cation-dependent mannose-6-phosphate receptor
Bassani_2017_PXD006939	CM647	CM647_Ctrl_HLA-II	20170317_QEh1_LC2_FaMa_ChCh_SA_HLApII_CM647_1_R1.18114.18114.4	VKRLKPLFN[1330]KSFESTVG	MPRD_HUMAN_57	Glycosylated site in GlyGen	4	2602.32	1216.42	1.1378e-05	33.79	16.533	0.996	0	0	49	65	9N(1216.4229)	HexNAc(2)Hex(5) % 1216.4229	4.56	0	33.7901	23.5711	TRUE	P20645	MPRD_HUMAN	M6PR	Cation-dependent mannose-6-phosphate receptor
Bassani_2017_PXD006939	CM647	CM647_Ctrl_HLA-II	20170317_QEh1_LC2_FaMa_ChCh_SA_HLApII_CM647_1_R1.18129.18129.3	VKRLKPLFN[1330]KSFESTVG	MPRD_HUMAN_57	Glycosylated site in GlyGen	3	2603.98	1216.43	4.37455e-07	33.654	15.26	0.9994	0	0	49	65	9N(1216.4229)	HexNAc(2)Hex(5) % 1216.4229	3.26	0.000628338	33.6543	19.4608	TRUE	P20645	MPRD_HUMAN	M6PR	Cation-dependent mannose-6-phosphate receptor
Bassani_2017_PXD006939	CM647	CM647_Ctrl_HLA-II	20170317_QEh1_LC2_FaMa_ChCh_SA_HLApII_CM647_1_R1.18132.18132.5	VKRLKPLFN[1330]KSFESTVG	MPRD_HUMAN_57	Glycosylated site in GlyGen	5	2604.21	1216.42	0.000160302	23.107	15.962	0.9881	0	0	49	65	9N(1216.4229)	HexNAc(2)Hex(5) % 1216.4229	0.77	0.00193097	23.1072	13.0239	TRUE	P20645	MPRD_HUMAN	M6PR	Cation-dependent mannose-6-phosphate receptor
Bassani_2017_PXD006939	CM647	CM647_Ctrl_HLA-II	20170317_QEh1_LC2_FaMa_ChCh_SA_HLApII_CM647_1_R1.18139.18139.4	VKRLKPLFN[1330]KSFESTVGQGSD	MPRD_HUMAN_57	Glycosylated site in GlyGen	4	2605.1	1217.43	6.26208e-05	21.812	15.836	0.9811	0	0	49	69	9N(1216.4229)	HexNAc(2)Hex(5) % 1216.4229	1.65	0.000628338	21.8125	15.4224	TRUE	P20645	MPRD_HUMAN	M6PR	Cation-dependent mannose-6-phosphate receptor
Bassani_2017_PXD006939	CM647	CM647_Ctrl_HLA-II	20170317_QEh1_LC2_FaMa_ChCh_SA_HLApII_CM647_1_R1.18946.18946.3	KPLFN[1330]KSFESTVGQG	MPRD_HUMAN_57	Glycosylated site in GlyGen	3	2689.76	1216.42	2.39e-12	53.165	19.829	1	0	0	53	67	5N(1216.4229)	HexNAc(2)Hex(5) % 1216.4229	3.32	0.000628338	53.1658	22.0382	TRUE	P20645	MPRD_HUMAN	M6PR	Cation-dependent mannose-6-phosphate receptor
Bassani_2017_PXD006939	CM647	CM647_Ctrl_HLA-II	20170317_QEh1_LC2_FaMa_ChCh_SA_HLApII_CM647_1_R1.19278.19278.3	KPLFN[1330]KSFESTVG	MPRD_HUMAN_57	Glycosylated site in GlyGen	3	2723.74	1216.42	2.15272e-05	33.41	20.266	0.9943	0	0	53	65	5N(1216.4229)	HexNAc(2)Hex(5) % 1216.4229	4.19	0	33.4109	19.9266	TRUE	P20645	MPRD_HUMAN	M6PR	Cation-dependent mannose-6-phosphate receptor
Bassani_2017_PXD006939	CM647	CM647_Ctrl_HLA-II	20170317_QEh1_LC2_FaMa_ChCh_SA_HLApII_CM647_1_R1.19917.19917.4	RLKPLFN[1817]KSFESTVGQG	MPRD_HUMAN_57	Glycosylated site in GlyGen	4	2787.62	1703.58	5.40297e-08	46.439	25.588	0.9944	0	0	51	67	7N(1702.5814)	HexNAc(2)Hex(8) % 1702.5814	2.47	0.000628338	46.4394	34.2693	TRUE	P20645	MPRD_HUMAN	M6PR	Cation-dependent mannose-6-phosphate receptor
Bassani_2017_PXD006939	CM647	CM647_Ctrl_HLA-II	20170317_QEh1_LC2_FaMa_ChCh_SA_HLApII_CM647_1_R1.19930.19930.3	RLKPLFN[1817]KSFESTVGQG	MPRD_HUMAN_57	Glycosylated site in GlyGen	3	2788.9	1703.61	3.03686e-07	32.435	18.387	0.9982	0	0	51	67	7N(1702.5814)	HexNAc(2)Hex(8) % 1702.5814	2	0.000628338	32.4356	19.931	TRUE	P20645	MPRD_HUMAN	M6PR	Cation-dependent mannose-6-phosphate receptor
Bassani_2017_PXD006939	CM647	CM647_Ctrl_HLA-II	20170317_QEh1_LC2_FaMa_ChCh_SA_HLApII_CM647_1_R1.19931.19931.4	LVKRLKPLFN[1330]KSFESTVGQG	MPRD_HUMAN_57	Glycosylated site in GlyGen	4	2789.05	1216.42	2.97233e-06	24.211	15.5	0.9972	0	0	48	67	10N(1216.4229)	HexNAc(2)Hex(5) % 1216.4229	4.98	0	24.2112	15.4331	TRUE	P20645	MPRD_HUMAN	M6PR	Cation-dependent mannose-6-phosphate receptor
Bassani_2017_PXD006939	CM647	CM647_Ctrl_HLA-II	20170317_QEh1_LC2_FaMa_ChCh_SA_HLApII_CM647_1_R1.19985.19985.4	RLKPLFN[1655]KSFESTVGQG	MPRD_HUMAN_57	Glycosylated site in GlyGen	4	2794.91	1540.53	1.59e-05	32.185	20.204	0.9921	0	0	51	67	7N(1540.5285)	HexNAc(2)Hex(7) % 1540.5285	3.01	0.000628338	32.1859	21.1637	TRUE	P20645	MPRD_HUMAN	M6PR	Cation-dependent mannose-6-phosphate receptor
Bassani_2017_PXD006939	CM647	CM647_Ctrl_HLA-II	20170317_QEh1_LC2_FaMa_ChCh_SA_HLApII_CM647_1_R1.20069.20069.4	RLKPLFN[1493]KSFESTVGQG	MPRD_HUMAN_57	Glycosylated site in GlyGen	4	2803.23	1378.47	1e-13	66.739	21.68	1	0	0	51	67	7N(1378.4757)	HexNAc(2)Hex(6) % 1378.4757	3.67	0	66.7399	36.3893	TRUE	P20645	MPRD_HUMAN	M6PR	Cation-dependent mannose-6-phosphate receptor
Bassani_2017_PXD006939	CM647	CM647_Ctrl_HLA-II	20170317_QEh1_LC2_FaMa_ChCh_SA_HLApII_CM647_1_R1.20072.20072.4	LVKRLKPLFN[1330]KSFESTVGQGSD	MPRD_HUMAN_57	Glycosylated site in GlyGen	4	2803.64	1216.42	4.8e-13	46.828	15.418	1	0	0	48	69	10N(1216.4229)	HexNAc(2)Hex(5) % 1216.4229	4.78	0	46.8283	24.4005	TRUE	P20645	MPRD_HUMAN	M6PR	Cation-dependent mannose-6-phosphate receptor
Bassani_2017_PXD006939	CM647	CM647_Ctrl_HLA-II	20170317_QEh1_LC2_FaMa_ChCh_SA_HLApII_CM647_1_R1.20073.20073.3	RLKPLFN[1493]KSFESTVGQG	MPRD_HUMAN_57	Glycosylated site in GlyGen	3	2803.79	1378.48	2.72744e-07	37.601	21.963	0.9994	0	0	51	67	7N(1378.4757)	HexNAc(2)Hex(6) % 1378.4757	1.88	0.000628338	37.6017	25.1324	TRUE	P20645	MPRD_HUMAN	M6PR	Cation-dependent mannose-6-phosphate receptor
Bassani_2017_PXD006939	CM647	CM647_Ctrl_HLA-II	20170317_QEh1_LC2_FaMa_ChCh_SA_HLApII_CM647_1_R1.20166.20166.4	RLKPLFN[1330]KSFESTVGQG	MPRD_HUMAN_57	Glycosylated site in GlyGen	4	2813.84	1216.42	8.7e-13	60.334	21.972	1	0	0	51	67	7N(1216.4229)	HexNAc(2)Hex(5) % 1216.4229	3.82	0	60.3342	25.0353	TRUE	P20645	MPRD_HUMAN	M6PR	Cation-dependent mannose-6-phosphate receptor
Bassani_2017_PXD006939	CM647	CM647_Ctrl_HLA-II	20170317_QEh1_LC2_FaMa_ChCh_SA_HLApII_CM647_1_R1.20174.20174.3	RLKPLFN[1330]KSFESTVGQG	MPRD_HUMAN_57	Glycosylated site in GlyGen	3	2814.83	1216.43	0	54.305	17.792	1	0	0	51	67	7N(1216.4229)	HexNAc(2)Hex(5) % 1216.4229	1.52	0.000628338	54.3053	27.3072	TRUE	P20645	MPRD_HUMAN	M6PR	Cation-dependent mannose-6-phosphate receptor
Bassani_2017_PXD006939	CM647	CM647_Ctrl_HLA-II	20170317_QEh1_LC2_FaMa_ChCh_SA_HLApII_CM647_1_R1.20267.20267.4	RLKPLFN[1330]KSFESTVGQ	MPRD_HUMAN_57	Glycosylated site in GlyGen	4	2824.12	1216.43	3.29786e-08	35.364	18.146	0.9992	0	0	51	66	7N(1216.4229)	HexNAc(2)Hex(5) % 1216.4229	3.06	0.000628338	35.3645	20.8649	TRUE	P20645	MPRD_HUMAN	M6PR	Cation-dependent mannose-6-phosphate receptor
Bassani_2017_PXD006939	CM647	CM647_Ctrl_HLA-II	20170317_QEh1_LC2_FaMa_ChCh_SA_HLApII_CM647_1_R1.20272.20272.3	RLKPLFN[1330]KSFESTVGQ	MPRD_HUMAN_57	Glycosylated site in GlyGen	3	2824.68	1217.43	3.74678e-07	32.589	17.958	0.9988	0	0	51	66	7N(1216.4229)	HexNAc(2)Hex(5) % 1216.4229	2.07	0.000628338	32.5896	21.0046	TRUE	P20645	MPRD_HUMAN	M6PR	Cation-dependent mannose-6-phosphate receptor
Bassani_2017_PXD006939	CM647	CM647_Ctrl_HLA-II	20170317_QEh1_LC2_FaMa_ChCh_SA_HLApII_CM647_1_R1.20375.20375.4	RLKPLFN[1493]KSFESTVG	MPRD_HUMAN_57	Glycosylated site in GlyGen	4	2835.38	1378.48	1.46921e-06	35.644	20.52	0.9971	0	0	51	65	7N(1378.4757)	HexNAc(2)Hex(6) % 1378.4757	4.85	0	35.6446	21.1894	TRUE	P20645	MPRD_HUMAN	M6PR	Cation-dependent mannose-6-phosphate receptor
Bassani_2017_PXD006939	CM647	CM647_Ctrl_HLA-II	20170317_QEh1_LC2_FaMa_ChCh_SA_HLApII_CM647_1_R1.20395.20395.3	RLKPLFN[1493]KSFESTVG	MPRD_HUMAN_57	Glycosylated site in GlyGen	3	2837.52	1378.48	1.13534e-07	39.422	20.403	0.9994	0	0	51	65	7N(1378.4757)	HexNAc(2)Hex(6) % 1378.4757	3.04	0.000628338	39.4222	19.8045	TRUE	P20645	MPRD_HUMAN	M6PR	Cation-dependent mannose-6-phosphate receptor
Bassani_2017_PXD006939	CM647	CM647_Ctrl_HLA-II	20170317_QEh1_LC2_FaMa_ChCh_SA_HLApII_CM647_1_R1.20477.20477.3	RLKPLFN[1330]KSFESTVG	MPRD_HUMAN_57	Glycosylated site in GlyGen	3	2846.28	1216.42	1.38457e-05	37.779	20.787	0.9955	0	0	51	65	7N(1216.4229)	HexNAc(2)Hex(5) % 1216.4229	4.29	0	37.7798	20.2825	TRUE	P20645	MPRD_HUMAN	M6PR	Cation-dependent mannose-6-phosphate receptor
Bassani_2017_PXD006939	CM647	CM647_Ctrl_HLA-II	20170317_QEh1_LC2_FaMa_ChCh_SA_HLApII_CM647_1_R1.20487.20487.4	RLKPLFN[1330]KSFESTVG	MPRD_HUMAN_57	Glycosylated site in GlyGen	4	2847.45	1216.42	5.27719e-06	31.344	18.548	0.9966	0	0	51	65	7N(1216.4229)	HexNAc(2)Hex(5) % 1216.4229	4.29	0	31.3444	21.5071	TRUE	P20645	MPRD_HUMAN	M6PR	Cation-dependent mannose-6-phosphate receptor
Bassani_2017_PXD006939	CM647	CM647_Ctrl_HLA-II	20170317_QEh1_LC2_FaMa_ChCh_SA_HLApII_CM647_1_R1.20492.20492.4	RLKPLFN[1168]KSFESTVG	MPRD_HUMAN_57	Glycosylated site in GlyGen	4	2847.79	1054.37	1.46637e-07	34.246	17.509	0.9982	0	0	51	65	7N(1054.3701)	HexNAc(2)Hex(4) % 1054.3701	2.74	0.000628338	34.2468	21.9429	TRUE	P20645	MPRD_HUMAN	M6PR	Cation-dependent mannose-6-phosphate receptor
Bassani_2017_PXD006939	CM647	CM647_Ctrl_HLA-II	20170317_QEh1_LC2_FaMa_ChCh_SA_HLApII_CM647_1_R1.20517.20517.3	RLKPLFN[1168]KSFESTVG	MPRD_HUMAN_57	Glycosylated site in GlyGen	3	2850.52	1055.38	1.67184e-08	35.799	20.098	0.995	0	0	51	65	7N(1054.3701)	HexNAc(2)Hex(4) % 1054.3701	2.54	0.000628338	35.7997	23.5449	TRUE	P20645	MPRD_HUMAN	M6PR	Cation-dependent mannose-6-phosphate receptor
Bassani_2017_PXD006939	CM647	CM647_Ctrl_HLA-II	20170317_QEh1_LC2_FaMa_ChCh_SA_HLApII_CM647_1_R1.22914.22914.3	LKPLFN[1817]KSFESTVGQG	MPRD_HUMAN_57	Glycosylated site in GlyGen	3	3090.05	1702.6	2.84231e-08	36.894	22.425	0.9995	0	0	52	67	6N(1702.5814)	HexNAc(2)Hex(8) % 1702.5814	0.59	0.00238379	36.8948	33.1173	TRUE	P20645	MPRD_HUMAN	M6PR	Cation-dependent mannose-6-phosphate receptor
Bassani_2017_PXD006939	CM647	CM647_Ctrl_HLA-II	20170317_QEh1_LC2_FaMa_ChCh_SA_HLApII_CM647_1_R1.23089.23089.3	LKPLFN[1493]KSFESTVGQG	MPRD_HUMAN_57	Glycosylated site in GlyGen	3	3107.59	1378.48	1.71241e-09	41.866	20.409	1	0	0	52	67	6N(1378.4757)	HexNAc(2)Hex(6) % 1378.4757	1.07	0.00108108	41.8663	33.066	TRUE	P20645	MPRD_HUMAN	M6PR	Cation-dependent mannose-6-phosphate receptor
Bassani_2017_PXD006939	CM647	CM647_Ctrl_HLA-II	20170317_QEh1_LC2_FaMa_ChCh_SA_HLApII_CM647_1_R1.23198.23198.3	LKPLFN[1493]KSFESTVGQ	MPRD_HUMAN_57	Glycosylated site in GlyGen	3	3118.01	1380.49	4.45129e-08	28.334	17.71	0.998	0	0	52	66	6N(1378.4757)	HexNAc(2)Hex(6) % 1378.4757	-0.52	0.00397614	28.3347	21.9815	TRUE	P20645	MPRD_HUMAN	M6PR	Cation-dependent mannose-6-phosphate receptor
Bassani_2017_PXD006939	CM647	CM647_Ctrl_HLA-II	20170317_QEh1_LC2_FaMa_ChCh_SA_HLApII_CM647_1_R1.23204.23204.3	LKPLFN[1330]KSFESTVGQG	MPRD_HUMAN_57	Glycosylated site in GlyGen	3	3118.74	1216.42	3.4043e-10	57.299	25.127	0.9999	0	0	52	67	6N(1216.4229)	HexNAc(2)Hex(5) % 1216.4229	2.84	0.000628338	57.2992	51.6065	TRUE	P20645	MPRD_HUMAN	M6PR	Cation-dependent mannose-6-phosphate receptor
Bassani_2017_PXD006939	CM647	CM647_Ctrl_HLA-II	20170317_QEh1_LC2_FaMa_ChCh_SA_HLApII_CM647_1_R1.23244.23244.2	LKPLFN[1330]KSFESTVGQG	MPRD_HUMAN_57	Glycosylated site in GlyGen	2	3122.49	1216.44	0	47.805	20.188	1	0	0	52	67	6N(1216.4229)	HexNAc(2)Hex(5) % 1216.4229	0.85	0.00193097	47.8053	25.5377	TRUE	P20645	MPRD_HUMAN	M6PR	Cation-dependent mannose-6-phosphate receptor
Bassani_2017_PXD006939	CM647	CM647_Ctrl_HLA-II	20170317_QEh1_LC2_FaMa_ChCh_SA_HLApII_CM647_1_R1.23319.23319.3	LKPLFN[1330]KSFESTVGQ	MPRD_HUMAN_57	Glycosylated site in GlyGen	3	3130.1	1216.43	1.32764e-06	35.286	23.789	0.9989	0	0	52	66	6N(1216.4229)	HexNAc(2)Hex(5) % 1216.4229	2.08	0.000628338	35.2864	27.6248	TRUE	P20645	MPRD_HUMAN	M6PR	Cation-dependent mannose-6-phosphate receptor
Bassani_2017_PXD006939	CM647	CM647_Ctrl_HLA-II	20170317_QEh1_LC2_FaMa_ChCh_SA_HLApII_CM647_1_R1.23719.23719.3	LKPLFN[1330]KSFESTVG	MPRD_HUMAN_57	Glycosylated site in GlyGen	3	3168.55	1216.43	0.000362686	28.241	18.813	0.9783	0	0	52	65	6N(1216.4229)	HexNAc(2)Hex(5) % 1216.4229	1.68	0.000628338	28.2419	21.5217	TRUE	P20645	MPRD_HUMAN	M6PR	Cation-dependent mannose-6-phosphate receptor
Bassani_2017_PXD006939	CM647	CM647_Ctrl_HLA-II	20170317_QEh1_LC2_FaMa_ChCh_SA_HLApII_CM647_1_R1.23769.23769.2	LKPLFN[1330]KSFESTVG	MPRD_HUMAN_57	Glycosylated site in GlyGen	2	3173.82	1216.45	2.1033e-07	28.736	17.309	0.9996	0	0	52	65	6N(1216.4229)	HexNAc(2)Hex(5) % 1216.4229	0.67	0.00193097	28.7364	23.1145	TRUE	P20645	MPRD_HUMAN	M6PR	Cation-dependent mannose-6-phosphate receptor
Bassani_2017_PXD006939	CM647	CM647_Ctrl_HLA-II	20170317_QEh1_LC2_FaMa_ChCh_SA_HLApII_CM647_1_R1.25139.25139.3	LKPLFN[1987]KSFESTVGQG	MPRD_HUMAN_57	Glycosylated site in GlyGen	3	3308.21	1872.68	3.54634e-06	32.33	19.86	0.9977	0	0	52	67	6N(1872.6505)	HexNAc(3)Hex(6)NeuAc(1) % 1872.6505	3	0.000628338	32.3305	21.2431	TRUE	P20645	MPRD_HUMAN	M6PR	Cation-dependent mannose-6-phosphate receptor
Bassani_2017_PXD006939	CM647	CM647_Ctrl_HLA-II	20170317_QEh1_LC2_FaMa_ChCh_SA_HLApII_CM647_1_R1.14581.14581.4	GVYQCLSEERVKN[1152]KT	SEM4D_HUMAN_632	Glycosylated site in GlyGen	4	2186.99	1038.37	3.07948e-06	30.102	18.884	0.9967	0	0	620	634	13N(1038.3751)	HexNAc(2)Hex(3)Fuc(1) % 1038.3751	-2.01	0.0337079	30.102	19.499	TRUE	Q92854	SEM4D_HUMAN	SEMA4D	Semaphorin-4D
Bassani_2017_PXD006939	CM647	CM647_Ctrl_HLA-II	20170317_QEh1_LC2_FaMa_ChCh_SA_HLApII_CM647_1_R1.23024.23024.4	DLN[1330]ETIHYMYKHKMYRKMV	LGMN_HUMAN_167	Glycosylated site in GlyGen	4	3101.17	1217.43	1.26812e-05	24.952	18.122	0.9911	0	0	165	183	3N(1216.4229)	HexNAc(2)Hex(5) % 1216.4229	1.06	0.00108108	18.4712	24.9524	TRUE	Q99538	LGMN_HUMAN	LGMN	Legumain
Bassani_2017_PXD006939	CM647	CM647_Ctrl_HLA-II	20170317_QEh1_LC2_FaMa_ChCh_SA_HLApII_CM647_1_R1.29765.29765.4	TDHGSTGILVFPNEDLHVKDLN[1330]ET	LGMN_HUMAN_167	Glycosylated site in GlyGen	4	3792.77	1216.43	5.90948e-05	24.763	19.543	0.9915	0	0	146	169	22N(1216.4229)	HexNAc(2)Hex(5) % 1216.4229	0.74	0.00193097	24.764	23.7373	TRUE	Q99538	LGMN_HUMAN	LGMN	Legumain
Bassani_2017_PXD006939	CM647	CM647_Ctrl_HLA-II	20170317_QEh1_LC2_FaMa_ChCh_SA_HLApII_CM647_1_R1.30053.30053.4	TDHGSTGILVFPNEDLHVKDLN[1330]	LGMN_HUMAN_167	Glycosylated site in GlyGen	4	3825.28	1216.42	0	58.091	26.264	1	0	0	146	167	22N(1216.4229)	HexNAc(2)Hex(5) % 1216.4229	1.4	0.00108108	58.091	42.8462	TRUE	Q99538	LGMN_HUMAN	LGMN	Legumain
Bassani_2017_PXD006939	CM647	CM647_Ctrl_HLA-II	20170317_QEh1_LC2_FaMa_ChCh_SA_HLApII_CM647_1_R1.30247.30247.4	TDHGSTGILVFPNEDLHVKDLN[1330]ET	LGMN_HUMAN_167	Glycosylated site in GlyGen	4	3848.53	1216.43	0	50.242	23.995	1	0	0	146	169	22N(1216.4229)	HexNAc(2)Hex(5) % 1216.4229	1.36	0.00108108	50.2424	41.3028	TRUE	Q99538	LGMN_HUMAN	LGMN	Legumain
Bassani_2017_PXD006939	CM647	CM647_Ctrl_HLA-II	20170317_QEh1_LC2_FaMa_ChCh_SA_HLApII_CM647_1_R1.30255.30255.4	DHGSTGILVFPNEDLHVKDLN[1330]	LGMN_HUMAN_167	Glycosylated site in GlyGen	4	3849.63	1216.42	0	60.403	29.653	1	0	0	147	167	21N(1216.4229)	HexNAc(2)Hex(5) % 1216.4229	2.43	0.000628338	60.4038	42.8486	TRUE	Q99538	LGMN_HUMAN	LGMN	Legumain
Bassani_2017_PXD006939	CM647	CM647_Ctrl_HLA-II	20170317_QEh1_LC2_FaMa_ChCh_SA_HLApII_CM647_1_R1.30459.30459.4	DHGSTGILVFPNEDLHVKDLN[1330]ET	LGMN_HUMAN_167	Glycosylated site in GlyGen	4	3872.31	1216.42	0	69.194	39.31	1	0	0	147	169	21N(1216.4229)	HexNAc(2)Hex(5) % 1216.4229	1.68	0.000628338	69.1942	55.1251	TRUE	Q99538	LGMN_HUMAN	LGMN	Legumain
Bassani_2017_PXD006939	CM647	CM647_Ctrl_HLA-II	20170317_QEh1_LC2_FaMa_ChCh_SA_HLApII_CM647_1_R1.30646.30646.4	DHGSTGILVFPNEDLHVKDLN[1655]	LGMN_HUMAN_167	Glycosylated site in GlyGen	4	3893.05	1541.53	0	49.508	20.86	1	0	0	147	167	21N(1540.5285)	HexNAc(2)Hex(7) % 1540.5285	1.42	0.00108108	49.5085	34.6512	TRUE	Q99538	LGMN_HUMAN	LGMN	Legumain
Bassani_2017_PXD006939	CM647	CM647_Ctrl_HLA-II	20170317_QEh1_LC2_FaMa_ChCh_SA_HLApII_CM647_1_R1.30760.30760.4	DHGSTGILVFPNEDLHVKDLN[1493]	LGMN_HUMAN_167	Glycosylated site in GlyGen	4	3904.87	1378.48	0	55.104	29.579	1	0	0	147	167	21N(1378.4757)	HexNAc(2)Hex(6) % 1378.4757	5.58	0	55.1048	34.6743	TRUE	Q99538	LGMN_HUMAN	LGMN	Legumain
Bassani_2017_PXD006939	CM647	CM647_Ctrl_HLA-II	20170317_QEh1_LC2_FaMa_ChCh_SA_HLApII_CM647_1_R1.30805.30805.4	DHGSTGILVFPNEDLHVKDLN[1655]ET	LGMN_HUMAN_167	Glycosylated site in GlyGen	4	3910.55	1540.53	0	57.919	23.621	1	0	0	147	169	21N(1540.5285)	HexNAc(2)Hex(7) % 1540.5285	0.51	0.00278035	57.9199	49.6249	TRUE	Q99538	LGMN_HUMAN	LGMN	Legumain
Bassani_2017_PXD006939	CM647	CM647_Ctrl_HLA-II	20170317_QEh1_LC2_FaMa_ChCh_SA_HLApII_CM647_1_R1.30852.30852.4	DHGSTGILVFPNEDLHVKDLN[1330]	LGMN_HUMAN_167	Glycosylated site in GlyGen	4	3915.2	1216.42	0	109.133	69.875	1	0	0	147	167	21N(1216.4229)	HexNAc(2)Hex(5) % 1216.4229	0.84	0.00193097	109.133	65.7088	TRUE	Q99538	LGMN_HUMAN	LGMN	Legumain
Bassani_2017_PXD006939	CM647	CM647_Ctrl_HLA-II	20170317_QEh1_LC2_FaMa_ChCh_SA_HLApII_CM647_1_R1.30860.30860.3	DHGSTGILVFPNEDLHVKDLN[1330]	LGMN_HUMAN_167	Glycosylated site in GlyGen	3	3915.97	1216.44	0	102.455	53.661	1	0	0	147	167	21N(1216.4229)	HexNAc(2)Hex(5) % 1216.4229	-1.46	0.0131696	102.455	55.3764	TRUE	Q99538	LGMN_HUMAN	LGMN	Legumain
Bassani_2017_PXD006939	CM647	CM647_Ctrl_HLA-II	20170317_QEh1_LC2_FaMa_ChCh_SA_HLApII_CM647_1_R1.30929.30929.4	DHGSTGILVFPNEDLHVKDLN[1330]ETIH	LGMN_HUMAN_167	Glycosylated site in GlyGen	4	3922.21	1216.42	0	72.402	31.359	1	0	0	147	171	21N(1216.4229)	HexNAc(2)Hex(5) % 1216.4229	2.28	0.000628338	72.4021	42.5436	TRUE	Q99538	LGMN_HUMAN	LGMN	Legumain
Bassani_2017_PXD006939	CM647	CM647_Ctrl_HLA-II	20170317_QEh1_LC2_FaMa_ChCh_SA_HLApII_CM647_1_R1.30949.30949.5	DHGSTGILVFPNEDLHVKDLN[1330]ETIH	LGMN_HUMAN_167	Glycosylated site in GlyGen	5	3924.74	1216.42	0	102.961	52.02	1	0	0	147	171	21N(1216.4229)	HexNAc(2)Hex(5) % 1216.4229	4.76	0	102.961	49.4237	TRUE	Q99538	LGMN_HUMAN	LGMN	Legumain
Bassani_2017_PXD006939	CM647	CM647_Ctrl_HLA-II	20170317_QEh1_LC2_FaMa_ChCh_SA_HLApII_CM647_1_R1.30960.30960.4	DHGSTGILVFPNEDLHVKDLN[1330]ETIH	LGMN_HUMAN_167	Glycosylated site in GlyGen	4	3926.07	1216.42	0	90.576	36.956	1	0	0	147	171	21N(1216.4229)	HexNAc(2)Hex(5) % 1216.4229	2.12	0.000628338	90.5764	63.0349	TRUE	Q99538	LGMN_HUMAN	LGMN	Legumain
Bassani_2017_PXD006939	CM647	CM647_Ctrl_HLA-II	20170317_QEh1_LC2_FaMa_ChCh_SA_HLApII_CM647_1_R1.30962.30962.4	DHGSTGILVFPNEDLHVKDLN[1493]ET	LGMN_HUMAN_167	Glycosylated site in GlyGen	4	3926.34	1378.48	0	96.288	52.125	1	0	0	147	169	21N(1378.4757)	HexNAc(2)Hex(6) % 1378.4757	2.14	0.000628338	96.2887	38.3428	TRUE	Q99538	LGMN_HUMAN	LGMN	Legumain
Bassani_2017_PXD006939	CM647	CM647_Ctrl_HLA-II	20170317_QEh1_LC2_FaMa_ChCh_SA_HLApII_CM647_1_R1.31037.31037.4	DHGSTGILVFPNEDLHVKDLN[1330]ET	LGMN_HUMAN_167	Glycosylated site in GlyGen	4	3935.32	1216.42	0	115.231	64.554	1	0	0	147	169	21N(1216.4229)	HexNAc(2)Hex(5) % 1216.4229	1.41	0.00108108	115.231	60.4723	TRUE	Q99538	LGMN_HUMAN	LGMN	Legumain
Bassani_2017_PXD006939	CM647	CM647_Ctrl_HLA-II	20170317_QEh1_LC2_FaMa_ChCh_SA_HLApII_CM647_1_R1.31048.31048.3	DHGSTGILVFPNEDLHVKDLN[1330]ET	LGMN_HUMAN_167	Glycosylated site in GlyGen	3	3936.63	1216.44	0	122.63	61.353	1	0	0	147	169	21N(1216.4229)	HexNAc(2)Hex(5) % 1216.4229	0.21	0.00324675	122.631	71.1272	TRUE	Q99538	LGMN_HUMAN	LGMN	Legumain
Bassani_2017_PXD006939	CM647	CM647_Ctrl_HLA-II	20170317_QEh1_LC2_FaMa_ChCh_SA_HLApII_CM647_1_R1.31094.31094.4	DHGSTGILVFPNEDLHVKDLN[1330]E	LGMN_HUMAN_167	Glycosylated site in GlyGen	4	3941.56	1216.42	0	87.835	45.246	1	0	0	147	168	21N(1216.4229)	HexNAc(2)Hex(5) % 1216.4229	2.39	0.000628338	87.8353	55.1208	TRUE	Q99538	LGMN_HUMAN	LGMN	Legumain
Bassani_2017_PXD006939	CM647	CM647_Ctrl_HLA-II	20170317_QEh1_LC2_FaMa_ChCh_SA_HLApII_CM647_1_R1.31107.31107.3	DHGSTGILVFPNEDLHVKDLN[1330]E	LGMN_HUMAN_167	Glycosylated site in GlyGen	3	3943.09	1216.45	0	71.438	31.376	1	0	0	147	168	21N(1216.4229)	HexNAc(2)Hex(5) % 1216.4229	-0.41	0.00362246	71.4384	62.9853	TRUE	Q99538	LGMN_HUMAN	LGMN	Legumain
Bassani_2017_PXD006939	CM647	CM647_Ctrl_HLA-II	20170317_QEh1_LC2_FaMa_ChCh_SA_HLApII_CM647_1_R1.31434.31434.4	DHGSTGILVFPNEDLHVKDLN[1413]ETIH	LGMN_HUMAN_167	Glycosylated site in GlyGen	4	3978.38	1299.47	2.27e-12	37.185	34.345	1	0	0	147	171	21N(1298.4760)	HexNAc(4)Hex(3) % 1298.4760	-1.58	0.0164451	37.1852	9.51078	TRUE	Q99538	LGMN_HUMAN	LGMN	Legumain
Bassani_2017_PXD006939	CM647	CM647_Ctrl_HLA-II	20170317_QEh1_LC2_FaMa_ChCh_SA_HLApII_CM647_1_R1.31494.31494.3	DHGSTGILVFPNEDLHVKDLN[1413]	LGMN_HUMAN_167	Glycosylated site in GlyGen	3	3985.53	1299.48	3.527e-11	42.837	39.871	1	0	0	147	167	21N(1298.4760)	HexNAc(4)Hex(3) % 1298.4760	-0.74	0.00738007	42.8378	13.6891	TRUE	Q99538	LGMN_HUMAN	LGMN	Legumain
Bassani_2017_PXD006939	CM647	CM647_Ctrl_HLA-II	20170317_QEh1_LC2_FaMa_ChCh_SA_HLApII_CM647_1_R1.31814.31814.3	GSTGILVFPNEDLHVKDLN[1330]ET	LGMN_HUMAN_167	Glycosylated site in GlyGen	3	4019.83	1217.44	1.608e-11	38.427	21.513	1	0	0	149	169	19N(1216.4229)	HexNAc(2)Hex(5) % 1216.4229	-0.76	0.00753864	38.4273	21.5836	TRUE	Q99538	LGMN_HUMAN	LGMN	Legumain
Bassani_2017_PXD006939	CM647	CM647_Ctrl_HLA-II	20170317_QEh1_LC2_FaMa_ChCh_SA_HLApII_CM647_1_R1.31854.31854.3	STGILVFPNEDLHVKDLN[1330]ET	LGMN_HUMAN_167	Glycosylated site in GlyGen	3	4024.05	1217.44	8.52442e-08	31.57	21.413	0.999	0	0	150	169	18N(1216.4229)	HexNAc(2)Hex(5) % 1216.4229	-0.44	0.00362246	31.5702	20.8845	TRUE	Q99538	LGMN_HUMAN	LGMN	Legumain
Bassani_2017_PXD006939	CM647	CM647_Ctrl_HLA-II	20170317_QEh1_LC2_FaMa_ChCh_SA_HLApII_CM647_1_R1.32122.32122.3	DHGSTGILVFPNEDLHVKDLN[317]	LGMN_HUMAN_167	Glycosylated site in GlyGen	3	4053.9	203.078	0	44.665	16.26	1	0	0	147	167	21N(203.0794)	HexNAc(1) % 203.0794	3.21	0.000628338	44.6654	42.5016	TRUE	Q99538	LGMN_HUMAN	LGMN	Legumain
Bassani_2017_PXD006939	CM647	CM647_Ctrl_HLA-II	20170317_QEh1_LC2_FaMa_ChCh_SA_HLApII_CM647_1_R1.32225.32225.4	DHGSTGILVFPNEDLHVKDLN[317]ET	LGMN_HUMAN_167	Glycosylated site in GlyGen	4	4066.99	203.081	0	44.39	20.456	1	0	0	147	169	21N(203.0794)	HexNAc(1) % 203.0794	2.91	0.000628338	36.8452	44.3901	TRUE	Q99538	LGMN_HUMAN	LGMN	Legumain
Bassani_2017_PXD006939	CM647	CM647_Ctrl_HLA-II	20170317_QEh1_LC2_FaMa_ChCh_SA_HLApII_CM647_1_R1.32232.32232.3	DHGSTGILVFPNEDLHVKDLN[317]ET	LGMN_HUMAN_167	Glycosylated site in GlyGen	3	4067.9	203.08	1.3e-13	39.892	19.561	1	0	0	147	169	21N(203.0794)	HexNAc(1) % 203.0794	4.13	0	39.8927	37.8892	TRUE	Q99538	LGMN_HUMAN	LGMN	Legumain
Bassani_2017_PXD006939	CM647	CM647_Ctrl_HLA-II	20170317_QEh1_LC2_FaMa_ChCh_SA_HLApII_CM647_1_R1.34351.34351.4	DHGSTGILVFPNEDLHVKDLN[1330]ETI	LGMN_HUMAN_167	Glycosylated site in GlyGen	4	4331.35	1216.42	4.6e-13	37.529	17.245	1	0	0	147	170	21N(1216.4229)	HexNAc(2)Hex(5) % 1216.4229	1.52	0.000628338	37.5291	28.1402	TRUE	Q99538	LGMN_HUMAN	LGMN	Legumain
Bassani_2017_PXD006939	CM647	CM647_Ctrl_HLA-II	20170317_QEh1_LC2_FaMa_ChCh_SA_HLApII_CM647_1_R1.21726.21726.4	EDFLDARFKTMKKDSLN[1330]	LCAP_HUMAN_525	Glycosylated site in GlyGen	4	2974.56	1218.43	6.64076e-06	27.624	16.582	0.9906	0	0	509	525	17N(1216.4229)	HexNAc(2)Hex(5) % 1216.4229	1.43	0.00108108	27.6247	18.199	TRUE	Q9UIQ6	LCAP_HUMAN	LNPEP	Leucyl-cystinyl aminopeptidase
Bassani_2017_PXD006939	CM647	CM647_Ctrl_HLA-II	20170317_QEh1_LC2_FaMa_ChCh_SA_HLApII_CM647_1_R1.24693.24693.3	GRQECYAFN[1152]GTQRFLE	DPB1_HUMAN_48	Glycosylated site in GlyGen	3	3260.19	1038.38	1.57837e-05	33.764	23.056	0.9933	0	0	40	55	9N(1038.3751)	HexNAc(2)Hex(3)Fuc(1) % 1038.3751	-1.05	0.00787106	33.7648	20.923	TRUE	P04440	DPB1_HUMAN	HLA-DPB1	HLA class II histocompatibility antigen, DP beta 1 chain
Bassani_2017_PXD006939	CM647	CM647_Ctrl_HLA-II	20170317_QEh1_LC2_FaMa_ChCh_SA_HLApII_CM647_1_R1.24857.24857.3	GRQECYAFN[990]GTQRFLE	DPB1_HUMAN_48	Glycosylated site in GlyGen	3	3276.86	876.323	4.23541e-05	28.972	18.4	0.9862	0	0	40	55	9N(876.3223)	HexNAc(2)Hex(2)Fuc(1) % 876.3223	0.49	0.00278035	28.9724	22.6786	TRUE	P04440	DPB1_HUMAN	HLA-DPB1	HLA class II histocompatibility antigen, DP beta 1 chain
Bassani_2017_PXD006939	CM647	CM647_Ctrl_HLA-II	20170317_QEh1_LC2_FaMa_ChCh_SA_HLApII_CM647_1_R1.25342.25342.3	GRQECYAFN[1152]GTQRFL	DPB1_HUMAN_48	Glycosylated site in GlyGen	3	3329.45	1038.38	1.41498e-08	40.455	20.178	0.9996	0	0	40	54	9N(1038.3751)	HexNAc(2)Hex(3)Fuc(1) % 1038.3751	-0.98	0.00753864	40.4555	27.0257	TRUE	P04440	DPB1_HUMAN	HLA-DPB1	HLA class II histocompatibility antigen, DP beta 1 chain
Bassani_2017_PXD006939	CM647	CM647_Ctrl_HLA-II	20170317_QEh1_LC2_FaMa_ChCh_SA_HLApII_CM647_1_R1.25506.25506.3	GRQECYAFN[990]GTQRFL	DPB1_HUMAN_48	Glycosylated site in GlyGen	3	3345.84	876.323	1.0366e-10	38.853	20.485	0.9999	0	0	40	54	9N(876.3223)	HexNAc(2)Hex(2)Fuc(1) % 876.3223	0.04	0.00324675	38.854	28.8161	TRUE	P04440	DPB1_HUMAN	HLA-DPB1	HLA class II histocompatibility antigen, DP beta 1 chain
Bassani_2017_PXD006939	CM647	CM647_Ctrl_HLA-II	20170317_QEh1_LC2_FaMa_ChCh_SA_HLApII_CM647_1_R1.23121.23121.4	IAN[1330]LSMFKQFKRLK	TLR7_HUMAN_413	Glycosylated site in GlyGen	4	3110.86	1216.42	1.84121e-07	27.09	16.225	0.9988	0	0	411	424	3N(1216.4229)	HexNAc(2)Hex(5) % 1216.4229	3.23	0.000628338	24.7153	27.0903	TRUE	Q9NYK1	TLR7_HUMAN	TLR7	Toll-like receptor 7
Bassani_2017_PXD006939	CM647	CM647_Ctrl_HLA-II	20170317_QEh1_LC2_FaMa_ChCh_SA_HLApII_CM647_1_R1.25042.25042.4	HPKIEFYLKN[1330]FTSAKDV	COCH_HUMAN_221	Glycosylated site in GlyGen	4	3297.57	1216.43	1.09748e-08	38.711	23.804	0.9995	0	0	212	228	10N(1216.4229)	HexNAc(2)Hex(5) % 1216.4229	1.77	0.000628338	38.7115	34.5915	TRUE	O43405	COCH_HUMAN	COCH	Cochlin
Bassani_2017_PXD006939	CM647	CM647_Ctrl_HLA-II	20170317_QEh1_LC2_FaMa_ChCh_SA_HLApII_CM647_1_R1.27752.27752.4	HPKIEFYLKN[1572]FTSAKDV	COCH_HUMAN_221	Glycosylated site in GlyGen	4	3568.95	1458.45	3.14742e-07	36.322	18.671	0.9981	0	0	212	228	10N(1458.4420)	HexNAc(2)Hex(6)Phospho(1) % 1458.4420	0.75	0.00193097	36.3226	33.6322	TRUE	O43405	COCH_HUMAN	COCH	Cochlin
Bassani_2017_PXD006939	CM647	CM647_Ctrl_HLA-II	20170317_QEh1_LC2_FaMa_ChCh_SA_HLApII_CM647_1_R1.27763.27763.3	HPKIEFYLKN[1572]FTSAKDV	COCH_HUMAN_221	Glycosylated site in GlyGen	3	3570.04	1459.47	9.80197e-06	18.204	14.901	0.9936	0	0	212	228	10N(1458.4420)	HexNAc(2)Hex(6)Phospho(1) % 1458.4420	-1.68	0.0185535	14.0028	18.2044	TRUE	O43405	COCH_HUMAN	COCH	Cochlin
Bassani_2017_PXD006939	CM647	CM647_Ctrl_HLA-II	20170317_QEh1_LC2_FaMa_ChCh_SA_HLApII_CM647_1_R1.29241.29241.4	HPKIEFYLKN[1330]FTSAKDVL	COCH_HUMAN_221	Glycosylated site in GlyGen	4	3732.88	1218.44	2.27187e-09	31.898	18.3	0.9998	0	0	212	229	10N(1216.4229)	HexNAc(2)Hex(5) % 1216.4229	-0.98	0.00753864	31.8989	27.515	TRUE	O43405	COCH_HUMAN	COCH	Cochlin
Bassani_2017_PXD006939	CM647	CM647_Ctrl_HLA-II	20170317_QEh1_LC2_FaMa_ChCh_SA_HLApII_CM647_1_R1.34843.34843.3	APRILFWAQN[1330]FSVAYKDQ	VAS1_HUMAN_273	Glycosylated site in GlyGen	3	4397.33	1216.44	0	47.298	18.234	1	0	0	264	281	10N(1216.4229)	HexNAc(2)Hex(5) % 1216.4229	-0.01	0.00324675	47.2986	32.1626	TRUE	Q15904	VAS1_HUMAN	ATP6AP1	V-type proton ATPase subunit S1
Bassani_2017_PXD006939	CM647	CM647_Ctrl_HLA-II	20170317_QEh1_LC2_FaMa_ChCh_SA_HLApII_CM647_1_R1.36036.36036.3	FPPVVN[1330]ITWLSNGHSVT	DQA1_HUMAN_143	Glycosylated site in GlyGen	3	4542.76	1216.43	0	55.981	36.998	1	0	0	138	154	6N(1216.4229)	HexNAc(2)Hex(5) % 1216.4229	0.73	0.00193097	55.9817	42.9179	FALSE	P01909	DQA1_HUMAN	HLA-DQA1	HLA class II histocompatibility antigen, DQ alpha 1 chain
Bassani_2017_PXD006939	CM647	CM647_Ctrl_HLA-II	20170317_QEh1_LC2_FaMa_ChCh_SA_HLApII_CM647_1_R1.36055.36055.3	FPPVVN[1314]ITWLSNGHSVT	DQA1_HUMAN_143	Glycosylated site in GlyGen	3	4543.83	1200.43	2.10716e-05	31.253	25.91	0.9796	0	0	138	154	6N(1200.4280)	HexNAc(2)Hex(4)Fuc(1) % 1200.4280	-1.78	0.020812	31.2531	18.5624	FALSE	P01909	DQA1_HUMAN	HLA-DQA1	HLA class II histocompatibility antigen, DQ alpha 1 chain
Bassani_2017_PXD006939	CM647	CM647_Ctrl_HLA-II	20170317_QEh1_LC2_FaMa_ChCh_SA_HLApII_CM647_1_R1.34323.34323.4	KSSDFQHLSFLKCLN[1330]LS	TLR7_HUMAN_523	Glycosylated site in GlyGen	4	4327.58	1216.42	0.000528244	23.415	18.81	0.9771	0	0	509	525	15N(1216.4229)	HexNAc(2)Hex(5) % 1216.4229	2.61	0.000628338	22.2424	23.4156	TRUE	Q9NYK1	TLR7_HUMAN	TLR7	Toll-like receptor 7
Bassani_2017_PXD006939	CM647	CM647_Ctrl_HLA-II	20170317_QEh1_LC2_FaMa_ChCh_SA_HLApII_CM647_1_R1.35865.35865.3	SSDFQHLSFLKCLN[1330]LS	TLR7_HUMAN_523	Glycosylated site in GlyGen	3	4528.75	1217.43	0	65.458	20.338	1	0	0	510	525	14N(1216.4229)	HexNAc(2)Hex(5) % 1216.4229	0.98	0.00157356	65.4582	51.9889	TRUE	Q9NYK1	TLR7_HUMAN	TLR7	Toll-like receptor 7
Bassani_2017_PXD006939	CM647	CM647_Ctrl_HLA-II	20170317_QEh1_LC2_FaMa_ChCh_SA_HLApII_CM647_1_R1.05779.05779.4	HKQYHLVKSHTN[990]TS	LGMN_HUMAN_263	Glycosylated site in GlyGen	4	1015.87	876.324	2.08482e-08	32.317	20.645	0.999	0	0	252	265	12N(876.3223)	HexNAc(2)Hex(2)Fuc(1) % 876.3223	-1.7	0.0185535	32.3179	32.1811	TRUE	Q99538	LGMN_HUMAN	LGMN	Legumain
Bassani_2017_PXD006939	CM647	CM647_Ctrl_HLA-II	20170317_QEh1_LC2_FaMa_ChCh_SA_HLApII_CM647_1_R1.06075.06075.4	LHKQYHLVKSHTN[1477]	LGMN_HUMAN_263	Glycosylated site in GlyGen	4	1057.62	1362.48	6.04453e-06	21.825	16.144	0.9923	0	0	251	263	13N(1362.4808)	HexNAc(2)Hex(5)Fuc(1) % 1362.4808	0.05	0.00324675	21.8257	19.0596	TRUE	Q99538	LGMN_HUMAN	LGMN	Legumain
Bassani_2017_PXD006939	CM647	CM647_Ctrl_HLA-II	20170317_QEh1_LC2_FaMa_ChCh_SA_HLApII_CM647_1_R1.06198.06198.4	LHKQYHLVKSHTN[1152]	LGMN_HUMAN_263	Glycosylated site in GlyGen	4	1075.26	1038.38	4.1e-13	42.262	18.12	1	0	0	251	263	13N(1038.3751)	HexNAc(2)Hex(3)Fuc(1) % 1038.3751	0.29	0.00324675	42.2621	22.3236	TRUE	Q99538	LGMN_HUMAN	LGMN	Legumain
Bassani_2017_PXD006939	CM647	CM647_Ctrl_HLA-II	20170317_QEh1_LC2_FaMa_ChCh_SA_HLApII_CM647_1_R1.06207.06207.4	LHKQYHLVKSHTN[1330]TS	LGMN_HUMAN_263	Glycosylated site in GlyGen	4	1076.6	1216.42	2.154e-11	34.999	15.62	1	0	0	251	265	13N(1216.4229)	HexNAc(2)Hex(5) % 1216.4229	3.23	0.000628338	34.9999	20.1501	TRUE	Q99538	LGMN_HUMAN	LGMN	Legumain
Bassani_2017_PXD006939	CM647	CM647_Ctrl_HLA-II	20170317_QEh1_LC2_FaMa_ChCh_SA_HLApII_CM647_1_R1.06221.06221.4	LHKQYHLVKSHTN[1168]TS	LGMN_HUMAN_263	Glycosylated site in GlyGen	4	1078.56	1054.37	7.79e-12	39.259	18.205	1	0	0	251	265	13N(1054.3701)	HexNAc(2)Hex(4) % 1054.3701	2.38	0.000628338	39.2597	29.2127	TRUE	Q99538	LGMN_HUMAN	LGMN	Legumain
Bassani_2017_PXD006939	CM647	CM647_Ctrl_HLA-II	20170317_QEh1_LC2_FaMa_ChCh_SA_HLApII_CM647_1_R1.06403.06403.4	LHKQYHLVKSHTN[1314]TS	LGMN_HUMAN_263	Glycosylated site in GlyGen	4	1104.07	1200.43	4e-14	53.974	19.584	1	0	0	251	265	13N(1200.4280)	HexNAc(2)Hex(4)Fuc(1) % 1200.4280	-0.6	0.00514342	53.9742	36.4607	TRUE	Q99538	LGMN_HUMAN	LGMN	Legumain
Bassani_2017_PXD006939	CM647	CM647_Ctrl_HLA-II	20170317_QEh1_LC2_FaMa_ChCh_SA_HLApII_CM647_1_R1.06411.06411.4	LHKQYHLVKSHTN[1152]TS	LGMN_HUMAN_263	Glycosylated site in GlyGen	4	1105.21	1038.38	1.7e-13	42.18	18.184	1	0	0	251	265	13N(1038.3751)	HexNAc(2)Hex(3)Fuc(1) % 1038.3751	-2.12	0.0393944	42.1809	22.9344	TRUE	Q99538	LGMN_HUMAN	LGMN	Legumain
Bassani_2017_PXD006939	CM647	CM647_Ctrl_HLA-II	20170317_QEh1_LC2_FaMa_ChCh_SA_HLApII_CM647_1_R1.06415.06415.4	KQYHLVKSHTN[990]TS	LGMN_HUMAN_263	Glycosylated site in GlyGen	4	1105.8	876.323	6.53658e-07	30.077	20.731	0.9981	0	0	253	265	11N(876.3223)	HexNAc(2)Hex(2)Fuc(1) % 876.3223	-0.9	0.00753864	30.0773	28.4689	TRUE	Q99538	LGMN_HUMAN	LGMN	Legumain
Bassani_2017_PXD006939	CM647	CM647_Ctrl_HLA-II	20170317_QEh1_LC2_FaMa_ChCh_SA_HLApII_CM647_1_R1.06442.06442.4	LHKQYHLVKSHTN[844]TS	LGMN_HUMAN_263	Glycosylated site in GlyGen	4	1109.62	732.278	3.7242e-06	26.741	16.364	0.9818	0	0	251	265	13N(730.2644)	HexNAc(2)Hex(2) % 730.2644	0.04	0.00324675	26.5866	26.7419	TRUE	Q99538	LGMN_HUMAN	LGMN	Legumain
Bassani_2017_PXD006939	CM647	CM647_Ctrl_HLA-II	20170317_QEh1_LC2_FaMa_ChCh_SA_HLApII_CM647_1_R1.06514.06514.3	LHKQYHLVKSHTN[1152]TS	LGMN_HUMAN_263	Glycosylated site in GlyGen	3	1119.45	1038.38	0	62.826	20.471	1	0	0	251	265	13N(1038.3751)	HexNAc(2)Hex(3)Fuc(1) % 1038.3751	-2.18	0.0457327	62.8262	28.1167	TRUE	Q99538	LGMN_HUMAN	LGMN	Legumain
Bassani_2017_PXD006939	CM647	CM647_Ctrl_HLA-II	20170317_QEh1_LC2_FaMa_ChCh_SA_HLApII_CM647_1_R1.06516.06516.4	LHKQYHLVKSHTN[990]TS	LGMN_HUMAN_263	Glycosylated site in GlyGen	4	1119.75	876.323	0	79.387	33.729	1	0	0	251	265	13N(876.3223)	HexNAc(2)Hex(2)Fuc(1) % 876.3223	-0.47	0.00397614	79.3877	56.8153	TRUE	Q99538	LGMN_HUMAN	LGMN	Legumain
Bassani_2017_PXD006939	CM647	CM647_Ctrl_HLA-II	20170317_QEh1_LC2_FaMa_ChCh_SA_HLApII_CM647_1_R1.06520.06520.4	LHKQYHLVKSHTN[317]TSHVM[147]Q	LGMN_HUMAN_263	Glycosylated site in GlyGen	4	1120.35	203.05	2.26426e-07	26.083	19.094	0.992	0	0	251	269	13N(203.0794)	HexNAc(1) % 203.0794	0.3	0.00324675	26.0836	23.5767	TRUE	Q99538	LGMN_HUMAN	LGMN	Legumain
Bassani_2017_PXD006939	CM647	CM647_Ctrl_HLA-II	20170317_QEh1_LC2_FaMa_ChCh_SA_HLApII_CM647_1_R1.06579.06579.3	LHKQYHLVKSHTN[990]TS	LGMN_HUMAN_263	Glycosylated site in GlyGen	3	1128.41	876.325	4.92019e-08	32.307	20.602	0.9991	0	0	251	265	13N(876.3223)	HexNAc(2)Hex(2)Fuc(1) % 876.3223	-1.67	0.0185535	32.3075	21.769	TRUE	Q99538	LGMN_HUMAN	LGMN	Legumain
Bassani_2017_PXD006939	CM647	CM647_Ctrl_HLA-II	20170317_QEh1_LC2_FaMa_ChCh_SA_HLApII_CM647_1_R1.06700.06700.4	LHKQYHLVKSHTN[990]T	LGMN_HUMAN_263	Glycosylated site in GlyGen	4	1145.21	876.322	7.89292e-06	26.382	14.857	0.9946	0	0	251	264	13N(876.3223)	HexNAc(2)Hex(2)Fuc(1) % 876.3223	0.2	0.00324675	26.0386	26.3821	TRUE	Q99538	LGMN_HUMAN	LGMN	Legumain
Bassani_2017_PXD006939	CM647	CM647_Ctrl_HLA-II	20170317_QEh1_LC2_FaMa_ChCh_SA_HLApII_CM647_1_R1.10520.10520.5	GN[1330]KTISTMKVM[147]QFQGM[147]KRK	LGMN_HUMAN_272	Glycosylated site in GlyGen	5	1676.18	1216.43	7.28221e-05	22.887	18.744	0.9908	0	0	271	289	2N(1216.4229)	HexNAc(2)Hex(5) % 1216.4229	0.23	0.00324675	22.8877	22.4392	TRUE	Q99538	LGMN_HUMAN	LGMN	Legumain
Bassani_2017_PXD006939	CM647	CM647_Ctrl_HLA-II	20170317_QEh1_LC2_FaMa_ChCh_SA_HLApII_CM647_1_R1.12731.12731.5	N[1330]KTISTM[147]KVMQFQGMKRK	LGMN_HUMAN_272	Glycosylated site in GlyGen	5	1958.35	1216.43	1.9142e-05	24.565	20.17	0.9942	0	0	272	289	1N(1216.4229)	HexNAc(2)Hex(5) % 1216.4229	-0.94	0.00753864	18.7014	24.5652	TRUE	Q99538	LGMN_HUMAN	LGMN	Legumain
Bassani_2017_PXD006939	CM647	CM647_Ctrl_HLA-II	20170317_QEh1_LC2_FaMa_ChCh_SA_HLApII_CM647_1_R1.12861.12861.5	GN[1330]KTISTMKVM[147]QFQGMKRK	LGMN_HUMAN_272	Glycosylated site in GlyGen	5	1975.25	1216.42	2.43577e-07	28.96	24.192	0.9993	0	0	271	289	2N(1216.4229)	HexNAc(2)Hex(5) % 1216.4229	3.23	0.000628338	27.7121	28.9605	TRUE	Q99538	LGMN_HUMAN	LGMN	Legumain
Bassani_2017_PXD006939	CM647	CM647_Ctrl_HLA-II	20170317_QEh1_LC2_FaMa_ChCh_SA_HLApII_CM647_1_R1.13025.13025.4	GN[1330]KTISTM[147]KVMQFQGMKRK	LGMN_HUMAN_272	Glycosylated site in GlyGen	4	1996.9	1216.42	1.44865e-06	30.632	28.199	0.9982	0	0	271	289	2N(1216.4229)	HexNAc(2)Hex(5) % 1216.4229	2.94	0.000628338	30.6329	25.5537	TRUE	Q99538	LGMN_HUMAN	LGMN	Legumain
Bassani_2017_PXD006939	CM647	CM647_Ctrl_HLA-II	20170317_QEh1_LC2_FaMa_ChCh_SA_HLApII_CM647_1_R1.13247.13247.5	GN[1330]KTISTMKVMQFQGM[147]KRK	LGMN_HUMAN_272	Glycosylated site in GlyGen	5	2026.08	1216.43	3.026e-11	38.053	32.206	1	0	0	271	289	2N(1216.4229)	HexNAc(2)Hex(5) % 1216.4229	0.97	0.00157356	31.2036	38.0538	TRUE	Q99538	LGMN_HUMAN	LGMN	Legumain
Bassani_2017_PXD006939	CM647	CM647_Ctrl_HLA-II	20170317_QEh1_LC2_FaMa_ChCh_SA_HLApII_CM647_1_R1.14784.14784.4	GN[1330]KTISTMKVM[147]QFQGMKR	LGMN_HUMAN_272	Glycosylated site in GlyGen	4	2212.35	1216.42	0.000528727	22.029	17.645	0.9771	0	0	271	288	2N(1216.4229)	HexNAc(2)Hex(5) % 1216.4229	1.15	0.00108108	22.0292	20.6972	TRUE	Q99538	LGMN_HUMAN	LGMN	Legumain
Bassani_2017_PXD006939	CM647	CM647_Ctrl_HLA-II	20170317_QEh1_LC2_FaMa_ChCh_SA_HLApII_CM647_1_R1.14795.14795.5	GN[1330]KTISTMKVM[147]QFQGMKR	LGMN_HUMAN_272	Glycosylated site in GlyGen	5	2213.5	1216.42	1.95323e-05	23.455	18.678	0.9941	0	0	271	288	2N(1216.4229)	HexNAc(2)Hex(5) % 1216.4229	1.68	0.000628338	23.4553	23.4553	TRUE	Q99538	LGMN_HUMAN	LGMN	Legumain
Bassani_2017_PXD006939	CM647	CM647_Ctrl_HLA-II	20170317_QEh1_LC2_FaMa_ChCh_SA_HLApII_CM647_1_R1.14990.14990.4	GN[1330]KTISTM[147]KVMQFQGMKR	LGMN_HUMAN_272	Glycosylated site in GlyGen	4	2236.94	1216.42	0.000133629	24.397	19.707	0.9875	0	0	271	288	2N(1216.4229)	HexNAc(2)Hex(5) % 1216.4229	3.2	0.000628338	24.3976	20.5405	TRUE	Q99538	LGMN_HUMAN	LGMN	Legumain
Bassani_2017_PXD006939	CM647	CM647_Ctrl_HLA-II	20170317_QEh1_LC2_FaMa_ChCh_SA_HLApII_CM647_1_R1.15000.15000.5	GN[1330]KTISTM[147]KVMQFQGMKR	LGMN_HUMAN_272	Glycosylated site in GlyGen	5	2238.13	1216.42	6.1791e-10	28.74	21.114	0.999	0	0	271	288	2N(1216.4229)	HexNAc(2)Hex(5) % 1216.4229	4.98	0	28.7409	28.7409	TRUE	Q99538	LGMN_HUMAN	LGMN	Legumain
Bassani_2017_PXD006939	CM647	CM647_Ctrl_HLA-II	20170317_QEh1_LC2_FaMa_ChCh_SA_HLApII_CM647_1_R1.15204.15204.4	GN[1330]KTISTMKVMQFQGM[147]KR	LGMN_HUMAN_272	Glycosylated site in GlyGen	4	2263.42	1216.43	1.09684e-07	25.03	22.771	0.9989	0	0	271	288	2N(1216.4229)	HexNAc(2)Hex(5) % 1216.4229	1.15	0.00108108	25.0308	18.0114	TRUE	Q99538	LGMN_HUMAN	LGMN	Legumain
Bassani_2017_PXD006939	CM647	CM647_Ctrl_HLA-II	20170317_QEh1_LC2_FaMa_ChCh_SA_HLApII_CM647_1_R1.15277.15277.4	N[1330]KTISTMKVMQFQGMKRK	LGMN_HUMAN_272	Glycosylated site in GlyGen	4	2273.53	1216.43	8.2e-13	44.572	22.547	1	0	0	272	289	1N(1216.4229)	HexNAc(2)Hex(5) % 1216.4229	1.22	0.00108108	44.2442	44.5726	TRUE	Q99538	LGMN_HUMAN	LGMN	Legumain
Bassani_2017_PXD006939	CM647	CM647_Ctrl_HLA-II	20170317_QEh1_LC2_FaMa_ChCh_SA_HLApII_CM647_1_R1.15288.15288.5	N[1330]KTISTMKVMQFQGMKRK	LGMN_HUMAN_272	Glycosylated site in GlyGen	5	2274.97	1216.43	1.191e-11	49.314	20.559	1	0	0	272	289	1N(1216.4229)	HexNAc(2)Hex(5) % 1216.4229	2.62	0.000628338	44.4962	49.3143	TRUE	Q99538	LGMN_HUMAN	LGMN	Legumain
Bassani_2017_PXD006939	CM647	CM647_Ctrl_HLA-II	20170317_QEh1_LC2_FaMa_ChCh_SA_HLApII_CM647_1_R1.15300.15300.5	N[1168]KTISTMKVMQFQGMKRK	LGMN_HUMAN_272	Glycosylated site in GlyGen	5	2276.68	1054.37	9.775e-11	44.644	21.026	1	0	0	272	289	1N(1054.3701)	HexNAc(2)Hex(4) % 1054.3701	2.7	0.000628338	31.3561	44.6446	TRUE	Q99538	LGMN_HUMAN	LGMN	Legumain
Bassani_2017_PXD006939	CM647	CM647_Ctrl_HLA-II	20170317_QEh1_LC2_FaMa_ChCh_SA_HLApII_CM647_1_R1.15306.15306.4	N[1168]KTISTMKVMQFQGMKRK	LGMN_HUMAN_272	Glycosylated site in GlyGen	4	2277.5	1055.38	8.29065e-06	26.355	18.455	0.989	0	0	272	289	1N(1054.3701)	HexNAc(2)Hex(4) % 1054.3701	2.41	0.000628338	23.2774	26.3559	TRUE	Q99538	LGMN_HUMAN	LGMN	Legumain
Bassani_2017_PXD006939	CM647	CM647_Ctrl_HLA-II	20170317_QEh1_LC2_FaMa_ChCh_SA_HLApII_CM647_1_R1.15310.15310.4	N[1006]KTISTMKVMQFQGMKRK	LGMN_HUMAN_272	Glycosylated site in GlyGen	4	2278.02	894.328	2.27333e-07	29.106	23.384	0.9941	0	0	272	289	1N(892.3172)	HexNAc(2)Hex(3) % 892.3172	0.05	0.00324675	23.3847	29.107	TRUE	Q99538	LGMN_HUMAN	LGMN	Legumain
Bassani_2017_PXD006939	CM647	CM647_Ctrl_HLA-II	20170317_QEh1_LC2_FaMa_ChCh_SA_HLApII_CM647_1_R1.15435.15435.5	GN[1655]KTISTMKVMQFQGMKRK	LGMN_HUMAN_272	Glycosylated site in GlyGen	5	2293.93	1540.53	1.5705e-10	41.686	22.45	0.9998	0	0	271	289	2N(1540.5285)	HexNAc(2)Hex(7) % 1540.5285	1.35	0.00108108	41.6867	34.5887	TRUE	Q99538	LGMN_HUMAN	LGMN	Legumain
Bassani_2017_PXD006939	CM647	CM647_Ctrl_HLA-II	20170317_QEh1_LC2_FaMa_ChCh_SA_HLApII_CM647_1_R1.15517.15517.5	GN[1493]KTISTMKVMQFQGMKRK	LGMN_HUMAN_272	Glycosylated site in GlyGen	5	2304.6	1378.48	4.25208e-05	26.695	16.925	0.9819	0	0	271	289	2N(1378.4757)	HexNAc(2)Hex(6) % 1378.4757	1.9	0.000628338	26.6953	23.0008	TRUE	Q99538	LGMN_HUMAN	LGMN	Legumain
Bassani_2017_PXD006939	CM647	CM647_Ctrl_HLA-II	20170317_QEh1_LC2_FaMa_ChCh_SA_HLApII_CM647_1_R1.15565.15565.5	GN[1330]KTISTMKVMQFQGMKRK	LGMN_HUMAN_272	Glycosylated site in GlyGen	5	2310.95	1216.42	2e-14	47.621	22.674	1	0	0	271	289	2N(1216.4229)	HexNAc(2)Hex(5) % 1216.4229	3.5	0	43.9542	47.6218	TRUE	Q99538	LGMN_HUMAN	LGMN	Legumain
Bassani_2017_PXD006939	CM647	CM647_Ctrl_HLA-II	20170317_QEh1_LC2_FaMa_ChCh_SA_HLApII_CM647_1_R1.15566.15566.4	GN[1330]KTISTMKVMQFQGMKRK	LGMN_HUMAN_272	Glycosylated site in GlyGen	4	2311.05	1216.42	1.01988e-09	44.407	18.643	0.9998	0	0	271	289	2N(1216.4229)	HexNAc(2)Hex(5) % 1216.4229	3.23	0.000628338	44.4076	40.1704	TRUE	Q99538	LGMN_HUMAN	LGMN	Legumain
Bassani_2017_PXD006939	CM647	CM647_Ctrl_HLA-II	20170317_QEh1_LC2_FaMa_ChCh_SA_HLApII_CM647_1_R1.15579.15579.5	GN[1168]KTISTMKVMQFQGMKRK	LGMN_HUMAN_272	Glycosylated site in GlyGen	5	2312.71	1054.37	4.08e-12	49.457	23.267	1	0	0	271	289	2N(1054.3701)	HexNAc(2)Hex(4) % 1054.3701	2.63	0.000628338	49.4576	45.2041	TRUE	Q99538	LGMN_HUMAN	LGMN	Legumain
Bassani_2017_PXD006939	CM647	CM647_Ctrl_HLA-II	20170317_QEh1_LC2_FaMa_ChCh_SA_HLApII_CM647_1_R1.16196.16196.4	N[317]KTISTMKVMQFQGMKRK	LGMN_HUMAN_272	Glycosylated site in GlyGen	4	2388.25	203.085	0	50.977	17.451	1	0	0	272	289	1N(203.0794)	HexNAc(1) % 203.0794	1.92	0.000628338	34.7572	50.9779	TRUE	Q99538	LGMN_HUMAN	LGMN	Legumain
Bassani_2017_PXD006939	CM647	CM647_Ctrl_HLA-II	20170317_QEh1_LC2_FaMa_ChCh_SA_HLApII_CM647_1_R1.16211.16211.5	N[317]KTISTMKVMQFQGMKRK	LGMN_HUMAN_272	Glycosylated site in GlyGen	5	2390.2	203.085	1e-14	43.633	17.239	1	0	0	272	289	1N(203.0794)	HexNAc(1) % 203.0794	1.95	0.000628338	36.0184	43.634	TRUE	Q99538	LGMN_HUMAN	LGMN	Legumain
Bassani_2017_PXD006939	CM647	CM647_Ctrl_HLA-II	20170317_QEh1_LC2_FaMa_ChCh_SA_HLApII_CM647_1_R1.16802.16802.4	YGN[1330]KTISTMKVMQFQGMKRK	LGMN_HUMAN_272	Glycosylated site in GlyGen	4	2459.51	1216.42	1.64573e-08	36.227	20.2	0.9994	0	0	270	289	3N(1216.4229)	HexNAc(2)Hex(5) % 1216.4229	3.08	0.000628338	36.228	31.0363	TRUE	Q99538	LGMN_HUMAN	LGMN	Legumain
Bassani_2017_PXD006939	CM647	CM647_Ctrl_HLA-II	20170317_QEh1_LC2_FaMa_ChCh_SA_HLApII_CM647_1_R1.16814.16814.5	YGN[1330]KTISTMKVMQFQGMKRK	LGMN_HUMAN_272	Glycosylated site in GlyGen	5	2460.87	1216.42	2.60148e-06	24.27	20.37	0.9972	0	0	270	289	3N(1216.4229)	HexNAc(2)Hex(5) % 1216.4229	3.73	0	24.1909	24.2706	TRUE	Q99538	LGMN_HUMAN	LGMN	Legumain
Bassani_2017_PXD006939	CM647	CM647_Ctrl_HLA-II	20170317_QEh1_LC2_FaMa_ChCh_SA_HLApII_CM647_1_R1.17593.17593.4	N[1330]KTISTMKVMQFQGMKR	LGMN_HUMAN_272	Glycosylated site in GlyGen	4	2546.01	1216.42	6.4408e-10	50.982	23.037	0.9998	0	0	272	288	1N(1216.4229)	HexNAc(2)Hex(5) % 1216.4229	2.37	0.000628338	41.6244	50.9828	TRUE	Q99538	LGMN_HUMAN	LGMN	Legumain
Bassani_2017_PXD006939	CM647	CM647_Ctrl_HLA-II	20170317_QEh1_LC2_FaMa_ChCh_SA_HLApII_CM647_1_R1.17927.17927.4	GN[1330]KTISTMKVMQFQGMKR	LGMN_HUMAN_272	Glycosylated site in GlyGen	4	2582.65	1216.42	6.35164e-09	46.02	27.532	0.9996	0	0	271	288	2N(1216.4229)	HexNAc(2)Hex(5) % 1216.4229	3.2	0.000628338	46.0207	37.3567	TRUE	Q99538	LGMN_HUMAN	LGMN	Legumain
Bassani_2017_PXD006939	CM647	CM647_Ctrl_HLA-II	20170317_QEh1_LC2_FaMa_ChCh_SA_HLApII_CM647_1_R1.17930.17930.5	GN[1330]KTISTMKVMQFQGMKR	LGMN_HUMAN_272	Glycosylated site in GlyGen	5	2583.1	1216.42	2e-14	49.411	20.488	1	0	0	271	288	2N(1216.4229)	HexNAc(2)Hex(5) % 1216.4229	4.05	0	49.4115	43.1805	TRUE	Q99538	LGMN_HUMAN	LGMN	Legumain
Bassani_2017_PXD006939	CM647	CM647_Ctrl_HLA-II	20170317_QEh1_LC2_FaMa_ChCh_SA_HLApII_CM647_1_R1.18776.18776.4	N[317]KTISTMKVMQFQGMKR	LGMN_HUMAN_272	Glycosylated site in GlyGen	4	2672.65	203.079	6e-14	40.258	17.329	1	0	0	272	288	1N(203.0794)	HexNAc(1) % 203.0794	4.94	0	37.0309	40.2584	TRUE	Q99538	LGMN_HUMAN	LGMN	Legumain
Bassani_2017_PXD006939	CM647	CM647_Ctrl_HLA-II	20170317_QEh1_LC2_FaMa_ChCh_SA_HLApII_CM647_1_R1.19234.19234.4	YGN[1330]KTISTMKVMQFQGMKR	LGMN_HUMAN_272	Glycosylated site in GlyGen	4	2719.74	1216.42	1.03584e-08	41.865	22.729	0.9995	0	0	270	288	3N(1216.4229)	HexNAc(2)Hex(5) % 1216.4229	2.86	0.000628338	41.8653	36.4107	TRUE	Q99538	LGMN_HUMAN	LGMN	Legumain
Bassani_2017_PXD006939	CM647	CM647_Ctrl_HLA-II	20170317_QEh1_LC2_FaMa_ChCh_SA_HLApII_CM647_1_R1.19239.19239.5	YGN[1330]KTISTMKVMQFQGMKR	LGMN_HUMAN_272	Glycosylated site in GlyGen	5	2720.2	1216.42	2.36e-12	42.398	25.627	1	0	0	270	288	3N(1216.4229)	HexNAc(2)Hex(5) % 1216.4229	2.7	0.000628338	42.3989	40.2617	TRUE	Q99538	LGMN_HUMAN	LGMN	Legumain
Bassani_2017_PXD006939	CM647	CM647_Ctrl_HLA-II	20170317_QEh1_LC2_FaMa_ChCh_SA_HLApII_CM647_1_R1.20759.20759.4	GN[1330]KTISTMKVMQFQGMK	LGMN_HUMAN_272	Glycosylated site in GlyGen	4	2876.34	1216.43	0	53.478	22.217	1	0	0	271	287	2N(1216.4229)	HexNAc(2)Hex(5) % 1216.4229	1.25	0.00108108	53.479	42.557	TRUE	Q99538	LGMN_HUMAN	LGMN	Legumain
Bassani_2017_PXD006939	CM647	CM647_Ctrl_HLA-II	20170317_QEh1_LC2_FaMa_ChCh_SA_HLApII_CM647_1_R1.21324.21324.3	GN[1330]KTISTMKVMQFQG	LGMN_HUMAN_272	Glycosylated site in GlyGen	3	2933.83	1218.44	2.10646e-06	30.835	19.366	0.996	0	0	271	285	2N(1216.4229)	HexNAc(2)Hex(5) % 1216.4229	-0.07	0.00324675	30.8355	25.9904	TRUE	Q99538	LGMN_HUMAN	LGMN	Legumain
Bassani_2017_PXD006939	CM647	CM647_Ctrl_HLA-II	20170317_QEh1_LC2_FaMa_ChCh_SA_HLApII_CM647_1_R1.21946.21946.4	YGN[1330]KTISTMKVMQFQGMK	LGMN_HUMAN_272	Glycosylated site in GlyGen	4	2997.09	1218.43	5.37442e-08	25.246	15.809	0.9976	0	0	270	287	3N(1216.4229)	HexNAc(2)Hex(5) % 1216.4229	0.97	0.00157356	25.0565	25.2462	TRUE	Q99538	LGMN_HUMAN	LGMN	Legumain
Bassani_2017_PXD006939	CM647	CM647_Ctrl_HLA-II	20170317_QEh1_LC2_FaMa_ChCh_SA_HLApII_CM647_1_R1.22687.22687.3	YGN[1330]KTISTMKVMQFQG	LGMN_HUMAN_272	Glycosylated site in GlyGen	3	3068.34	1216.43	0	68.528	30.217	1	0	0	270	285	3N(1216.4229)	HexNAc(2)Hex(5) % 1216.4229	1.22	0.00108108	68.5284	48.7148	TRUE	Q99538	LGMN_HUMAN	LGMN	Legumain
Bassani_2017_PXD006939	CM647	CM647_Ctrl_HLA-II	20170317_QEh1_LC2_FaMa_ChCh_SA_HLApII_CM647_1_R1.22704.22704.3	YGN[1330]KTISTMKVMQFQG	LGMN_HUMAN_272	Glycosylated site in GlyGen	3	3069.96	1216.43	0	56.826	23.651	1	0	0	270	285	3N(1216.4229)	HexNAc(2)Hex(5) % 1216.4229	1.8	0.000628338	56.8265	34.881	TRUE	Q99538	LGMN_HUMAN	LGMN	Legumain
Bassani_2017_PXD006939	CM647	CM647_Ctrl_HLA-II	20170317_QEh1_LC2_FaMa_ChCh_SA_HLApII_CM647_1_R1.22746.22746.3	YGN[1330]KTISTMKVMQFQ	LGMN_HUMAN_272	Glycosylated site in GlyGen	3	3073.56	1218.43	0	57.021	21.407	1	0	0	270	284	3N(1216.4229)	HexNAc(2)Hex(5) % 1216.4229	-0.36	0.00324675	57.021	32.1168	TRUE	Q99538	LGMN_HUMAN	LGMN	Legumain
Bassani_2017_PXD006939	CM647	CM647_Ctrl_HLA-II	20170317_QEh1_LC2_FaMa_ChCh_SA_HLApII_CM647_1_R1.14188.14188.5	QVKHECHFFN[990]GTERVR	2B14_HUMAN_48	Unseen glycosylation	5	2140.51	876.32	3.27982e-06	27.642	18.12	0.9929	0	0	39	54	10N(876.3223)	HexNAc(2)Hex(2)Fuc(1) % 876.3223	-0.99	0.00753864	27.6426	16.0931	TRUE	P13760	2B14_HUMAN	HLA-DRB1	HLA class II histocompatibility antigen, DRB1-4 beta chain
Bassani_2017_PXD006939	CM647	CM647_Ctrl_HLA-II	20170317_QEh1_LC2_FaMa_ChCh_SA_HLApII_CM647_1_R1.15965.15965.3	SDDKFYATN[1330]DTEVAQSN	PPGB_HUMAN_145	Glycosylated site in GlyGen	3	2355.75	1218.45	1.5852e-09	31.498	18.877	1	0	0	137	153	9N(1216.4229)	HexNAc(2)Hex(5) % 1216.4229	-1.68	0.0185535	31.4981	27.1586	TRUE	P10619	PPGB_HUMAN	CTSA	Lysosomal protective protein
Bassani_2017_PXD006939	CM647	CM647_Ctrl_HLA-II	20170317_QEh1_LC2_FaMa_ChCh_SA_HLApII_CM647_1_R1.16324.16324.3	SDDKFYATN[1330]DTEVAQS	PPGB_HUMAN_145	Glycosylated site in GlyGen	3	2405.06	1216.42	7.2973e-10	36.617	19.316	1	0	0	137	152	9N(1216.4229)	HexNAc(2)Hex(5) % 1216.4229	3.05	0.000628338	36.6175	33.3765	TRUE	P10619	PPGB_HUMAN	CTSA	Lysosomal protective protein
Bassani_2017_PXD006939	CM647	CM647_Ctrl_HLA-II	20170317_QEh1_LC2_FaMa_ChCh_SA_HLApII_CM647_1_R1.16483.16483.3	SDDKFYATN[1330]DTEVAQ	PPGB_HUMAN_145	Glycosylated site in GlyGen	3	2423.04	1216.42	0	47.54	21.164	1	0	0	137	151	9N(1216.4229)	HexNAc(2)Hex(5) % 1216.4229	1.68	0.000628338	47.5406	35.3856	TRUE	P10619	PPGB_HUMAN	CTSA	Lysosomal protective protein
Bassani_2017_PXD006939	CM647	CM647_Ctrl_HLA-II	20170317_QEh1_LC2_FaMa_ChCh_SA_HLApII_CM647_1_R1.34254.34254.3	TN[1330]DTEVAQSNFEALQDF	PPGB_HUMAN_145	Glycosylated site in GlyGen	3	4317.92	1217.42	1.28071e-07	28.918	19.964	0.9991	0	0	144	160	2N(1216.4229)	HexNAc(2)Hex(5) % 1216.4229	5.37	0	24.4556	28.9186	TRUE	P10619	PPGB_HUMAN	CTSA	Lysosomal protective protein
Bassani_2017_PXD006939	CM647	CM647_Ctrl_HLA-II	20170317_QEh1_LC2_FaMa_ChCh_SA_HLApII_CM647_1_R1.16866.16866.4	KKTEIKVYWNAPSSAPN[990]HT	FRRS1_HUMAN_138	Glycosylated site in GlyGen	4	2466.03	876.323	0	84.53	17.385	1	0	0	122	140	17N(876.3223)	HexNAc(2)Hex(2)Fuc(1) % 876.3223	-0.47	0.00397614	84.5309	38.7544	TRUE	Q6ZNA5	FRRS1_HUMAN	FRRS1	Ferric-chelate reductase 1
Bassani_2017_PXD006939	CM647	CM647_Ctrl_HLA-II	20170317_QEh1_LC2_FaMa_ChCh_SA_HLApII_CM647_1_R1.18429.18429.3	N[1330]KTNTVLKVLKPDTTYQ	SORL_HUMAN_1608	Glycosylated site in GlyGen	3	2636.18	1217.43	9.65444e-07	18.888	14.891	0.998	0	0	1608	1624	1N(1216.4229)	HexNAc(2)Hex(5) % 1216.4229	3.43	0	18.8884	14.3856	TRUE	Q92673	SORL_HUMAN	SORL1	Sortilin-related receptor
Bassani_2017_PXD006939	CM647	CM647_Ctrl_HLA-II	20170317_QEh1_LC2_FaMa_ChCh_SA_HLApII_CM647_1_R1.18798.18798.3	N[1330]STSYEEAKNLLTK	ASAH1_HUMAN_259	Glycosylated site in GlyGen	3	2675.11	1216.43	3.51472e-08	34.49	23.273	0.9995	0	0	259	272	1N(1216.4229)	HexNAc(2)Hex(5) % 1216.4229	1.91	0.000628338	28.6522	34.4904	TRUE	Q13510	ASAH1_HUMAN	ASAH1	Acid ceramidase
Bassani_2017_PXD006939	CM647	CM647_Ctrl_HLA-II	20170317_QEh1_LC2_FaMa_ChCh_SA_HLApII_CM647_1_R1.19733.19733.3	EN[1330]STSYEEAKNLLTK	ASAH1_HUMAN_259	Glycosylated site in GlyGen	3	2770.54	1216.42	0	48.917	25.418	1	0	0	258	272	2N(1216.4229)	HexNAc(2)Hex(5) % 1216.4229	4.78	0	48.9173	33.8895	TRUE	Q13510	ASAH1_HUMAN	ASAH1	Acid ceramidase
Bassani_2017_PXD006939	CM647	CM647_Ctrl_HLA-II	20170317_QEh1_LC2_FaMa_ChCh_SA_HLApII_CM647_1_R1.20691.20691.3	N[1330]STSYEEAKNLLTKT	ASAH1_HUMAN_259	Glycosylated site in GlyGen	3	2868.8	1217.43	2.975e-11	39.738	20.252	1	0	0	259	273	1N(1216.4229)	HexNAc(2)Hex(5) % 1216.4229	1.03	0.00108108	28.408	39.7388	TRUE	Q13510	ASAH1_HUMAN	ASAH1	Acid ceramidase
Bassani_2017_PXD006939	CM647	CM647_Ctrl_HLA-II	20170317_QEh1_LC2_FaMa_ChCh_SA_HLApII_CM647_1_R1.21574.21574.3	EN[1330]STSYEEAKNLLTKT	ASAH1_HUMAN_259	Glycosylated site in GlyGen	3	2959.57	1216.42	1.13079e-06	23.709	15.394	0.999	0	0	258	273	2N(1216.4229)	HexNAc(2)Hex(5) % 1216.4229	2.39	0.000628338	22.7128	23.7098	TRUE	Q13510	ASAH1_HUMAN	ASAH1	Acid ceramidase
Bassani_2017_PXD006939	CM647	CM647_Ctrl_HLA-II	20170317_QEh1_LC2_FaMa_ChCh_SA_HLApII_CM647_1_R1.21310.21310.3	DPLKPFGGYSRN[1152]VT	TM248_HUMAN_132	Unseen glycosylation	3	2932.68	1038.38	4.84338e-08	36.365	18.755	0.9993	0	0	121	134	12N(1038.3751)	HexNAc(2)Hex(3)Fuc(1) % 1038.3751	-1.8	0.0217947	36.3657	16.909	TRUE	Q9NWD8	TM248_HUMAN	TMEM248	Transmembrane protein 248
Bassani_2017_PXD006939	CM647	CM647_Ctrl_HLA-II	20170317_QEh1_LC2_FaMa_ChCh_SA_HLApII_CM647_1_R1.21576.21576.5	HKWSLSVKN[1330]FTMNEKLK	GGH_HUMAN_203	Glycosylated site in GlyGen	5	2959.74	1218.43	5.60094e-09	37.358	21.569	1	0	0	195	211	9N(1216.4229)	HexNAc(2)Hex(5) % 1216.4229	3.34	0.000628338	37.3587	27.5592	TRUE	Q92820	GGH_HUMAN	GGH	Gamma-glutamyl hydrolase
Bassani_2017_PXD006939	CM647	CM647_Ctrl_HLA-II	20170317_QEh1_LC2_FaMa_ChCh_SA_HLApII_CM647_1_R1.21734.21734.3	GIGN[1330]WSDSKSITTIK	SORL_HUMAN_1733	Glycosylated site in GlyGen	3	2975.39	1217.42	8.71226e-09	38.976	23.107	0.9996	0	0	1730	1744	4N(1216.4229)	HexNAc(2)Hex(5) % 1216.4229	5.11	0	38.9766	37.4124	TRUE	Q92673	SORL_HUMAN	SORL1	Sortilin-related receptor
Bassani_2017_PXD006939	CM647	CM647_Ctrl_HLA-II	20170317_QEh1_LC2_FaMa_ChCh_SA_HLApII_CM647_1_R1.21953.21953.3	ASLTYKDKVYLN[1330]VTTDN	TNFL4_HUMAN_152	Glycosylated site in GlyGen	3	2997.86	1216.42	4.267e-10	35.313	23.197	0.9999	0	0	141	157	12N(1216.4229)	HexNAc(2)Hex(5) % 1216.4229	1.25	0.00108108	35.3139	30.9135	TRUE	P23510	TNFL4_HUMAN	TNFSF4	Tumor necrosis factor ligand superfamily member 4
Bassani_2017_PXD006939	CM647	CM647_Ctrl_HLA-II	20170317_QEh1_LC2_FaMa_ChCh_SA_HLApII_CM647_1_R1.22521.22521.3	ASLTYKDKVYLN[1330]VT	TNFL4_HUMAN_152	Glycosylated site in GlyGen	3	3053.2	1216.42	4.4029e-06	30.72	20.956	0.998	0	0	141	154	12N(1216.4229)	HexNAc(2)Hex(5) % 1216.4229	4.13	0	30.2838	30.7208	TRUE	P23510	TNFL4_HUMAN	TNFSF4	Tumor necrosis factor ligand superfamily member 4
Bassani_2017_PXD006939	CM647	CM647_Ctrl_HLA-II	20170317_QEh1_LC2_FaMa_ChCh_SA_HLApII_CM647_1_R1.22094.22094.3	N[1330]KTVFKASSFAGYVG	ASAH1_HUMAN_195	Glycosylated site in GlyGen	3	3011.37	1216.43	2.26058e-06	35.477	30.464	0.9986	0	0	195	209	1N(1216.4229)	HexNAc(2)Hex(5) % 1216.4229	2.32	0.000628338	35.4295	35.4772	TRUE	Q13510	ASAH1_HUMAN	ASAH1	Acid ceramidase
Bassani_2017_PXD006939	CM647	CM647_Ctrl_HLA-II	20170317_QEh1_LC2_FaMa_ChCh_SA_HLApII_CM647_1_R1.22654.22654.3	NN[1330]KTVFKASSFAGYVG	ASAH1_HUMAN_195	Glycosylated site in GlyGen	3	3065.13	1217.43	1.42091e-06	26.579	17.559	0.9976	0	0	194	209	2N(1216.4229)	HexNAc(2)Hex(5) % 1216.4229	1.07	0.00108108	26.5796	13.1495	TRUE	Q13510	ASAH1_HUMAN	ASAH1	Acid ceramidase
Bassani_2017_PXD006939	CM647	CM647_Ctrl_HLA-II	20170317_QEh1_LC2_FaMa_ChCh_SA_HLApII_CM647_1_R1.23811.23811.3	TPVN[1152]GSIVIVRAGKIT	TFR1_HUMAN_251	Glycosylated site in GlyGen	3	3177.88	1038.37	2.768e-11	38.975	14.023	1	0	0	248	263	4N(1038.3751)	HexNAc(2)Hex(3)Fuc(1) % 1038.3751	-0.03	0.00324675	36.2719	38.9753	TRUE	P02786	TFR1_HUMAN	TFRC	Transferrin receptor protein 1
Bassani_2017_PXD006939	CM647	CM647_Ctrl_HLA-II	20170317_QEh1_LC2_FaMa_ChCh_SA_HLApII_CM647_1_R1.25231.25231.4	TPVN[2377]GSIVIVRAGKIT	TFR1_HUMAN_251	Glycosylated site in GlyGen	4	3317.53	2262.82	0.000134492	27.716	17.918	0.9909	0	0	248	263	4N(2262.8143)	HexNAc(5)Hex(5)Fuc(1)NeuAc(1) % 2262.8143	-1.45	0.0131696	27.7167	21.3439	TRUE	P02786	TFR1_HUMAN	TFRC	Transferrin receptor protein 1
Bassani_2017_PXD006939	CM647	CM647_Ctrl_HLA-II	20170317_QEh1_LC2_FaMa_ChCh_SA_HLApII_CM647_1_R1.23860.23860.3	HN[1987]HSYASIQSDDLWDS	LCAP_HUMAN_578	Glycosylated site in GlyGen	3	3182.48	1875.68	2.46984e-09	31.084	18.403	1	0	0	577	592	2N(1872.6505)	HexNAc(3)Hex(6)NeuAc(1) % 1872.6505	0.52	0.00278035	31.084	10.2073	TRUE	Q9UIQ6	LCAP_HUMAN	LNPEP	Leucyl-cystinyl aminopeptidase
Bassani_2017_PXD006939	CM647	CM647_Ctrl_HLA-II	20170317_QEh1_LC2_FaMa_ChCh_SA_HLApII_CM647_1_R1.24606.24606.4	ERPFLRFEAEHISN[1330]YT	SEM4B_HUMAN_69	Glycosylated site in GlyGen	4	3251.84	1217.43	4.91999e-05	27.898	21.247	0.9836	0	0	56	71	14N(1216.4229)	HexNAc(2)Hex(5) % 1216.4229	1.9	0.000628338	21.7969	27.8988	TRUE	Q9NPR2	SEM4B_HUMAN	SEMA4B	Semaphorin-4B
Bassani_2017_PXD006939	CM647	CM647_Ctrl_HLA-II	20170317_QEh1_LC2_FaMa_ChCh_SA_HLApII_CM647_1_R1.24744.24744.4	KLKKN[1330]DSGIYYVGIYSSSLQQPS	SLAF7_HUMAN_98	Glycosylated site in GlyGen	4	3265.74	1217.43	1.47172e-05	23.228	17.757	0.9907	0	0	94	116	5N(1216.4229)	HexNAc(2)Hex(5) % 1216.4229	0.54	0.00278035	23.2284	10.6313	TRUE	Q9NQ25	SLAF7_HUMAN	SLAMF7	SLAM family member 7
Bassani_2017_PXD006939	CM647	CM647_Ctrl_HLA-II	20170317_QEh1_LC2_FaMa_ChCh_SA_HLApII_CM647_1_R1.27723.27723.3	KKN[1330]DSGIYYVGIYSSSLQQP	SLAF7_HUMAN_98	Glycosylated site in GlyGen	3	3565.79	1216.44	0	56.879	21.263	1	0	0	96	115	3N(1216.4229)	HexNAc(2)Hex(5) % 1216.4229	0.23	0.00324675	56.8795	21.7731	TRUE	Q9NQ25	SLAF7_HUMAN	SLAMF7	SLAM family member 7
Bassani_2017_PXD006939	CM647	CM647_Ctrl_HLA-II	20170317_QEh1_LC2_FaMa_ChCh_SA_HLApII_CM647_1_R1.29605.29605.3	KN[1330]DSGIYYVGIYSSSLQQPS	SLAF7_HUMAN_98	Glycosylated site in GlyGen	3	3773.21	1216.44	3e-14	42.382	21.695	1	0	0	97	116	2N(1216.4229)	HexNAc(2)Hex(5) % 1216.4229	-0.75	0.00753864	42.3826	29.3324	TRUE	Q9NQ25	SLAF7_HUMAN	SLAMF7	SLAM family member 7
Bassani_2017_PXD006939	CM647	CM647_Ctrl_HLA-II	20170317_QEh1_LC2_FaMa_ChCh_SA_HLApII_CM647_1_R1.30452.30452.3	KN[1330]DSGIYYVGIYSSSLQQP	SLAF7_HUMAN_98	Glycosylated site in GlyGen	3	3871.57	1218.45	0	53.79	21.366	1	0	0	97	115	2N(1216.4229)	HexNAc(2)Hex(5) % 1216.4229	-1.52	0.0151408	53.7902	24.9319	TRUE	Q9NQ25	SLAF7_HUMAN	SLAMF7	SLAM family member 7
Bassani_2017_PXD006939	CM647	CM647_Ctrl_HLA-II	20170317_QEh1_LC2_FaMa_ChCh_SA_HLApII_CM647_1_R1.25214.25214.3	IVSIKTENTDASWNLN[1330]	TM87B_HUMAN_197	Glycosylated site in GlyGen	3	3315.38	1216.43	0	60.546	30.662	1	0	0	182	197	16N(1216.4229)	HexNAc(2)Hex(5) % 1216.4229	0.55	0.00238379	60.5469	52.5147	TRUE	Q96K49	TM87B_HUMAN	TMEM87B	Transmembrane protein 87B
Bassani_2017_PXD006939	CM647	CM647_Ctrl_HLA-II	20170317_QEh1_LC2_FaMa_ChCh_SA_HLApII_CM647_1_R1.25223.25223.2	IVSIKTENTDASWNLN[1330]	TM87B_HUMAN_197	Glycosylated site in GlyGen	2	3316.41	1216.44	0	51.807	23.655	1	0	0	182	197	16N(1216.4229)	HexNAc(2)Hex(5) % 1216.4229	-1.46	0.0135183	51.8071	40.5775	TRUE	Q96K49	TM87B_HUMAN	TMEM87B	Transmembrane protein 87B
Bassani_2017_PXD006939	CM647	CM647_Ctrl_HLA-II	20170317_QEh1_LC2_FaMa_ChCh_SA_HLApII_CM647_1_R1.28528.28528.3	IVSIKTENTDASWNLN[1330]VS	TM87B_HUMAN_197	Glycosylated site in GlyGen	3	3653.14	1216.43	1.8e-13	45.144	25.316	1	0	0	182	199	16N(1216.4229)	HexNAc(2)Hex(5) % 1216.4229	-0.22	0.00324675	45.1449	35.0388	TRUE	Q96K49	TM87B_HUMAN	TMEM87B	Transmembrane protein 87B
Bassani_2017_PXD006939	CM647	CM647_Ctrl_HLA-II	20170317_QEh1_LC2_FaMa_ChCh_SA_HLApII_CM647_1_R1.26627.26627.4	WLLN[1209]ATVEENIIFESPF	ABCC8_HUMAN_780	Within glycosylated protein in GlyGen	4	3457.64	1097.41	6.7171e-10	31.774	16.967	0.9978	0	0	777	793	4N(1095.3966)	HexNAc(3)Hex(3) % 1095.3966	-1.48	0.0141894	31.7742	6.19557	TRUE	Q09428	ABCC8_HUMAN	ABCC8	ATP-binding cassette sub-family C member 8
Bassani_2017_PXD006939	CM647	CM647_Ctrl_HLA-II	20170317_QEh1_LC2_FaMa_ChCh_SA_HLApII_CM647_1_R1.27198.27198.3	KDHFTFCQQLN[1330]IS	MA2B1_HUMAN_497	Glycosylated site in GlyGen	3	3513.28	1216.42	3.37209e-08	30.754	20.646	0.9995	0	0	487	499	11N(1216.4229)	HexNAc(2)Hex(5) % 1216.4229	1.53	0.000628338	30.7545	29.3744	TRUE	O00754	MA2B1_HUMAN	MAN2B1	Lysosomal alpha-mannosidase
Bassani_2017_PXD006939	CM647	CM647_Ctrl_HLA-II	20170317_QEh1_LC2_FaMa_ChCh_SA_HLApII_CM647_1_R1.27967.27967.4	M[147]QVGGNAN[2508]ATAFFRQHGCTAN	ARFG2_HUMAN_87	Unseen glycosylation	4	3589.97	2394.85	0.0682919	19.915	19.881	0.9972	0	0	80	100	8N(2393.8726)	HexNAc(7)Hex(6) % 2393.8726	-2.05	0.0358435	19.9154	8.10679	TRUE	Q8N6H7	ARFG2_HUMAN	ARFGAP2	ADP-ribosylation factor GTPase-activating protein 2
Bassani_2017_PXD006939	CM647	CM647_Ctrl_HLA-II	20170317_QEh1_LC2_FaMa_ChCh_SA_HLApII_CM647_1_R1.30466.30466.3	WSVN[1152]GTHGTTSICSVTSGAGGG	KLH29_HUMAN_24	Unseen glycosylation	3	3873.13	1038.37	1.84904e-06	27.892	23.161	0.9982	0	0	21	42	4N(1038.3751)	HexNAc(2)Hex(3)Fuc(1) % 1038.3751	-2.19	0.0459881	27.8928	7.11338	TRUE	Q96CT2	KLH29_HUMAN	KLHL29	Kelch-like protein 29
Bassani_2017_PXD006939	CM647	CM647_Ctrl_HLA-II	20170317_QEh1_LC2_FaMa_ChCh_SA_HLApII_CM647_1_R1.30681.30681.3	SSSTVSHTTGNTTQPSN[990]QTT	LAMP3_HUMAN_164	Glycosylated site in GlyGen	3	3896.61	876.312	0.000127916	22.494	22.419	0.9769	0	0	148	167	17N(876.3223)	HexNAc(2)Hex(2)Fuc(1) % 876.3223	-2.16	0.0442506	22.4945	6.83669	TRUE	Q9UQV4	LAMP3_HUMAN	LAMP3	Lysosome-associated membrane glycoprotein 3
Bassani_2017_PXD006939	CM647	CM647_Ctrl_HLA-II	20170317_QEh1_LC2_FaMa_ChCh_SA_HLApII_CM647_1_R1.31350.31350.4	TALSM[147]GLN[2549]GTM[147]GPR	AT7L2_HUMAN_614	Unseen glycosylation	4	3968.53	2434.88	0.0217601	17.317	17.281	0.9988	0	0	607	620	8N(2434.8992)	HexNAc(8)Hex(5) % 2434.8992	-0.11	0.00324675	17.318	4.83078	TRUE	Q5T6C5	AT7L2_HUMAN	ATXN7L2	Ataxin-7-like protein 2
Bassani_2017_PXD006939	CM647	CM647_Ctrl_HLA-II	20170317_QEh1_LC2_FaMa_ChCh_SA_HLApII_CM647_1_R1.31462.31462.3	SN[1152]FTEIKNLLVN	SORL_HUMAN_1706	Glycosylated site in GlyGen	3	3981.92	1038.38	3.997e-11	42.663	25.2	1	0	0	1705	1716	2N(1038.3751)	HexNAc(2)Hex(3)Fuc(1) % 1038.3751	-1.64	0.0177053	42.6638	30.7776	TRUE	Q92673	SORL_HUMAN	SORL1	Sortilin-related receptor
Bassani_2017_PXD006939	CM647	CM647_Ctrl_HLA-II	20170317_QEh1_LC2_FaMa_ChCh_SA_HLApII_CM647_1_R1.32315.32315.3	AASN[990]FTEIKNLLVN	SORL_HUMAN_1706	Glycosylated site in GlyGen	3	4078.93	876.324	1.5986e-10	38.29	17.817	0.9998	0	0	1703	1716	4N(876.3223)	HexNAc(2)Hex(2)Fuc(1) % 876.3223	-1.85	0.0226428	38.2909	38.0582	TRUE	Q92673	SORL_HUMAN	SORL1	Sortilin-related receptor
Bassani_2017_PXD006939	CM647	CM647_Ctrl_HLA-II	20170317_QEh1_LC2_FaMa_ChCh_SA_HLApII_CM647_1_R1.33358.33358.3	AASN[1152]FTEIKNLLVNT	SORL_HUMAN_1706	Glycosylated site in GlyGen	3	4201.37	1038.37	1e-13	43.149	20.685	1	0	0	1703	1717	4N(1038.3751)	HexNAc(2)Hex(3)Fuc(1) % 1038.3751	-1.8	0.0217947	43.1497	28.7174	TRUE	Q92673	SORL_HUMAN	SORL1	Sortilin-related receptor
Bassani_2017_PXD006939	CM647	CM647_Ctrl_HLA-II	20170317_QEh1_LC2_FaMa_ChCh_SA_HLApII_CM647_1_R1.33527.33527.3	AASN[990]FTEIKNLLVNT	SORL_HUMAN_1706	Glycosylated site in GlyGen	3	4222.99	876.321	1.15e-12	50.406	20.652	1	0	0	1703	1717	4N(876.3223)	HexNAc(2)Hex(2)Fuc(1) % 876.3223	-1.62	0.0173792	50.4062	47.6663	TRUE	Q92673	SORL_HUMAN	SORL1	Sortilin-related receptor
Bassani_2017_PXD006939	CM647	CM647_Ctrl_HLA-II	20170317_QEh1_LC2_FaMa_ChCh_SA_HLApII_CM647_1_R1.35879.35879.4	AASN[2670]FTEIKNLLVNT	SORL_HUMAN_1706	Glycosylated site in GlyGen	4	4529.9	2554.92	1.76938e-05	25.767	20.815	0.9967	0	0	1703	1717	4N(2555.9254)	HexNAc(7)Hex(7) % 2555.9254	-1.85	0.0226428	25.7673	15.6363	TRUE	Q92673	SORL_HUMAN	SORL1	Sortilin-related receptor
Bassani_2017_PXD006939	CM647	CM647_Ctrl_HLA-II	20170317_QEh1_LC2_FaMa_ChCh_SA_HLApII_CM647_1_R1.36169.36169.3	SN[990]FTEIKNLLVNTL	SORL_HUMAN_1706	Glycosylated site in GlyGen	3	4552.02	876.323	9.44717e-09	33.6	21.553	0.9997	0	0	1705	1718	2N(876.3223)	HexNAc(2)Hex(2)Fuc(1) % 876.3223	-1.52	0.0151408	33.6001	29.0946	TRUE	Q92673	SORL_HUMAN	SORL1	Sortilin-related receptor
Bassani_2017_PXD006939	CM647	CM647_Ctrl_HLA-II	20170317_QEh1_LC2_FaMa_ChCh_SA_HLApII_CM647_1_R1.36202.36202.3	AASN[990]FTEIKNLLVNTL	SORL_HUMAN_1706	Glycosylated site in GlyGen	3	4555.24	876.323	2e-14	55.78	22.953	1	0	0	1703	1718	4N(876.3223)	HexNAc(2)Hex(2)Fuc(1) % 876.3223	-1.52	0.0151408	55.7808	50.2588	TRUE	Q92673	SORL_HUMAN	SORL1	Sortilin-related receptor
Bassani_2017_PXD006939	CM647	CM647_Ctrl_HLA-II	20170317_QEh1_LC2_FaMa_ChCh_SA_HLApII_CM647_1_R1.33734.33734.3	FN[1152]STFRVVSVLTVVH	IGHG2_HUMAN_176	Glycosylated site in GlyGen	3	4249.42	1038.38	1.9e-13	42.155	18.581	1	0	0	175	189	2N(1038.3751)	HexNAc(2)Hex(3)Fuc(1) % 1038.3751	-0.06	0.00324675	42.1556	18.8571	TRUE	P01859	IGHG2_HUMAN	IGHG2	Immunoglobulin heavy constant gamma 2
Bassani_2017_PXD006939	CM647	CM647_Ctrl_HLA-II	20170317_QEh1_LC2_FaMa_ChCh_SA_HLApII_CM647_1_R1.33982.33982.3	LPDPSGQWRDTRVYGVFSNPWN[1330]	SEM7A_HUMAN_330	Glycosylated site in GlyGen	3	4281.84	1216.45	8.84484e-06	23.996	17.915	0.9967	0	0	309	330	22N(1216.4229)	HexNAc(2)Hex(5) % 1216.4229	0.55	0.00238379	23.9968	15.7841	TRUE	O75326	SEM7A_HUMAN	SEMA7A	Semaphorin-7A
Bassani_2017_PXD006939	CM647	CM647_Ctrl_HLA-II	20170317_QEh1_LC2_FaMa_ChCh_SA_HLApII_CM647_1_R1.34321.34321.4	APPRN[1817]YSVIVMFTALQLHRQ	MAGT1_HUMAN_71	Glycosylated site in GlyGen	4	4327.28	1702.58	1.64319e-06	30.399	18.031	0.9941	0	0	67	86	5N(1702.5814)	HexNAc(2)Hex(8) % 1702.5814	3.14	0.000628338	30.3997	26.0944	TRUE	Q9H0U3	MAGT1_HUMAN	MAGT1	Magnesium transporter protein 1
Bassani_2017_PXD006939	CM647	CM647_Ctrl_HLA-II	20170317_QEh1_LC2_FaMa_ChCh_SA_HLApII_CM647_1_R1.34559.34559.4	APPRN[1330]YSVIVMFTALQLHRQ	MAGT1_HUMAN_71	Glycosylated site in GlyGen	4	4359.25	1216.43	0	54.385	29.939	1	0	0	67	86	5N(1216.4229)	HexNAc(2)Hex(5) % 1216.4229	2.84	0.000628338	54.386	31.616	TRUE	Q9H0U3	MAGT1_HUMAN	MAGT1	Magnesium transporter protein 1
Bassani_2017_PXD006939	CM647	CM647_Ctrl_HLA-II	20170317_QEh1_LC2_FaMa_ChCh_SA_HLApII_CM647_1_R1.35676.35676.3	IPTYRFVAPKTLFAN[1825]GSIYPP	SCRB1_HUMAN_310	Glycosylated site in GlyGen	3	4512.48	1710.63	3.33114e-08	43.79	22.51	0.9973	0	0	296	316	15N(1710.5977)	HexNAc(3)Hex(5)NeuAc(1) % 1710.5977	-1.86	0.0232754	43.7906	33.2854	TRUE	Q8WTV0	SCRB1_HUMAN	SCARB1	Scavenger receptor class B member 1
Bassani_2017_PXD006939	CM647	CM647_Ctrl_HLA-II	20170317_QEh1_LC2_FaMa_ChCh_SA_HLApII_CM647_2_R1.08841.08841.4	KKYRCVSGTQVHMNN[1152]	LAMP1_HUMAN_165	Glycosylated site in GlyGen	4	1452.34	1038.37	2.0136e-06	28.121	16.627	0.9974	0	0	151	165	15N(1038.3751)	HexNAc(2)Hex(3)Fuc(1) % 1038.3751	-1.19	0.00918105	28.1218	25.9776	TRUE	P11279	LAMP1_HUMAN	LAMP1	Lysosome-associated membrane glycoprotein 1
Bassani_2017_PXD006939	CM647	CM647_Ctrl_HLA-II	20170317_QEh1_LC2_FaMa_ChCh_SA_HLApII_CM647_2_R1.09155.09155.4	IDKKYRCVSGTQVHM[147]NN[1152]	LAMP1_HUMAN_165	Glycosylated site in GlyGen	4	1494.85	1038.38	5.32418e-05	24.017	17.347	0.9907	0	0	149	165	17N(1038.3751)	HexNAc(2)Hex(3)Fuc(1) % 1038.3751	-1.36	0.0121907	24.0177	23.918	TRUE	P11279	LAMP1_HUMAN	LAMP1	Lysosome-associated membrane glycoprotein 1
Bassani_2017_PXD006939	CM647	CM647_Ctrl_HLA-II	20170317_QEh1_LC2_FaMa_ChCh_SA_HLApII_CM647_2_R1.09993.09993.4	KKYRC[222]VSGTQVHMNN[1152]VT	LAMP1_HUMAN_165	Glycosylated site in GlyGen	4	1602.8	1038.37	0.000162784	27.996	19.332	0.9845	0	0	151	167	15N(1038.3751)	HexNAc(2)Hex(3)Fuc(1) % 1038.3751	-1.07	0.00819062	25.561	27.9962	TRUE	P11279	LAMP1_HUMAN	LAMP1	Lysosome-associated membrane glycoprotein 1
Bassani_2017_PXD006939	CM647	CM647_Ctrl_HLA-II	20170317_QEh1_LC2_FaMa_ChCh_SA_HLApII_CM647_2_R1.11390.11390.4	IDKKYRCVSGTQVHMNN[1006]	LAMP1_HUMAN_165	Glycosylated site in GlyGen	4	1791.52	892.317	2.2535e-06	24.642	17.967	0.9945	0	0	149	165	17N(892.3172)	HexNAc(2)Hex(3) % 892.3172	4.48	0	24.6424	22.6528	TRUE	P11279	LAMP1_HUMAN	LAMP1	Lysosome-associated membrane glycoprotein 1
Bassani_2017_PXD006939	CM647	CM647_Ctrl_HLA-II	20170317_QEh1_LC2_FaMa_ChCh_SA_HLApII_CM647_2_R1.11573.11573.4	IDKKYRCVSGTQVHMNN[1152]	LAMP1_HUMAN_165	Glycosylated site in GlyGen	4	1815.39	1038.37	8.88e-12	46.735	22.035	1	0	0	149	165	17N(1038.3751)	HexNAc(2)Hex(3)Fuc(1) % 1038.3751	-1.6	0.0170881	46.7354	36.8046	TRUE	P11279	LAMP1_HUMAN	LAMP1	Lysosome-associated membrane glycoprotein 1
Bassani_2017_PXD006939	CM647	CM647_Ctrl_HLA-II	20170317_QEh1_LC2_FaMa_ChCh_SA_HLApII_CM647_2_R1.11583.11583.3	IDKKYRCVSGTQVHMNN[1152]	LAMP1_HUMAN_165	Glycosylated site in GlyGen	3	1816.65	1038.38	1.70471e-08	47.468	22.951	0.9995	0	0	149	165	17N(1038.3751)	HexNAc(2)Hex(3)Fuc(1) % 1038.3751	-1.34	0.011894	47.4685	25.5338	TRUE	P11279	LAMP1_HUMAN	LAMP1	Lysosome-associated membrane glycoprotein 1
Bassani_2017_PXD006939	CM647	CM647_Ctrl_HLA-II	20170317_QEh1_LC2_FaMa_ChCh_SA_HLApII_CM647_2_R1.12876.12876.5	IDKKYRC[222]VSGTQVHMNN[990]VT	LAMP1_HUMAN_165	Glycosylated site in GlyGen	5	1980.3	877.327	1.31917e-05	28.053	19.467	0.9827	0	0	149	167	17N(876.3223)	HexNAc(2)Hex(2)Fuc(1) % 876.3223	-2.19	0.0459881	23.7538	28.0535	TRUE	P11279	LAMP1_HUMAN	LAMP1	Lysosome-associated membrane glycoprotein 1
Bassani_2017_PXD006939	CM647	CM647_Ctrl_HLA-II	20170317_QEh1_LC2_FaMa_ChCh_SA_HLApII_CM647_2_R1.13990.13990.4	IDKKYRCVSGTQVHMNN[1559]VT	LAMP1_HUMAN_165	Glycosylated site in GlyGen	4	2117.02	1444.53	4.18768e-07	36.724	24.363	0.994	0	0	149	167	17N(1444.5339)	HexNAc(4)Hex(3)Fuc(1) % 1444.5339	-1.78	0.0211388	36.7249	23.7206	TRUE	P11279	LAMP1_HUMAN	LAMP1	Lysosome-associated membrane glycoprotein 1
Bassani_2017_PXD006939	CM647	CM647_Ctrl_HLA-II	20170317_QEh1_LC2_FaMa_ChCh_SA_HLApII_CM647_2_R1.14045.14045.5	IDKKYRCVSGTQVHMNN[1152]VT	LAMP1_HUMAN_165	Glycosylated site in GlyGen	5	2123.59	1038.38	5.7915e-05	25.651	20.049	0.9846	0	0	149	167	17N(1038.3751)	HexNAc(2)Hex(3)Fuc(1) % 1038.3751	-1.69	0.0185535	23.0521	25.652	TRUE	P11279	LAMP1_HUMAN	LAMP1	Lysosome-associated membrane glycoprotein 1
Bassani_2017_PXD006939	CM647	CM647_Ctrl_HLA-II	20170317_QEh1_LC2_FaMa_ChCh_SA_HLApII_CM647_2_R1.14330.14330.4	IDKKYRCVSGTQVHMNN[1152]V	LAMP1_HUMAN_165	Glycosylated site in GlyGen	4	2157.6	1038.38	2.333e-05	25.697	18.629	0.9941	0	0	149	166	17N(1038.3751)	HexNAc(2)Hex(3)Fuc(1) % 1038.3751	-2.2	0.0475197	25.6977	25.5834	TRUE	P11279	LAMP1_HUMAN	LAMP1	Lysosome-associated membrane glycoprotein 1
Bassani_2017_PXD006939	CM647	CM647_Ctrl_HLA-II	20170317_QEh1_LC2_FaMa_ChCh_SA_HLApII_CM647_2_R1.14792.14792.5	DIDKKYRC[222]VSGTQVHMNN[1152]VT	LAMP1_HUMAN_165	Glycosylated site in GlyGen	5	2212.38	1038.37	1.31987e-07	30.806	22.066	0.9982	0	0	148	167	18N(1038.3751)	HexNAc(2)Hex(3)Fuc(1) % 1038.3751	-2.21	0.0481078	25.0399	30.806	TRUE	P11279	LAMP1_HUMAN	LAMP1	Lysosome-associated membrane glycoprotein 1
Bassani_2017_PXD006939	CM647	CM647_Ctrl_HLA-II	20170317_QEh1_LC2_FaMa_ChCh_SA_HLApII_CM647_2_R1.10198.10198.4	IDKKYRC[222]VSGTQVHMN[844]N	LAMP1_HUMAN_164	Within glycosylated protein in GlyGen	4	1630.63	730.264	2.75703e-06	27.887	18.071	0.9907	0	0	149	165	16N(730.2644)	HexNAc(2)Hex(2) % 730.2644	3.87	0	20.4916	27.8873	TRUE	P11279	LAMP1_HUMAN	LAMP1	Lysosome-associated membrane glycoprotein 1
Bassani_2017_PXD006939	CM647	CM647_Ctrl_HLA-II	20170317_QEh1_LC2_FaMa_ChCh_SA_HLApII_CM647_2_R1.11398.11398.5	IDKKYRCVSGTQVHMN[1006]N	LAMP1_HUMAN_164	Within glycosylated protein in GlyGen	5	1792.74	892.316	2.5624e-10	28.284	20.008	0.9997	0	0	149	165	16N(892.3172)	HexNAc(2)Hex(3) % 892.3172	2.68	0.000628338	14.1438	28.2847	TRUE	P11279	LAMP1_HUMAN	LAMP1	Lysosome-associated membrane glycoprotein 1
Bassani_2017_PXD006939	CM647	CM647_Ctrl_HLA-II	20170317_QEh1_LC2_FaMa_ChCh_SA_HLApII_CM647_2_R1.11521.11521.4	IDKKYRCVSGTQVHMN[844]N	LAMP1_HUMAN_164	Within glycosylated protein in GlyGen	4	1808.75	730.263	2.5167e-05	26.049	16.747	0.9817	0	0	149	165	16N(730.2644)	HexNAc(2)Hex(2) % 730.2644	2.61	0.000628338	25.685	26.049	TRUE	P11279	LAMP1_HUMAN	LAMP1	Lysosome-associated membrane glycoprotein 1
Bassani_2017_PXD006939	CM647	CM647_Ctrl_HLA-II	20170317_QEh1_LC2_FaMa_ChCh_SA_HLApII_CM647_2_R1.11585.11585.5	IDKKYRCVSGTQVHMN[1152]N	LAMP1_HUMAN_164	Within glycosylated protein in GlyGen	5	1816.78	1038.38	1.5679e-05	26.153	20.646	0.9913	0	0	149	165	16N(1038.3751)	HexNAc(2)Hex(3)Fuc(1) % 1038.3751	-0.85	0.00753864	16.5973	26.1534	TRUE	P11279	LAMP1_HUMAN	LAMP1	Lysosome-associated membrane glycoprotein 1
Bassani_2017_PXD006939	CM647	CM647_Ctrl_HLA-II	20170317_QEh1_LC2_FaMa_ChCh_SA_HLApII_CM647_2_R1.11697.11697.5	IDKKYRCVSGTQVHMN[990]N	LAMP1_HUMAN_164	Within glycosylated protein in GlyGen	5	1830.54	876.323	1.17372e-06	30.626	17.125	0.9952	0	0	149	165	16N(876.3223)	HexNAc(2)Hex(2)Fuc(1) % 876.3223	-1.02	0.00787106	19.7058	30.6268	TRUE	P11279	LAMP1_HUMAN	LAMP1	Lysosome-associated membrane glycoprotein 1
Bassani_2017_PXD006939	CM647	CM647_Ctrl_HLA-II	20170317_QEh1_LC2_FaMa_ChCh_SA_HLApII_CM647_2_R1.13708.13708.4	DIDKKYRCVSGTQVHMN[990]N	LAMP1_HUMAN_164	Within glycosylated protein in GlyGen	4	2083.55	876.323	2.63519e-05	23.032	17.712	0.9922	0	0	148	165	17N(876.3223)	HexNAc(2)Hex(2)Fuc(1) % 876.3223	-1.86	0.0232754	20.76	23.0324	TRUE	P11279	LAMP1_HUMAN	LAMP1	Lysosome-associated membrane glycoprotein 1
Bassani_2017_PXD006939	CM647	CM647_Ctrl_HLA-II	20170317_QEh1_LC2_FaMa_ChCh_SA_HLApII_CM647_2_R1.13783.13783.3	HKVGN[1330]LTAHTSYEIS	SORL_HUMAN_1809	Glycosylated site in GlyGen	3	2092.75	1216.42	1.769e-08	34.947	22.265	0.9996	0	0	1805	1819	5N(1216.4229)	HexNAc(2)Hex(5) % 1216.4229	3.59	0	34.948	21.7881	TRUE	Q92673	SORL_HUMAN	SORL1	Sortilin-related receptor
Bassani_2017_PXD006939	CM647	CM647_Ctrl_HLA-II	20170317_QEh1_LC2_FaMa_ChCh_SA_HLApII_CM647_2_R1.13791.13791.4	HKVGN[1330]LTAHTSYEIS	SORL_HUMAN_1809	Glycosylated site in GlyGen	4	2093.7	1216.42	2.76704e-05	26.073	17.859	0.9945	0	0	1805	1819	5N(1216.4229)	HexNAc(2)Hex(5) % 1216.4229	0.82	0.00193097	26.0739	17.416	TRUE	Q92673	SORL_HUMAN	SORL1	Sortilin-related receptor
Bassani_2017_PXD006939	CM647	CM647_Ctrl_HLA-II	20170317_QEh1_LC2_FaMa_ChCh_SA_HLApII_CM647_2_R1.16054.16054.3	KVGN[1330]LTAHTSYEIS	SORL_HUMAN_1809	Glycosylated site in GlyGen	3	2362.19	1216.42	9.0236e-10	36.19	19.243	1	0	0	1806	1819	4N(1216.4229)	HexNAc(2)Hex(5) % 1216.4229	2.07	0.000628338	36.191	18.0705	TRUE	Q92673	SORL_HUMAN	SORL1	Sortilin-related receptor
Bassani_2017_PXD006939	CM647	CM647_Ctrl_HLA-II	20170317_QEh1_LC2_FaMa_ChCh_SA_HLApII_CM647_2_R1.17598.17598.3	KVGN[1330]LTAHTSYEISA	SORL_HUMAN_1809	Glycosylated site in GlyGen	3	2535.34	1218.42	2.28411e-05	24.835	21.233	0.9829	0	0	1806	1820	4N(1216.4229)	HexNAc(2)Hex(5) % 1216.4229	-0.35	0.00324675	24.836	17.1225	TRUE	Q92673	SORL_HUMAN	SORL1	Sortilin-related receptor
Bassani_2017_PXD006939	CM647	CM647_Ctrl_HLA-II	20170317_QEh1_LC2_FaMa_ChCh_SA_HLApII_CM647_2_R1.21775.21775.4	HKVGN[1330]LTAHTSYEISAW	SORL_HUMAN_1809	Glycosylated site in GlyGen	4	2968.6	1216.42	0	48.879	25.557	1	0	0	1805	1821	5N(1216.4229)	HexNAc(2)Hex(5) % 1216.4229	1.29	0.00108108	48.8796	21.5444	TRUE	Q92673	SORL_HUMAN	SORL1	Sortilin-related receptor
Bassani_2017_PXD006939	CM647	CM647_Ctrl_HLA-II	20170317_QEh1_LC2_FaMa_ChCh_SA_HLApII_CM647_2_R1.21783.21783.3	HKVGN[1330]LTAHTSYEISAW	SORL_HUMAN_1809	Glycosylated site in GlyGen	3	2969.28	1216.43	0	65.821	23.444	1	0	0	1805	1821	5N(1216.4229)	HexNAc(2)Hex(5) % 1216.4229	2.27	0.000628338	65.8219	41.4097	TRUE	Q92673	SORL_HUMAN	SORL1	Sortilin-related receptor
Bassani_2017_PXD006939	CM647	CM647_Ctrl_HLA-II	20170317_QEh1_LC2_FaMa_ChCh_SA_HLApII_CM647_2_R1.25030.25030.3	KVGN[1330]LTAHTSYEISAW	SORL_HUMAN_1809	Glycosylated site in GlyGen	3	3294.42	1216.43	0	57.783	24.733	1	0	0	1806	1821	4N(1216.4229)	HexNAc(2)Hex(5) % 1216.4229	2.15	0.000628338	57.7839	33.0201	TRUE	Q92673	SORL_HUMAN	SORL1	Sortilin-related receptor
Bassani_2017_PXD006939	CM647	CM647_Ctrl_HLA-II	20170317_QEh1_LC2_FaMa_ChCh_SA_HLApII_CM647_2_R1.28706.28706.3	VGN[1330]LTAHTSYEISAW	SORL_HUMAN_1809	Glycosylated site in GlyGen	3	3672.93	1216.43	0	38.657	25.499	1	0	0	1807	1821	3N(1216.4229)	HexNAc(2)Hex(5) % 1216.4229	0.65	0.00193097	38.657	20.4468	TRUE	Q92673	SORL_HUMAN	SORL1	Sortilin-related receptor
Bassani_2017_PXD006939	CM647	CM647_Ctrl_HLA-II	20170317_QEh1_LC2_FaMa_ChCh_SA_HLApII_CM647_2_R1.21147.21147.3	NTILPDARDPAFKAAN[1330]GS	LAMP1_HUMAN_322	Glycosylated site in GlyGen	3	2904.72	1216.42	1e-14	62.32	20.713	1	0	0	307	324	16N(1216.4229)	HexNAc(2)Hex(5) % 1216.4229	3	0.000628338	62.3201	51.5546	TRUE	P11279	LAMP1_HUMAN	LAMP1	Lysosome-associated membrane glycoprotein 1
Bassani_2017_PXD006939	CM647	CM647_Ctrl_HLA-II	20170317_QEh1_LC2_FaMa_ChCh_SA_HLApII_CM647_2_R1.21291.21291.3	NTILPDARDPAFKAAN[1330]G	LAMP1_HUMAN_322	Glycosylated site in GlyGen	3	2919.02	1216.42	2e-14	74.22	25.038	1	0	0	307	323	16N(1216.4229)	HexNAc(2)Hex(5) % 1216.4229	3.71	0	74.2206	46.4927	TRUE	P11279	LAMP1_HUMAN	LAMP1	Lysosome-associated membrane glycoprotein 1
Bassani_2017_PXD006939	CM647	CM647_Ctrl_HLA-II	20170317_QEh1_LC2_FaMa_ChCh_SA_HLApII_CM647_2_R1.24342.24342.3	LNTILPDARDPAFKAAN[1330]GS	LAMP1_HUMAN_322	Glycosylated site in GlyGen	3	3224.03	1216.43	0	65.404	18.307	1	0	0	306	324	17N(1216.4229)	HexNAc(2)Hex(5) % 1216.4229	0.12	0.00324675	65.4049	41.7107	TRUE	P11279	LAMP1_HUMAN	LAMP1	Lysosome-associated membrane glycoprotein 1
Bassani_2017_PXD006939	CM647	CM647_Ctrl_HLA-II	20170317_QEh1_LC2_FaMa_ChCh_SA_HLApII_CM647_2_R1.24343.24343.3	LNTILPDARDPAFKAAN[1330]	LAMP1_HUMAN_322	Glycosylated site in GlyGen	3	3224.19	1216.42	0	60.611	16.49	1	0	0	306	322	17N(1216.4229)	HexNAc(2)Hex(5) % 1216.4229	2.39	0.000628338	60.6115	34.7762	TRUE	P11279	LAMP1_HUMAN	LAMP1	Lysosome-associated membrane glycoprotein 1
Bassani_2017_PXD006939	CM647	CM647_Ctrl_HLA-II	20170317_QEh1_LC2_FaMa_ChCh_SA_HLApII_CM647_2_R1.24428.24428.3	LNTILPDARDPAFKAAN[1493]G	LAMP1_HUMAN_322	Glycosylated site in GlyGen	3	3232.28	1378.49	0	51.678	22.976	1	0	0	306	323	17N(1378.4757)	HexNAc(2)Hex(6) % 1378.4757	0.59	0.00238379	51.6787	46.4111	TRUE	P11279	LAMP1_HUMAN	LAMP1	Lysosome-associated membrane glycoprotein 1
Bassani_2017_PXD006939	CM647	CM647_Ctrl_HLA-II	20170317_QEh1_LC2_FaMa_ChCh_SA_HLApII_CM647_2_R1.24488.24488.3	LNTILPDARDPAFKAAN[1330]G	LAMP1_HUMAN_322	Glycosylated site in GlyGen	3	3237.77	1216.42	0	84.263	26.976	1	0	0	306	323	17N(1216.4229)	HexNAc(2)Hex(5) % 1216.4229	2.38	0.000628338	84.2631	46.4454	TRUE	P11279	LAMP1_HUMAN	LAMP1	Lysosome-associated membrane glycoprotein 1
Bassani_2017_PXD006939	CM647	CM647_Ctrl_HLA-II	20170317_QEh1_LC2_FaMa_ChCh_SA_HLApII_CM647_2_R1.25270.25270.3	QLNTILPDARDPAFKAAN[1330]GS	LAMP1_HUMAN_322	Glycosylated site in GlyGen	3	3320.18	1216.44	5.78159e-08	28.242	19.141	0.9995	0	0	305	324	18N(1216.4229)	HexNAc(2)Hex(5) % 1216.4229	-0.59	0.00435557	28.2427	23.8687	TRUE	P11279	LAMP1_HUMAN	LAMP1	Lysosome-associated membrane glycoprotein 1
Bassani_2017_PXD006939	CM647	CM647_Ctrl_HLA-II	20170317_QEh1_LC2_FaMa_ChCh_SA_HLApII_CM647_2_R1.25411.25411.3	QLNTILPDARDPAFKAAN[1330]G	LAMP1_HUMAN_322	Glycosylated site in GlyGen	3	3334.59	1216.43	0	62.809	17.983	1	0	0	305	323	18N(1216.4229)	HexNAc(2)Hex(5) % 1216.4229	2.14	0.000628338	62.8097	44.6214	TRUE	P11279	LAMP1_HUMAN	LAMP1	Lysosome-associated membrane glycoprotein 1
Bassani_2017_PXD006939	CM647	CM647_Ctrl_HLA-II	20170317_QEh1_LC2_FaMa_ChCh_SA_HLApII_CM647_2_R1.25809.25809.3	LNTILPDARDPAFKAAN[317]G	LAMP1_HUMAN_322	Glycosylated site in GlyGen	3	3373.85	203.078	1.77935e-08	34.932	17.979	0.9906	0	0	306	323	17N(203.0794)	HexNAc(1) % 203.0794	1.33	0.00108108	34.9325	30.0029	TRUE	P11279	LAMP1_HUMAN	LAMP1	Lysosome-associated membrane glycoprotein 1
Bassani_2017_PXD006939	CM647	CM647_Ctrl_HLA-II	20170317_QEh1_LC2_FaMa_ChCh_SA_HLApII_CM647_2_R1.26053.26053.3	NTILPDARDPAFKAAN[1330]GSL	LAMP1_HUMAN_322	Glycosylated site in GlyGen	3	3397.42	1217.43	8.4056e-05	21.641	13.763	0.9767	0	0	307	325	16N(1216.4229)	HexNAc(2)Hex(5) % 1216.4229	0.31	0.00324675	21.6414	18.0865	TRUE	P11279	LAMP1_HUMAN	LAMP1	Lysosome-associated membrane glycoprotein 1
Bassani_2017_PXD006939	CM647	CM647_Ctrl_HLA-II	20170317_QEh1_LC2_FaMa_ChCh_SA_HLApII_CM647_2_R1.28607.28607.3	LNTILPDARDPAFKAAN[1330]GSL	LAMP1_HUMAN_322	Glycosylated site in GlyGen	3	3661.88	1216.44	1.65e-12	46.727	20.911	1	0	0	306	325	17N(1216.4229)	HexNAc(2)Hex(5) % 1216.4229	1.17	0.00108108	46.7275	23.2959	TRUE	P11279	LAMP1_HUMAN	LAMP1	Lysosome-associated membrane glycoprotein 1
Bassani_2017_PXD006939	CM647	CM647_Ctrl_HLA-II	20170317_QEh1_LC2_FaMa_ChCh_SA_HLApII_CM647_2_R1.21751.21751.3	KKFVMVKFLN[1152]DS	PPT1_HUMAN_232	Glycosylated site in GlyGen	3	2965.98	1038.37	0	49.596	17.808	1	0	0	223	234	10N(1038.3751)	HexNAc(2)Hex(3)Fuc(1) % 1038.3751	-1.9	0.0261482	49.5967	30.6708	TRUE	P50897	PPT1_HUMAN	PPT1	Palmitoyl-protein thioesterase 1
Bassani_2017_PXD006939	CM647	CM647_Ctrl_HLA-II	20170317_QEh1_LC2_FaMa_ChCh_SA_HLApII_CM647_2_R1.21802.21802.3	KKFVMVKFLN[1330]DS	PPT1_HUMAN_232	Glycosylated site in GlyGen	3	2971.25	1216.42	8.16e-12	51.77	18.001	1	0	0	223	234	10N(1216.4229)	HexNAc(2)Hex(5) % 1216.4229	3.13	0.000628338	51.7703	41.4375	TRUE	P50897	PPT1_HUMAN	PPT1	Palmitoyl-protein thioesterase 1
Bassani_2017_PXD006939	CM647	CM647_Ctrl_HLA-II	20170317_QEh1_LC2_FaMa_ChCh_SA_HLApII_CM647_2_R1.21821.21821.3	KKFVMVKFLN[1168]DS	PPT1_HUMAN_232	Glycosylated site in GlyGen	3	2973.31	1055.38	3e-14	39.912	17.628	1	0	0	223	234	10N(1054.3701)	HexNAc(2)Hex(4) % 1054.3701	-0.39	0.00324675	39.9125	26.0851	TRUE	P50897	PPT1_HUMAN	PPT1	Palmitoyl-protein thioesterase 1
Bassani_2017_PXD006939	CM647	CM647_Ctrl_HLA-II	20170317_QEh1_LC2_FaMa_ChCh_SA_HLApII_CM647_2_R1.21830.21830.4	KKFVMVKFLN[1330]DS	PPT1_HUMAN_232	Glycosylated site in GlyGen	4	2974.16	1217.43	1e-14	44.239	16.084	1	0	0	223	234	10N(1216.4229)	HexNAc(2)Hex(5) % 1216.4229	1.97	0.000628338	44.2398	41.7625	TRUE	P50897	PPT1_HUMAN	PPT1	Palmitoyl-protein thioesterase 1
Bassani_2017_PXD006939	CM647	CM647_Ctrl_HLA-II	20170317_QEh1_LC2_FaMa_ChCh_SA_HLApII_CM647_2_R1.24713.24713.3	LKKFVMVKFLN[1152]DS	PPT1_HUMAN_232	Glycosylated site in GlyGen	3	3260.1	1038.38	0	52.736	16.775	1	0	0	222	234	11N(1038.3751)	HexNAc(2)Hex(3)Fuc(1) % 1038.3751	-2.2	0.0472365	52.7369	39.6091	TRUE	P50897	PPT1_HUMAN	PPT1	Palmitoyl-protein thioesterase 1
Bassani_2017_PXD006939	CM647	CM647_Ctrl_HLA-II	20170317_QEh1_LC2_FaMa_ChCh_SA_HLApII_CM647_2_R1.24808.24808.3	LKKFVMVKFLN[1330]DS	PPT1_HUMAN_232	Glycosylated site in GlyGen	3	3270.2	1216.42	0	78.236	28.327	1	0	0	222	234	11N(1216.4229)	HexNAc(2)Hex(5) % 1216.4229	2.49	0.000628338	78.2363	49.289	TRUE	P50897	PPT1_HUMAN	PPT1	Palmitoyl-protein thioesterase 1
Bassani_2017_PXD006939	CM647	CM647_Ctrl_HLA-II	20170317_QEh1_LC2_FaMa_ChCh_SA_HLApII_CM647_2_R1.24815.24815.4	LKKFVMVKFLN[1330]DS	PPT1_HUMAN_232	Glycosylated site in GlyGen	4	3270.64	1216.42	0	58.336	21.7	1	0	0	222	234	11N(1216.4229)	HexNAc(2)Hex(5) % 1216.4229	2.09	0.000628338	58.336	44.6881	TRUE	P50897	PPT1_HUMAN	PPT1	Palmitoyl-protein thioesterase 1
Bassani_2017_PXD006939	CM647	CM647_Ctrl_HLA-II	20170317_QEh1_LC2_FaMa_ChCh_SA_HLApII_CM647_2_R1.25611.25611.3	ALKKFVMVKFLN[1330]DS	PPT1_HUMAN_232	Glycosylated site in GlyGen	3	3353.37	1216.43	0	49.792	26.21	1	0	0	221	234	12N(1216.4229)	HexNAc(2)Hex(5) % 1216.4229	0.82	0.00193097	49.7921	37.3781	TRUE	P50897	PPT1_HUMAN	PPT1	Palmitoyl-protein thioesterase 1
Bassani_2017_PXD006939	CM647	CM647_Ctrl_HLA-II	20170317_QEh1_LC2_FaMa_ChCh_SA_HLApII_CM647_2_R1.25622.25622.4	ALKKFVMVKFLN[1330]DS	PPT1_HUMAN_232	Glycosylated site in GlyGen	4	3354.21	1216.43	0	71.883	45.557	1	0	0	221	234	12N(1216.4229)	HexNAc(2)Hex(5) % 1216.4229	2.06	0.000628338	71.8833	51.9363	TRUE	P50897	PPT1_HUMAN	PPT1	Palmitoyl-protein thioesterase 1
Bassani_2017_PXD006939	CM647	CM647_Ctrl_HLA-II	20170317_QEh1_LC2_FaMa_ChCh_SA_HLApII_CM647_2_R1.26117.26117.3	ALKKFVMVKFLN[1330]D	PPT1_HUMAN_232	Glycosylated site in GlyGen	3	3404.07	1217.43	1.6e-13	39.971	25.993	1	0	0	221	233	12N(1216.4229)	HexNAc(2)Hex(5) % 1216.4229	3.8	0	39.9719	32.6689	TRUE	P50897	PPT1_HUMAN	PPT1	Palmitoyl-protein thioesterase 1
Bassani_2017_PXD006939	CM647	CM647_Ctrl_HLA-II	20170317_QEh1_LC2_FaMa_ChCh_SA_HLApII_CM647_2_R1.26120.26120.4	ALKKFVMVKFLN[1330]D	PPT1_HUMAN_232	Glycosylated site in GlyGen	4	3404.43	1216.42	0	45.108	31.126	1	0	0	221	233	12N(1216.4229)	HexNAc(2)Hex(5) % 1216.4229	0.71	0.00193097	45.108	42.1869	TRUE	P50897	PPT1_HUMAN	PPT1	Palmitoyl-protein thioesterase 1
Bassani_2017_PXD006939	CM647	CM647_Ctrl_HLA-II	20170317_QEh1_LC2_FaMa_ChCh_SA_HLApII_CM647_2_R1.26716.26716.3	KFVMVKFLN[1330]DS	PPT1_HUMAN_232	Glycosylated site in GlyGen	3	3465.13	1216.42	5.0388e-10	37.095	16.292	0.9999	0	0	224	234	9N(1216.4229)	HexNAc(2)Hex(5) % 1216.4229	2.53	0.000628338	32.6204	37.0957	TRUE	P50897	PPT1_HUMAN	PPT1	Palmitoyl-protein thioesterase 1
Bassani_2017_PXD006939	CM647	CM647_Ctrl_HLA-II	20170317_QEh1_LC2_FaMa_ChCh_SA_HLApII_CM647_2_R1.27661.27661.4	KKNLMALKKFVMVKFLN[1330]DS	PPT1_HUMAN_232	Glycosylated site in GlyGen	4	3561.8	1216.42	5.867e-11	37.091	18.796	0.9999	0	0	216	234	17N(1216.4229)	HexNAc(2)Hex(5) % 1216.4229	3.9	0	37.0916	27.4757	TRUE	P50897	PPT1_HUMAN	PPT1	Palmitoyl-protein thioesterase 1
Bassani_2017_PXD006939	CM647	CM647_Ctrl_HLA-II	20170317_QEh1_LC2_FaMa_ChCh_SA_HLApII_CM647_2_R1.27939.27939.3	KKFVMVKFLN[1330]DSIVD	PPT1_HUMAN_232	Glycosylated site in GlyGen	3	3590	1216.43	4.3e-13	43.346	16.864	1	0	0	223	237	10N(1216.4229)	HexNAc(2)Hex(5) % 1216.4229	1.39	0.00108108	43.3468	37.6497	TRUE	P50897	PPT1_HUMAN	PPT1	Palmitoyl-protein thioesterase 1
Bassani_2017_PXD006939	CM647	CM647_Ctrl_HLA-II	20170317_QEh1_LC2_FaMa_ChCh_SA_HLApII_CM647_2_R1.28181.28181.4	KNLMALKKFVM[147]VKFLN[1330]DS	PPT1_HUMAN_232	Glycosylated site in GlyGen	4	3616.75	1216.43	4.51358e-09	30.434	27.694	0.9998	0	0	217	234	16N(1216.4229)	HexNAc(2)Hex(5) % 1216.4229	0.43	0.00278035	27.5774	30.4341	TRUE	P50897	PPT1_HUMAN	PPT1	Palmitoyl-protein thioesterase 1
Bassani_2017_PXD006939	CM647	CM647_Ctrl_HLA-II	20170317_QEh1_LC2_FaMa_ChCh_SA_HLApII_CM647_2_R1.28719.28719.3	KKFVMVKFLN[1330]DSIV	PPT1_HUMAN_232	Glycosylated site in GlyGen	3	3674.33	1216.43	1.153e-11	37.862	17.235	1	0	0	223	236	10N(1216.4229)	HexNAc(2)Hex(5) % 1216.4229	0.86	0.00193097	37.863	35.0231	TRUE	P50897	PPT1_HUMAN	PPT1	Palmitoyl-protein thioesterase 1
Bassani_2017_PXD006939	CM647	CM647_Ctrl_HLA-II	20170317_QEh1_LC2_FaMa_ChCh_SA_HLApII_CM647_2_R1.28730.28730.4	KKFVMVKFLN[1330]DSIV	PPT1_HUMAN_232	Glycosylated site in GlyGen	4	3675.81	1216.42	0	44.703	17.073	1	0	0	223	236	10N(1216.4229)	HexNAc(2)Hex(5) % 1216.4229	2.94	0.000628338	44.7039	35.3681	TRUE	P50897	PPT1_HUMAN	PPT1	Palmitoyl-protein thioesterase 1
Bassani_2017_PXD006939	CM647	CM647_Ctrl_HLA-II	20170317_QEh1_LC2_FaMa_ChCh_SA_HLApII_CM647_2_R1.28780.28780.4	KKFVM[147]VKFLN[1330]DSIVDPV	PPT1_HUMAN_232	Glycosylated site in GlyGen	4	3681.23	1216.42	9.9684e-10	30.093	15.889	0.9998	0	0	223	239	10N(1216.4229)	HexNAc(2)Hex(5) % 1216.4229	1.26	0.00108108	30.0937	20.3324	TRUE	P50897	PPT1_HUMAN	PPT1	Palmitoyl-protein thioesterase 1
Bassani_2017_PXD006939	CM647	CM647_Ctrl_HLA-II	20170317_QEh1_LC2_FaMa_ChCh_SA_HLApII_CM647_2_R1.28821.28821.4	ALKKFVM[147]VKFLN[1330]DSIVDP	PPT1_HUMAN_232	Glycosylated site in GlyGen	4	3685.32	1216.43	0	42.696	18.247	1	0	0	221	238	12N(1216.4229)	HexNAc(2)Hex(5) % 1216.4229	-0.84	0.00753864	42.6967	34.0974	TRUE	P50897	PPT1_HUMAN	PPT1	Palmitoyl-protein thioesterase 1
Bassani_2017_PXD006939	CM647	CM647_Ctrl_HLA-II	20170317_QEh1_LC2_FaMa_ChCh_SA_HLApII_CM647_2_R1.28835.28835.3	ALKKFVM[147]VKFLN[1330]DSIVDP	PPT1_HUMAN_232	Glycosylated site in GlyGen	3	3686.82	1216.43	4.78663e-09	27.846	14.697	0.9999	0	0	221	238	12N(1216.4229)	HexNAc(2)Hex(5) % 1216.4229	-0.27	0.00324675	27.8469	25.4156	TRUE	P50897	PPT1_HUMAN	PPT1	Palmitoyl-protein thioesterase 1
Bassani_2017_PXD006939	CM647	CM647_Ctrl_HLA-II	20170317_QEh1_LC2_FaMa_ChCh_SA_HLApII_CM647_2_R1.29038.29038.4	KKFVMVKFLN[1152]DSIVDP	PPT1_HUMAN_232	Glycosylated site in GlyGen	4	3709.75	1038.38	0	44.089	19.503	1	0	0	223	238	10N(1038.3751)	HexNAc(2)Hex(3)Fuc(1) % 1038.3751	-1.54	0.0154739	44.0895	25.4995	TRUE	P50897	PPT1_HUMAN	PPT1	Palmitoyl-protein thioesterase 1
Bassani_2017_PXD006939	CM647	CM647_Ctrl_HLA-II	20170317_QEh1_LC2_FaMa_ChCh_SA_HLApII_CM647_2_R1.29062.29062.4	KKFVMVKFLN[1330]DSIVDP	PPT1_HUMAN_232	Glycosylated site in GlyGen	4	3712.64	1216.42	9.57e-12	44.689	22.894	1	0	0	223	238	10N(1216.4229)	HexNAc(2)Hex(5) % 1216.4229	1.66	0.000628338	44.6899	33.663	TRUE	P50897	PPT1_HUMAN	PPT1	Palmitoyl-protein thioesterase 1
Bassani_2017_PXD006939	CM647	CM647_Ctrl_HLA-II	20170317_QEh1_LC2_FaMa_ChCh_SA_HLApII_CM647_2_R1.29072.29072.3	KKFVMVKFLN[1330]DSIVDP	PPT1_HUMAN_232	Glycosylated site in GlyGen	3	3713.9	1216.42	0	53.321	22.869	1	0	0	223	238	10N(1216.4229)	HexNAc(2)Hex(5) % 1216.4229	2.07	0.000628338	53.3218	33.7264	TRUE	P50897	PPT1_HUMAN	PPT1	Palmitoyl-protein thioesterase 1
Bassani_2017_PXD006939	CM647	CM647_Ctrl_HLA-II	20170317_QEh1_LC2_FaMa_ChCh_SA_HLApII_CM647_2_R1.29562.29562.4	KNLMALKKFVMVKFLN[1330]	PPT1_HUMAN_232	Glycosylated site in GlyGen	4	3768.99	1216.43	0	49.016	20.804	1	0	0	217	232	16N(1216.4229)	HexNAc(2)Hex(5) % 1216.4229	0.25	0.00324675	49.017	35.3295	TRUE	P50897	PPT1_HUMAN	PPT1	Palmitoyl-protein thioesterase 1
Bassani_2017_PXD006939	CM647	CM647_Ctrl_HLA-II	20170317_QEh1_LC2_FaMa_ChCh_SA_HLApII_CM647_2_R1.29830.29830.3	LKKFVMVKFLN[1152]DSIVD	PPT1_HUMAN_232	Glycosylated site in GlyGen	3	3799.97	1039.38	2.275e-11	36.919	26.417	1	0	0	222	237	11N(1038.3751)	HexNAc(2)Hex(3)Fuc(1) % 1038.3751	-1.75	0.0195172	36.9198	28.5242	TRUE	P50897	PPT1_HUMAN	PPT1	Palmitoyl-protein thioesterase 1
Bassani_2017_PXD006939	CM647	CM647_Ctrl_HLA-II	20170317_QEh1_LC2_FaMa_ChCh_SA_HLApII_CM647_2_R1.29890.29890.3	LKKFVMVKFLN[1330]DSIVD	PPT1_HUMAN_232	Glycosylated site in GlyGen	3	3807.35	1216.43	0	56.895	19.01	1	0	0	222	237	11N(1216.4229)	HexNAc(2)Hex(5) % 1216.4229	0.78	0.00193097	56.8956	35.9883	TRUE	P50897	PPT1_HUMAN	PPT1	Palmitoyl-protein thioesterase 1
Bassani_2017_PXD006939	CM647	CM647_Ctrl_HLA-II	20170317_QEh1_LC2_FaMa_ChCh_SA_HLApII_CM647_2_R1.29906.29906.4	LKKFVMVKFLN[1330]DSIVD	PPT1_HUMAN_232	Glycosylated site in GlyGen	4	3809.13	1216.43	8.14e-12	34.495	19.976	1	0	0	222	237	11N(1216.4229)	HexNAc(2)Hex(5) % 1216.4229	-0.24	0.00324675	34.4954	23.8244	TRUE	P50897	PPT1_HUMAN	PPT1	Palmitoyl-protein thioesterase 1
Bassani_2017_PXD006939	CM647	CM647_Ctrl_HLA-II	20170317_QEh1_LC2_FaMa_ChCh_SA_HLApII_CM647_2_R1.30165.30165.4	LKKFVM[147]VKFLN[1330]DSIVDPV	PPT1_HUMAN_232	Glycosylated site in GlyGen	4	3839.66	1216.42	1.6e-13	40.586	15.913	1	0	0	222	239	11N(1216.4229)	HexNAc(2)Hex(5) % 1216.4229	1.94	0.000628338	40.5867	24.8497	TRUE	P50897	PPT1_HUMAN	PPT1	Palmitoyl-protein thioesterase 1
Bassani_2017_PXD006939	CM647	CM647_Ctrl_HLA-II	20170317_QEh1_LC2_FaMa_ChCh_SA_HLApII_CM647_2_R1.30182.30182.3	LKKFVM[147]VKFLN[1330]DSIVDPV	PPT1_HUMAN_232	Glycosylated site in GlyGen	3	3841.61	1217.44	1.951e-11	31.584	26.339	1	0	0	222	239	11N(1216.4229)	HexNAc(2)Hex(5) % 1216.4229	-0.56	0.00435557	31.5841	23.8006	TRUE	P50897	PPT1_HUMAN	PPT1	Palmitoyl-protein thioesterase 1
Bassani_2017_PXD006939	CM647	CM647_Ctrl_HLA-II	20170317_QEh1_LC2_FaMa_ChCh_SA_HLApII_CM647_2_R1.30224.30224.4	KNLMALKKFVMVKFLN[1330]DS	PPT1_HUMAN_232	Glycosylated site in GlyGen	4	3846.95	1216.42	0	46.761	24.963	1	0	0	217	234	16N(1216.4229)	HexNAc(2)Hex(5) % 1216.4229	2.69	0.000628338	46.7612	43.9616	TRUE	P50897	PPT1_HUMAN	PPT1	Palmitoyl-protein thioesterase 1
Bassani_2017_PXD006939	CM647	CM647_Ctrl_HLA-II	20170317_QEh1_LC2_FaMa_ChCh_SA_HLApII_CM647_2_R1.30354.30354.4	ALKKFVMVKFLN[1152]DSIVD	PPT1_HUMAN_232	Glycosylated site in GlyGen	4	3861.9	1038.37	1e-14	40.703	26.37	1	0	0	221	237	12N(1038.3751)	HexNAc(2)Hex(3)Fuc(1) % 1038.3751	-1.92	0.027411	40.7035	29.0467	TRUE	P50897	PPT1_HUMAN	PPT1	Palmitoyl-protein thioesterase 1
Bassani_2017_PXD006939	CM647	CM647_Ctrl_HLA-II	20170317_QEh1_LC2_FaMa_ChCh_SA_HLApII_CM647_2_R1.30358.30358.3	ALKKFVMVKFLN[1152]DSIVD	PPT1_HUMAN_232	Glycosylated site in GlyGen	3	3862.4	1038.38	5e-14	47.996	37.165	1	0	0	221	237	12N(1038.3751)	HexNAc(2)Hex(3)Fuc(1) % 1038.3751	0.48	0.00278035	47.9963	40.1869	TRUE	P50897	PPT1_HUMAN	PPT1	Palmitoyl-protein thioesterase 1
Bassani_2017_PXD006939	CM647	CM647_Ctrl_HLA-II	20170317_QEh1_LC2_FaMa_ChCh_SA_HLApII_CM647_2_R1.30420.30420.4	ALKKFVMVKFLN[1330]DSIVD	PPT1_HUMAN_232	Glycosylated site in GlyGen	4	3869.84	1216.42	4.45372e-09	27.521	18.174	0.9998	0	0	221	237	12N(1216.4229)	HexNAc(2)Hex(5) % 1216.4229	1.89	0.000628338	27.5213	24.9538	TRUE	P50897	PPT1_HUMAN	PPT1	Palmitoyl-protein thioesterase 1
Bassani_2017_PXD006939	CM647	CM647_Ctrl_HLA-II	20170317_QEh1_LC2_FaMa_ChCh_SA_HLApII_CM647_2_R1.30434.30434.3	ALKKFVMVKFLN[1330]DSIVD	PPT1_HUMAN_232	Glycosylated site in GlyGen	3	3871.37	1216.43	0	47.612	18.173	1	0	0	221	237	12N(1216.4229)	HexNAc(2)Hex(5) % 1216.4229	-0.87	0.00753864	47.6127	29.0087	TRUE	P50897	PPT1_HUMAN	PPT1	Palmitoyl-protein thioesterase 1
Bassani_2017_PXD006939	CM647	CM647_Ctrl_HLA-II	20170317_QEh1_LC2_FaMa_ChCh_SA_HLApII_CM647_2_R1.30438.30438.4	KNLMALKKFVMVKFLN[1330]D	PPT1_HUMAN_232	Glycosylated site in GlyGen	4	3871.84	1216.42	0	73.177	33.007	1	0	0	217	233	16N(1216.4229)	HexNAc(2)Hex(5) % 1216.4229	0.93	0.00157356	73.1777	44.2434	TRUE	P50897	PPT1_HUMAN	PPT1	Palmitoyl-protein thioesterase 1
Bassani_2017_PXD006939	CM647	CM647_Ctrl_HLA-II	20170317_QEh1_LC2_FaMa_ChCh_SA_HLApII_CM647_2_R1.30627.30627.4	ALKKFVM[147]VKFLN[1152]DSIVDPV	PPT1_HUMAN_232	Glycosylated site in GlyGen	4	3892.97	1038.37	0	45.17	15.071	1	0	0	221	239	12N(1038.3751)	HexNAc(2)Hex(3)Fuc(1) % 1038.3751	-1.09	0.00819062	45.1701	23.7102	TRUE	P50897	PPT1_HUMAN	PPT1	Palmitoyl-protein thioesterase 1
Bassani_2017_PXD006939	CM647	CM647_Ctrl_HLA-II	20170317_QEh1_LC2_FaMa_ChCh_SA_HLApII_CM647_2_R1.30646.30646.3	KKFVMVKFLN[1572]DSIVD	PPT1_HUMAN_232	Glycosylated site in GlyGen	3	3894.84	1458.44	1.91017e-08	25.995	13.034	0.9994	0	0	223	237	10N(1458.4420)	HexNAc(2)Hex(6)Phospho(1) % 1458.4420	-0.59	0.00435557	25.9955	16.3344	TRUE	P50897	PPT1_HUMAN	PPT1	Palmitoyl-protein thioesterase 1
Bassani_2017_PXD006939	CM647	CM647_Ctrl_HLA-II	20170317_QEh1_LC2_FaMa_ChCh_SA_HLApII_CM647_2_R1.30652.30652.4	ALKKFVM[147]VKFLN[1330]DSIVDPV	PPT1_HUMAN_232	Glycosylated site in GlyGen	4	3895.42	1216.42	0	41.483	14.168	1	0	0	221	239	12N(1216.4229)	HexNAc(2)Hex(5) % 1216.4229	1.86	0.000628338	41.4835	35.5402	TRUE	P50897	PPT1_HUMAN	PPT1	Palmitoyl-protein thioesterase 1
Bassani_2017_PXD006939	CM647	CM647_Ctrl_HLA-II	20170317_QEh1_LC2_FaMa_ChCh_SA_HLApII_CM647_2_R1.30665.30665.4	LKKFVMVKFLN[1152]DSIV	PPT1_HUMAN_232	Glycosylated site in GlyGen	4	3896.67	1038.37	2.68e-12	38.189	15.691	1	0	0	222	236	11N(1038.3751)	HexNAc(2)Hex(3)Fuc(1) % 1038.3751	-1.47	0.0141894	38.1894	29.2048	TRUE	P50897	PPT1_HUMAN	PPT1	Palmitoyl-protein thioesterase 1
Bassani_2017_PXD006939	CM647	CM647_Ctrl_HLA-II	20170317_QEh1_LC2_FaMa_ChCh_SA_HLApII_CM647_2_R1.30666.30666.3	ALKKFVM[147]VKFLN[1330]DSIVDPV	PPT1_HUMAN_232	Glycosylated site in GlyGen	3	3896.82	1216.44	5e-14	39.014	15.157	1	0	0	221	239	12N(1216.4229)	HexNAc(2)Hex(5) % 1216.4229	-1.37	0.0121907	39.0142	31.0881	TRUE	P50897	PPT1_HUMAN	PPT1	Palmitoyl-protein thioesterase 1
Bassani_2017_PXD006939	CM647	CM647_Ctrl_HLA-II	20170317_QEh1_LC2_FaMa_ChCh_SA_HLApII_CM647_2_R1.30699.30699.3	LKKFVMVKFLN[1330]DSIV	PPT1_HUMAN_232	Glycosylated site in GlyGen	3	3900.43	1216.43	3e-13	42.208	17.526	1	0	0	222	236	11N(1216.4229)	HexNAc(2)Hex(5) % 1216.4229	2.15	0.000628338	42.2084	37.5773	TRUE	P50897	PPT1_HUMAN	PPT1	Palmitoyl-protein thioesterase 1
Bassani_2017_PXD006939	CM647	CM647_Ctrl_HLA-II	20170317_QEh1_LC2_FaMa_ChCh_SA_HLApII_CM647_2_R1.30704.30704.4	LKKFVMVKFLN[1330]DSIV	PPT1_HUMAN_232	Glycosylated site in GlyGen	4	3901.08	1216.42	7.447e-10	47.271	17.771	0.9998	0	0	222	236	11N(1216.4229)	HexNAc(2)Hex(5) % 1216.4229	2.22	0.000628338	47.2714	42.3332	TRUE	P50897	PPT1_HUMAN	PPT1	Palmitoyl-protein thioesterase 1
Bassani_2017_PXD006939	CM647	CM647_Ctrl_HLA-II	20170317_QEh1_LC2_FaMa_ChCh_SA_HLApII_CM647_2_R1.30739.30739.4	LKKFVMVKFLN[1152]DSIVDP	PPT1_HUMAN_232	Glycosylated site in GlyGen	4	3905.09	1038.38	2.7e-13	42.102	19.194	1	0	0	222	238	11N(1038.3751)	HexNAc(2)Hex(3)Fuc(1) % 1038.3751	-0.47	0.00397614	42.102	29.6602	TRUE	P50897	PPT1_HUMAN	PPT1	Palmitoyl-protein thioesterase 1
Bassani_2017_PXD006939	CM647	CM647_Ctrl_HLA-II	20170317_QEh1_LC2_FaMa_ChCh_SA_HLApII_CM647_2_R1.30838.30838.4	LKKFVMVKFLN[1330]DSIVDP	PPT1_HUMAN_232	Glycosylated site in GlyGen	4	3915.12	1216.42	0	61.194	21.962	1	0	0	222	238	11N(1216.4229)	HexNAc(2)Hex(5) % 1216.4229	0.87	0.00193097	61.1943	45.1254	TRUE	P50897	PPT1_HUMAN	PPT1	Palmitoyl-protein thioesterase 1
Bassani_2017_PXD006939	CM647	CM647_Ctrl_HLA-II	20170317_QEh1_LC2_FaMa_ChCh_SA_HLApII_CM647_2_R1.30839.30839.3	LKKFVMVKFLN[1330]DSIVDP	PPT1_HUMAN_232	Glycosylated site in GlyGen	3	3915.27	1216.43	6.129e-11	33.229	17.626	1	0	0	222	238	11N(1216.4229)	HexNAc(2)Hex(5) % 1216.4229	-0.46	0.00362246	33.2298	26.5527	TRUE	P50897	PPT1_HUMAN	PPT1	Palmitoyl-protein thioesterase 1
Bassani_2017_PXD006939	CM647	CM647_Ctrl_HLA-II	20170317_QEh1_LC2_FaMa_ChCh_SA_HLApII_CM647_2_R1.31136.31136.3	KKFVMVKFLN[1330]DSIVDPV	PPT1_HUMAN_232	Glycosylated site in GlyGen	3	3949.73	1216.43	0	51.682	17.718	1	0	0	223	239	10N(1216.4229)	HexNAc(2)Hex(5) % 1216.4229	-0.92	0.00753864	51.6825	34.7901	TRUE	P50897	PPT1_HUMAN	PPT1	Palmitoyl-protein thioesterase 1
Bassani_2017_PXD006939	CM647	CM647_Ctrl_HLA-II	20170317_QEh1_LC2_FaMa_ChCh_SA_HLApII_CM647_2_R1.31146.31146.4	KKFVMVKFLN[1330]DSIVDPV	PPT1_HUMAN_232	Glycosylated site in GlyGen	4	3951.01	1216.42	4.562e-11	34.652	14.524	1	0	0	223	239	10N(1216.4229)	HexNAc(2)Hex(5) % 1216.4229	3.58	0	34.6524	19.7169	TRUE	P50897	PPT1_HUMAN	PPT1	Palmitoyl-protein thioesterase 1
Bassani_2017_PXD006939	CM647	CM647_Ctrl_HLA-II	20170317_QEh1_LC2_FaMa_ChCh_SA_HLApII_CM647_2_R1.31258.31258.4	ALKKFVMVKFLN[1330]DSIV	PPT1_HUMAN_232	Glycosylated site in GlyGen	4	3963.03	1216.42	0	54.917	28.252	1	0	0	221	236	12N(1216.4229)	HexNAc(2)Hex(5) % 1216.4229	0.87	0.00193097	54.9178	37.6924	TRUE	P50897	PPT1_HUMAN	PPT1	Palmitoyl-protein thioesterase 1
Bassani_2017_PXD006939	CM647	CM647_Ctrl_HLA-II	20170317_QEh1_LC2_FaMa_ChCh_SA_HLApII_CM647_2_R1.31259.31259.3	ALKKFVMVKFLN[1330]DSIV	PPT1_HUMAN_232	Glycosylated site in GlyGen	3	3963.18	1216.43	8e-14	51.635	19.499	1	0	0	221	236	12N(1216.4229)	HexNAc(2)Hex(5) % 1216.4229	1.71	0.000628338	51.6351	36.9455	TRUE	P50897	PPT1_HUMAN	PPT1	Palmitoyl-protein thioesterase 1
Bassani_2017_PXD006939	CM647	CM647_Ctrl_HLA-II	20170317_QEh1_LC2_FaMa_ChCh_SA_HLApII_CM647_2_R1.31288.31288.4	ALKKFVMVKFLN[1493]DSIVDP	PPT1_HUMAN_232	Glycosylated site in GlyGen	4	3966.59	1380.46	3.47415e-08	28.021	18.073	0.9962	0	0	221	238	12N(1378.4757)	HexNAc(2)Hex(6) % 1378.4757	-1.65	0.0180149	28.0216	18.3139	TRUE	P50897	PPT1_HUMAN	PPT1	Palmitoyl-protein thioesterase 1
Bassani_2017_PXD006939	CM647	CM647_Ctrl_HLA-II	20170317_QEh1_LC2_FaMa_ChCh_SA_HLApII_CM647_2_R1.31356.31356.3	ALKKFVMVKFLN[1330]DSIVDP	PPT1_HUMAN_232	Glycosylated site in GlyGen	3	3974.74	1216.44	0	53.441	20.329	1	0	0	221	238	12N(1216.4229)	HexNAc(2)Hex(5) % 1216.4229	-1.29	0.0108774	53.4419	29.5948	TRUE	P50897	PPT1_HUMAN	PPT1	Palmitoyl-protein thioesterase 1
Bassani_2017_PXD006939	CM647	CM647_Ctrl_HLA-II	20170317_QEh1_LC2_FaMa_ChCh_SA_HLApII_CM647_2_R1.31366.31366.4	ALKKFVMVKFLN[1330]DSIVDP	PPT1_HUMAN_232	Glycosylated site in GlyGen	4	3975.8	1216.43	0	48.51	16.784	1	0	0	221	238	12N(1216.4229)	HexNAc(2)Hex(5) % 1216.4229	0.43	0.00278035	48.5106	30.1916	TRUE	P50897	PPT1_HUMAN	PPT1	Palmitoyl-protein thioesterase 1
Bassani_2017_PXD006939	CM647	CM647_Ctrl_HLA-II	20170317_QEh1_LC2_FaMa_ChCh_SA_HLApII_CM647_2_R1.31522.31522.4	ALKKFVMVKFLN[1168]DSIVDP	PPT1_HUMAN_232	Glycosylated site in GlyGen	4	3993.8	1054.37	4.747e-11	33.483	16.91	0.9999	0	0	221	238	12N(1054.3701)	HexNAc(2)Hex(4) % 1054.3701	2.04	0.000628338	33.484	20.8305	TRUE	P50897	PPT1_HUMAN	PPT1	Palmitoyl-protein thioesterase 1
Bassani_2017_PXD006939	CM647	CM647_Ctrl_HLA-II	20170317_QEh1_LC2_FaMa_ChCh_SA_HLApII_CM647_2_R1.32032.32032.3	KFVMVKFLN[1152]DSIVD	PPT1_HUMAN_232	Glycosylated site in GlyGen	3	4048.85	1038.38	4.61e-12	39.312	34.223	1	0	0	224	237	9N(1038.3751)	HexNAc(2)Hex(3)Fuc(1) % 1038.3751	-1.38	0.0125201	39.3128	28.5363	TRUE	P50897	PPT1_HUMAN	PPT1	Palmitoyl-protein thioesterase 1
Bassani_2017_PXD006939	CM647	CM647_Ctrl_HLA-II	20170317_QEh1_LC2_FaMa_ChCh_SA_HLApII_CM647_2_R1.32103.32103.3	KFVMVKFLN[1330]DSIVD	PPT1_HUMAN_232	Glycosylated site in GlyGen	3	4058.09	1216.43	3.5e-13	38.986	18.819	1	0	0	224	237	9N(1216.4229)	HexNAc(2)Hex(5) % 1216.4229	0.61	0.00193097	38.9863	34.5443	TRUE	P50897	PPT1_HUMAN	PPT1	Palmitoyl-protein thioesterase 1
Bassani_2017_PXD006939	CM647	CM647_Ctrl_HLA-II	20170317_QEh1_LC2_FaMa_ChCh_SA_HLApII_CM647_2_R1.32415.32415.3	KFVM[147]VKFLN[1330]DSIVDPV	PPT1_HUMAN_232	Glycosylated site in GlyGen	3	4097.58	1216.42	0.000396598	23.633	19.415	0.9773	0	0	224	239	9N(1216.4229)	HexNAc(2)Hex(5) % 1216.4229	1.52	0.000628338	23.6331	15.1865	TRUE	P50897	PPT1_HUMAN	PPT1	Palmitoyl-protein thioesterase 1
Bassani_2017_PXD006939	CM647	CM647_Ctrl_HLA-II	20170317_QEh1_LC2_FaMa_ChCh_SA_HLApII_CM647_2_R1.32440.32440.4	LKKFVMVKFLN[1330]DSIVDPVD	PPT1_HUMAN_232	Glycosylated site in GlyGen	4	4100.54	1216.42	0	68.718	20.385	1	0	0	222	240	11N(1216.4229)	HexNAc(2)Hex(5) % 1216.4229	1.83	0.000628338	68.7187	40.7624	TRUE	P50897	PPT1_HUMAN	PPT1	Palmitoyl-protein thioesterase 1
Bassani_2017_PXD006939	CM647	CM647_Ctrl_HLA-II	20170317_QEh1_LC2_FaMa_ChCh_SA_HLApII_CM647_2_R1.32448.32448.3	LKKFVMVKFLN[1330]DSIVDPVD	PPT1_HUMAN_232	Glycosylated site in GlyGen	3	4101.59	1217.44	0	48.718	16.879	1	0	0	222	240	11N(1216.4229)	HexNAc(2)Hex(5) % 1216.4229	-0.49	0.00397614	48.7182	27.1247	TRUE	P50897	PPT1_HUMAN	PPT1	Palmitoyl-protein thioesterase 1
Bassani_2017_PXD006939	CM647	CM647_Ctrl_HLA-II	20170317_QEh1_LC2_FaMa_ChCh_SA_HLApII_CM647_2_R1.32686.32686.4	LKKFVMVKFLN[1330]DSIVDPV	PPT1_HUMAN_232	Glycosylated site in GlyGen	4	4127.22	1216.42	0	42.797	17.175	1	0	0	222	239	11N(1216.4229)	HexNAc(2)Hex(5) % 1216.4229	0.64	0.00193097	42.7973	29.0556	TRUE	P50897	PPT1_HUMAN	PPT1	Palmitoyl-protein thioesterase 1
Bassani_2017_PXD006939	CM647	CM647_Ctrl_HLA-II	20170317_QEh1_LC2_FaMa_ChCh_SA_HLApII_CM647_2_R1.32691.32691.3	LKKFVMVKFLN[1330]DSIVDPV	PPT1_HUMAN_232	Glycosylated site in GlyGen	3	4127.96	1216.43	2.02e-12	43.422	20.555	1	0	0	222	239	11N(1216.4229)	HexNAc(2)Hex(5) % 1216.4229	-0.38	0.00324675	43.423	31.593	TRUE	P50897	PPT1_HUMAN	PPT1	Palmitoyl-protein thioesterase 1
Bassani_2017_PXD006939	CM647	CM647_Ctrl_HLA-II	20170317_QEh1_LC2_FaMa_ChCh_SA_HLApII_CM647_2_R1.32799.32799.4	ALKKFVMVKFLN[1477]DSIVDPV	PPT1_HUMAN_232	Glycosylated site in GlyGen	4	4141.68	1362.48	3.2456e-10	31.594	27.606	0.9995	0	0	221	239	12N(1362.4808)	HexNAc(2)Hex(5)Fuc(1) % 1362.4808	-2.22	0.04928	31.5949	21.8336	TRUE	P50897	PPT1_HUMAN	PPT1	Palmitoyl-protein thioesterase 1
Bassani_2017_PXD006939	CM647	CM647_Ctrl_HLA-II	20170317_QEh1_LC2_FaMa_ChCh_SA_HLApII_CM647_2_R1.32801.32801.4	ALKKFVMVKFLN[1330]DSIVDPVD	PPT1_HUMAN_232	Glycosylated site in GlyGen	4	4141.97	1216.42	0	48.958	19.646	1	0	0	221	240	12N(1216.4229)	HexNAc(2)Hex(5) % 1216.4229	2.36	0.000628338	48.9586	26.6622	TRUE	P50897	PPT1_HUMAN	PPT1	Palmitoyl-protein thioesterase 1
Bassani_2017_PXD006939	CM647	CM647_Ctrl_HLA-II	20170317_QEh1_LC2_FaMa_ChCh_SA_HLApII_CM647_2_R1.32808.32808.3	ALKKFVMVKFLN[1330]DSIVDPVD	PPT1_HUMAN_232	Glycosylated site in GlyGen	3	4142.88	1216.45	0	54.905	18.352	1	0	0	221	240	12N(1216.4229)	HexNAc(2)Hex(5) % 1216.4229	-1.93	0.0277267	54.9055	27.0072	TRUE	P50897	PPT1_HUMAN	PPT1	Palmitoyl-protein thioesterase 1
Bassani_2017_PXD006939	CM647	CM647_Ctrl_HLA-II	20170317_QEh1_LC2_FaMa_ChCh_SA_HLApII_CM647_2_R1.32912.32912.4	ALKKFVMVKFLN[1655]DSIVDPV	PPT1_HUMAN_232	Glycosylated site in GlyGen	4	4156.54	1540.53	8.694e-11	31.646	23.688	0.9998	0	0	221	239	12N(1540.5285)	HexNAc(2)Hex(7) % 1540.5285	-0.23	0.00324675	31.646	14.8044	TRUE	P50897	PPT1_HUMAN	PPT1	Palmitoyl-protein thioesterase 1
Bassani_2017_PXD006939	CM647	CM647_Ctrl_HLA-II	20170317_QEh1_LC2_FaMa_ChCh_SA_HLApII_CM647_2_R1.33010.33010.4	ALKKFVMVKFLN[1493]DSIVDPV	PPT1_HUMAN_232	Glycosylated site in GlyGen	4	4168.48	1378.48	3.3361e-10	35.715	13.486	0.9996	0	0	221	239	12N(1378.4757)	HexNAc(2)Hex(6) % 1378.4757	0.59	0.00238379	35.7156	25.4044	TRUE	P50897	PPT1_HUMAN	PPT1	Palmitoyl-protein thioesterase 1
Bassani_2017_PXD006939	CM647	CM647_Ctrl_HLA-II	20170317_QEh1_LC2_FaMa_ChCh_SA_HLApII_CM647_2_R1.33017.33017.4	ALKKFVMVKFLN[1152]DSIVDPV	PPT1_HUMAN_232	Glycosylated site in GlyGen	4	4169.4	1038.38	8.3e-13	43.756	14.289	1	0	0	221	239	12N(1038.3751)	HexNAc(2)Hex(3)Fuc(1) % 1038.3751	-1.91	0.0271039	43.7569	30.0405	TRUE	P50897	PPT1_HUMAN	PPT1	Palmitoyl-protein thioesterase 1
Bassani_2017_PXD006939	CM647	CM647_Ctrl_HLA-II	20170317_QEh1_LC2_FaMa_ChCh_SA_HLApII_CM647_2_R1.33050.33050.3	KFVMVKFLN[1152]DSIV	PPT1_HUMAN_232	Glycosylated site in GlyGen	3	4173.68	1038.37	7.89027e-09	37.892	18.42	0.9998	0	0	224	236	9N(1038.3751)	HexNAc(2)Hex(3)Fuc(1) % 1038.3751	-0.78	0.00753864	35.2361	37.8928	TRUE	P50897	PPT1_HUMAN	PPT1	Palmitoyl-protein thioesterase 1
Bassani_2017_PXD006939	CM647	CM647_Ctrl_HLA-II	20170317_QEh1_LC2_FaMa_ChCh_SA_HLApII_CM647_2_R1.33063.33063.3	KFVMVKFLN[1152]DSIVDP	PPT1_HUMAN_232	Glycosylated site in GlyGen	3	4175.28	1038.38	3.909e-11	33.262	18.757	1	0	0	224	238	9N(1038.3751)	HexNAc(2)Hex(3)Fuc(1) % 1038.3751	-1.69	0.0185535	29.428	33.2622	TRUE	P50897	PPT1_HUMAN	PPT1	Palmitoyl-protein thioesterase 1
Bassani_2017_PXD006939	CM647	CM647_Ctrl_HLA-II	20170317_QEh1_LC2_FaMa_ChCh_SA_HLApII_CM647_2_R1.33072.33072.4	ALKKFVMVKFLN[1330]DSIVDPV	PPT1_HUMAN_232	Glycosylated site in GlyGen	4	4176.45	1216.42	0	46.827	17.694	1	0	0	221	239	12N(1216.4229)	HexNAc(2)Hex(5) % 1216.4229	1.21	0.00108108	46.8272	30.5652	TRUE	P50897	PPT1_HUMAN	PPT1	Palmitoyl-protein thioesterase 1
Bassani_2017_PXD006939	CM647	CM647_Ctrl_HLA-II	20170317_QEh1_LC2_FaMa_ChCh_SA_HLApII_CM647_2_R1.33082.33082.3	ALKKFVMVKFLN[1330]DSIVDPV	PPT1_HUMAN_232	Glycosylated site in GlyGen	3	4177.76	1216.44	0	60.928	22.965	1	0	0	221	239	12N(1216.4229)	HexNAc(2)Hex(5) % 1216.4229	-0.08	0.00324675	60.9285	54.8855	TRUE	P50897	PPT1_HUMAN	PPT1	Palmitoyl-protein thioesterase 1
Bassani_2017_PXD006939	CM647	CM647_Ctrl_HLA-II	20170317_QEh1_LC2_FaMa_ChCh_SA_HLApII_CM647_2_R1.33098.33098.3	KFVMVKFLN[1330]DSIV	PPT1_HUMAN_232	Glycosylated site in GlyGen	3	4179.89	1216.42	7.9684e-10	40.854	18.113	1	0	0	224	236	9N(1216.4229)	HexNAc(2)Hex(5) % 1216.4229	2.6	0.000628338	40.8545	37.6149	TRUE	P50897	PPT1_HUMAN	PPT1	Palmitoyl-protein thioesterase 1
Bassani_2017_PXD006939	CM647	CM647_Ctrl_HLA-II	20170317_QEh1_LC2_FaMa_ChCh_SA_HLApII_CM647_2_R1.33139.33139.3	KFVMVKFLN[1330]DSIVDP	PPT1_HUMAN_232	Glycosylated site in GlyGen	3	4185.26	1216.43	1.352e-11	44.572	22.28	1	0	0	224	238	9N(1216.4229)	HexNAc(2)Hex(5) % 1216.4229	1.78	0.000628338	44.5722	39.0312	TRUE	P50897	PPT1_HUMAN	PPT1	Palmitoyl-protein thioesterase 1
Bassani_2017_PXD006939	CM647	CM647_Ctrl_HLA-II	20170317_QEh1_LC2_FaMa_ChCh_SA_HLApII_CM647_2_R1.33159.33159.4	ALKKFVMVKFLN[990]DSIVDPV	PPT1_HUMAN_232	Glycosylated site in GlyGen	4	4187.95	876.322	5.02082e-07	27.513	18.465	0.9981	0	0	221	239	12N(876.3223)	HexNAc(2)Hex(2)Fuc(1) % 876.3223	-0.64	0.00629054	27.513	22.6554	TRUE	P50897	PPT1_HUMAN	PPT1	Palmitoyl-protein thioesterase 1
Bassani_2017_PXD006939	CM647	CM647_Ctrl_HLA-II	20170317_QEh1_LC2_FaMa_ChCh_SA_HLApII_CM647_2_R1.33235.33235.4	ALKKFVMVKFLN[1168]DSIVDPV	PPT1_HUMAN_232	Glycosylated site in GlyGen	4	4197.45	1054.37	5.934e-11	33.14	12.54	0.9999	0	0	221	239	12N(1054.3701)	HexNAc(2)Hex(4) % 1054.3701	0.77	0.00193097	33.14	18.3621	TRUE	P50897	PPT1_HUMAN	PPT1	Palmitoyl-protein thioesterase 1
Bassani_2017_PXD006939	CM647	CM647_Ctrl_HLA-II	20170317_QEh1_LC2_FaMa_ChCh_SA_HLApII_CM647_2_R1.33507.33507.3	LKKFVMVKFLN[1572]DSIVDP	PPT1_HUMAN_232	Glycosylated site in GlyGen	3	4231.9	1458.46	1.7492e-10	34.984	16.196	0.9998	0	0	222	238	11N(1458.4420)	HexNAc(2)Hex(6)Phospho(1) % 1458.4420	-1.15	0.00887082	34.9842	19.4672	TRUE	P50897	PPT1_HUMAN	PPT1	Palmitoyl-protein thioesterase 1
Bassani_2017_PXD006939	CM647	CM647_Ctrl_HLA-II	20170317_QEh1_LC2_FaMa_ChCh_SA_HLApII_CM647_2_R1.33711.33711.3	KKFVMVKFLN[1572]DSIVDPV	PPT1_HUMAN_232	Glycosylated site in GlyGen	3	4259.77	1458.46	5.78779e-09	39.049	17.524	0.9999	0	0	223	239	10N(1458.4420)	HexNAc(2)Hex(6)Phospho(1) % 1458.4420	-0.33	0.00324675	39.0498	19.457	TRUE	P50897	PPT1_HUMAN	PPT1	Palmitoyl-protein thioesterase 1
Bassani_2017_PXD006939	CM647	CM647_Ctrl_HLA-II	20170317_QEh1_LC2_FaMa_ChCh_SA_HLApII_CM647_2_R1.33908.33908.3	ALKKFVMVKFLN[1572]DSIVDP	PPT1_HUMAN_232	Glycosylated site in GlyGen	3	4285.42	1458.46	2.98365e-09	35.085	14.483	1	0	0	221	238	12N(1458.4420)	HexNAc(2)Hex(6)Phospho(1) % 1458.4420	-1.34	0.011894	35.0852	23.1825	TRUE	P50897	PPT1_HUMAN	PPT1	Palmitoyl-protein thioesterase 1
Bassani_2017_PXD006939	CM647	CM647_Ctrl_HLA-II	20170317_QEh1_LC2_FaMa_ChCh_SA_HLApII_CM647_2_R1.33917.33917.4	ALKKFVMVKFLN[1572]DSIVDP	PPT1_HUMAN_232	Glycosylated site in GlyGen	4	4286.82	1458.44	2.10919e-07	24.122	0	0.9982	0	0	221	238	12N(1458.4420)	HexNAc(2)Hex(6)Phospho(1) % 1458.4420	0.06	0.00324675	24.1223	14.5951	TRUE	P50897	PPT1_HUMAN	PPT1	Palmitoyl-protein thioesterase 1
Bassani_2017_PXD006939	CM647	CM647_Ctrl_HLA-II	20170317_QEh1_LC2_FaMa_ChCh_SA_HLApII_CM647_2_R1.33928.33928.3	ALKKFVMVKFLN[1572]DSIV	PPT1_HUMAN_232	Glycosylated site in GlyGen	3	4288.23	1458.46	6.97516e-05	16.018	11.639	0.9857	0	0	221	236	12N(1458.4420)	HexNAc(2)Hex(6)Phospho(1) % 1458.4420	-1.62	0.0173792	16.0186	16.0186	TRUE	P50897	PPT1_HUMAN	PPT1	Palmitoyl-protein thioesterase 1
Bassani_2017_PXD006939	CM647	CM647_Ctrl_HLA-II	20170317_QEh1_LC2_FaMa_ChCh_SA_HLApII_CM647_2_R1.34513.34513.3	KFVMVKFLN[1330]DSIVDPVD	PPT1_HUMAN_232	Glycosylated site in GlyGen	3	4368.74	1216.43	0	53.104	22.367	1	0	0	224	240	9N(1216.4229)	HexNAc(2)Hex(5) % 1216.4229	-0.22	0.00324675	53.1046	31.2151	TRUE	P50897	PPT1_HUMAN	PPT1	Palmitoyl-protein thioesterase 1
Bassani_2017_PXD006939	CM647	CM647_Ctrl_HLA-II	20170317_QEh1_LC2_FaMa_ChCh_SA_HLApII_CM647_2_R1.34809.34809.3	KFVMVKFLN[1152]DSIVDPV	PPT1_HUMAN_232	Glycosylated site in GlyGen	3	4409.37	1038.38	1.6607e-09	38.731	15.44	1	0	0	224	239	9N(1038.3751)	HexNAc(2)Hex(3)Fuc(1) % 1038.3751	0.48	0.00278035	38.731	35.9026	TRUE	P50897	PPT1_HUMAN	PPT1	Palmitoyl-protein thioesterase 1
Bassani_2017_PXD006939	CM647	CM647_Ctrl_HLA-II	20170317_QEh1_LC2_FaMa_ChCh_SA_HLApII_CM647_2_R1.34855.34855.3	KFVMVKFLN[1330]DSIVDPV	PPT1_HUMAN_232	Glycosylated site in GlyGen	3	4415.59	1216.43	2.20383e-08	34.582	14.104	0.9996	0	0	224	239	9N(1216.4229)	HexNAc(2)Hex(5) % 1216.4229	1.4	0.00108108	34.5826	26.9627	TRUE	P50897	PPT1_HUMAN	PPT1	Palmitoyl-protein thioesterase 1
Bassani_2017_PXD006939	CM647	CM647_Ctrl_HLA-II	20170317_QEh1_LC2_FaMa_ChCh_SA_HLApII_CM647_2_R1.34975.34975.3	LKKFVMVKFLN[1572]DSIVDPV	PPT1_HUMAN_232	Glycosylated site in GlyGen	3	4433.17	1458.47	6.33826e-08	20.254	12.482	0.9993	0	0	222	239	11N(1458.4420)	HexNAc(2)Hex(6)Phospho(1) % 1458.4420	-2.1	0.0388318	20.2549	10.2677	TRUE	P50897	PPT1_HUMAN	PPT1	Palmitoyl-protein thioesterase 1
Bassani_2017_PXD006939	CM647	CM647_Ctrl_HLA-II	20170317_QEh1_LC2_FaMa_ChCh_SA_HLApII_CM647_2_R1.35016.35016.4	LKKFVMVKFLN[1572]DSIVDPV	PPT1_HUMAN_232	Glycosylated site in GlyGen	4	4439.12	1458.44	0.000181447	18.453	14.827	0.9796	0	0	222	239	11N(1458.4420)	HexNAc(2)Hex(6)Phospho(1) % 1458.4420	-0.43	0.00362246	18.4536	12.7423	TRUE	P50897	PPT1_HUMAN	PPT1	Palmitoyl-protein thioesterase 1
Bassani_2017_PXD006939	CM647	CM647_Ctrl_HLA-II	20170317_QEh1_LC2_FaMa_ChCh_SA_HLApII_CM647_2_R1.35414.35414.4	LKKFVMVKFLN[2670]DSIVDPV	PPT1_HUMAN_232	Glycosylated site in GlyGen	4	4497.46	2556.94	1.28825e-08	29.115	18.897	0.9997	0	0	222	239	11N(2555.9254)	HexNAc(7)Hex(7) % 2555.9254	-2.14	0.0418491	29.1152	22.1423	TRUE	P50897	PPT1_HUMAN	PPT1	Palmitoyl-protein thioesterase 1
Bassani_2017_PXD006939	CM647	CM647_Ctrl_HLA-II	20170317_QEh1_LC2_FaMa_ChCh_SA_HLApII_CM647_2_R1.26345.26345.4	RTN[990]STFVQALVEHVK	SAP_HUMAN_215	Glycosylated site in GlyGen	4	3427.1	876.317	0	60.981	18.676	1	0	0	213	227	3N(876.3223)	HexNAc(2)Hex(2)Fuc(1) % 876.3223	-2.08	0.037983	60.9815	22.2641	TRUE	P07602	SAP_HUMAN	PSAP	Prosaposin
Bassani_2017_PXD006939	CM647	CM647_Ctrl_HLA-II	20170317_QEh1_LC2_FaMa_ChCh_SA_HLApII_CM647_2_R1.30504.30504.3	TN[990]STFVQALVEHVK	SAP_HUMAN_215	Glycosylated site in GlyGen	3	3879.29	876.321	8e-14	43.024	20.4	1	0	0	214	227	2N(876.3223)	HexNAc(2)Hex(2)Fuc(1) % 876.3223	-1.5	0.0151408	40.7994	43.025	TRUE	P07602	SAP_HUMAN	PSAP	Prosaposin
Bassani_2017_PXD006939	CM647	CM647_Ctrl_HLA-II	20170317_QEh1_LC2_FaMa_ChCh_SA_HLApII_CM647_2_R1.29530.29530.3	SGTSYNFLGSEPIISRN[1330]	SEM4D_HUMAN_191	Glycosylated site in GlyGen	3	3764.98	1216.43	0	69.444	55.655	1	0	0	175	191	17N(1216.4229)	HexNAc(2)Hex(5) % 1216.4229	0.36	0.00318689	69.4442	25.7973	TRUE	Q92854	SEM4D_HUMAN	SEMA4D	Semaphorin-4D
Bassani_2017_PXD006939	CM647	CM647_Ctrl_HLA-II	20170317_QEh1_LC2_FaMa_ChCh_SA_HLApII_CM647_2_R1.29610.29610.3	GTSYNFLGSEPIISRN[1330]	SEM4D_HUMAN_191	Glycosylated site in GlyGen	3	3775.07	1217.42	1.61e-12	42.199	16.196	1	0	0	176	191	16N(1216.4229)	HexNAc(2)Hex(5) % 1216.4229	-1.02	0.00787106	42.1992	11.5409	TRUE	Q92854	SEM4D_HUMAN	SEMA4D	Semaphorin-4D
Bassani_2017_PXD006939	CM647	CM647_Ctrl_HLA-II	20170317_QEh1_LC2_FaMa_ChCh_SA_HLApII_CM647_2_R1.16651.16651.4	KRLKPLFN[1493]KSFESTVGQG	MPRD_HUMAN_57	Glycosylated site in GlyGen	4	2432.51	1378.48	5.99423e-08	34.977	19.792	0.9985	0	0	50	67	8N(1378.4757)	HexNAc(2)Hex(6) % 1378.4757	2.79	0.000628338	34.9777	16.63	TRUE	P20645	MPRD_HUMAN	M6PR	Cation-dependent mannose-6-phosphate receptor
Bassani_2017_PXD006939	CM647	CM647_Ctrl_HLA-II	20170317_QEh1_LC2_FaMa_ChCh_SA_HLApII_CM647_2_R1.16672.16672.3	KRLKPLFN[1493]KSFESTVGQG	MPRD_HUMAN_57	Glycosylated site in GlyGen	3	2434.53	1378.49	2.28634e-09	42.485	19.643	1	0	0	50	67	8N(1378.4757)	HexNAc(2)Hex(6) % 1378.4757	1.97	0.000628338	42.485	18.836	TRUE	P20645	MPRD_HUMAN	M6PR	Cation-dependent mannose-6-phosphate receptor
Bassani_2017_PXD006939	CM647	CM647_Ctrl_HLA-II	20170317_QEh1_LC2_FaMa_ChCh_SA_HLApII_CM647_2_R1.16674.16674.5	KRLKPLFN[1493]KSFESTVGQG	MPRD_HUMAN_57	Glycosylated site in GlyGen	5	2434.83	1378.47	7.89976e-08	40.052	19.957	0.9982	0	0	50	67	8N(1378.4757)	HexNAc(2)Hex(6) % 1378.4757	4.28	0	40.052	16.0624	TRUE	P20645	MPRD_HUMAN	M6PR	Cation-dependent mannose-6-phosphate receptor
Bassani_2017_PXD006939	CM647	CM647_Ctrl_HLA-II	20170317_QEh1_LC2_FaMa_ChCh_SA_HLApII_CM647_2_R1.16740.16740.4	KRLKPLFN[1330]KSFESTVGQG	MPRD_HUMAN_57	Glycosylated site in GlyGen	4	2442.39	1216.42	2.36292e-09	50.719	19.111	0.9999	0	0	50	67	8N(1216.4229)	HexNAc(2)Hex(5) % 1216.4229	2.73	0.000628338	50.7193	30.9116	TRUE	P20645	MPRD_HUMAN	M6PR	Cation-dependent mannose-6-phosphate receptor
Bassani_2017_PXD006939	CM647	CM647_Ctrl_HLA-II	20170317_QEh1_LC2_FaMa_ChCh_SA_HLApII_CM647_2_R1.16754.16754.3	KRLKPLFN[1330]KSFESTVGQG	MPRD_HUMAN_57	Glycosylated site in GlyGen	3	2444.01	1216.43	1.62605e-06	39.654	21.595	0.9988	0	0	50	67	8N(1216.4229)	HexNAc(2)Hex(5) % 1216.4229	3.2	0.000628338	39.6544	20.6846	TRUE	P20645	MPRD_HUMAN	M6PR	Cation-dependent mannose-6-phosphate receptor
Bassani_2017_PXD006939	CM647	CM647_Ctrl_HLA-II	20170317_QEh1_LC2_FaMa_ChCh_SA_HLApII_CM647_2_R1.16755.16755.5	KRLKPLFN[1330]KSFESTVGQG	MPRD_HUMAN_57	Glycosylated site in GlyGen	5	2444.15	1216.42	2.34e-12	41.524	16.558	1	0	0	50	67	8N(1216.4229)	HexNAc(2)Hex(5) % 1216.4229	5.63	0	41.5243	18.8669	TRUE	P20645	MPRD_HUMAN	M6PR	Cation-dependent mannose-6-phosphate receptor
Bassani_2017_PXD006939	CM647	CM647_Ctrl_HLA-II	20170317_QEh1_LC2_FaMa_ChCh_SA_HLApII_CM647_2_R1.16779.16779.4	KRLKPLFN[1493]KSFESTVG	MPRD_HUMAN_57	Glycosylated site in GlyGen	4	2446.94	1378.48	0.000196951	30.548	18.208	0.9774	0	0	50	65	8N(1378.4757)	HexNAc(2)Hex(6) % 1378.4757	5.31	0	30.5485	15.8502	TRUE	P20645	MPRD_HUMAN	M6PR	Cation-dependent mannose-6-phosphate receptor
Bassani_2017_PXD006939	CM647	CM647_Ctrl_HLA-II	20170317_QEh1_LC2_FaMa_ChCh_SA_HLApII_CM647_2_R1.16867.16867.4	KRLKPLFN[1330]KSFESTVG	MPRD_HUMAN_57	Glycosylated site in GlyGen	4	2456.53	1216.42	2.74094e-06	31.372	16.665	0.9973	0	0	50	65	8N(1216.4229)	HexNAc(2)Hex(5) % 1216.4229	3.08	0.000628338	31.3728	19.5529	TRUE	P20645	MPRD_HUMAN	M6PR	Cation-dependent mannose-6-phosphate receptor
Bassani_2017_PXD006939	CM647	CM647_Ctrl_HLA-II	20170317_QEh1_LC2_FaMa_ChCh_SA_HLApII_CM647_2_R1.17866.17866.4	VKRLKPLFN[1493]KSFESTVGQG	MPRD_HUMAN_57	Glycosylated site in GlyGen	4	2565.14	1378.48	2.02757e-09	44.698	24.117	0.9999	0	0	49	67	9N(1378.4757)	HexNAc(2)Hex(6) % 1378.4757	3.03	0.000628338	44.699	19.4619	TRUE	P20645	MPRD_HUMAN	M6PR	Cation-dependent mannose-6-phosphate receptor
Bassani_2017_PXD006939	CM647	CM647_Ctrl_HLA-II	20170317_QEh1_LC2_FaMa_ChCh_SA_HLApII_CM647_2_R1.17968.17968.4	VKRLKPLFN[1330]KSFESTVGQG	MPRD_HUMAN_57	Glycosylated site in GlyGen	4	2575.83	1216.42	1.08507e-09	47.181	20.698	0.9999	0	0	49	67	9N(1216.4229)	HexNAc(2)Hex(5) % 1216.4229	6.62	0	47.181	20.9673	TRUE	P20645	MPRD_HUMAN	M6PR	Cation-dependent mannose-6-phosphate receptor
Bassani_2017_PXD006939	CM647	CM647_Ctrl_HLA-II	20170317_QEh1_LC2_FaMa_ChCh_SA_HLApII_CM647_2_R1.17977.17977.5	VKRLKPLFN[1330]KSFESTVGQG	MPRD_HUMAN_57	Glycosylated site in GlyGen	5	2576.72	1216.42	5.58855e-05	28.642	22.671	0.9911	0	0	49	67	9N(1216.4229)	HexNAc(2)Hex(5) % 1216.4229	6.14	0	28.6425	19.6651	TRUE	P20645	MPRD_HUMAN	M6PR	Cation-dependent mannose-6-phosphate receptor
Bassani_2017_PXD006939	CM647	CM647_Ctrl_HLA-II	20170317_QEh1_LC2_FaMa_ChCh_SA_HLApII_CM647_2_R1.17989.17989.3	VKRLKPLFN[1330]KSFESTVGQG	MPRD_HUMAN_57	Glycosylated site in GlyGen	3	2577.87	1216.43	1.70737e-07	31.135	18.427	0.9996	0	0	49	67	9N(1216.4229)	HexNAc(2)Hex(5) % 1216.4229	1.27	0.00108108	31.1353	21.4414	TRUE	P20645	MPRD_HUMAN	M6PR	Cation-dependent mannose-6-phosphate receptor
Bassani_2017_PXD006939	CM647	CM647_Ctrl_HLA-II	20170317_QEh1_LC2_FaMa_ChCh_SA_HLApII_CM647_2_R1.18047.18047.4	VKRLKPLFN[1493]KSFESTVG	MPRD_HUMAN_57	Glycosylated site in GlyGen	4	2584.07	1378.47	3.92806e-05	28.91	18.706	0.9895	0	0	49	65	9N(1378.4757)	HexNAc(2)Hex(6) % 1378.4757	4.28	0	28.9103	17.5652	TRUE	P20645	MPRD_HUMAN	M6PR	Cation-dependent mannose-6-phosphate receptor
Bassani_2017_PXD006939	CM647	CM647_Ctrl_HLA-II	20170317_QEh1_LC2_FaMa_ChCh_SA_HLApII_CM647_2_R1.18135.18135.4	VKRLKPLFN[1330]KSFESTVG	MPRD_HUMAN_57	Glycosylated site in GlyGen	4	2594.2	1216.43	1.43125e-05	29.025	18.409	0.9957	0	0	49	65	9N(1216.4229)	HexNAc(2)Hex(5) % 1216.4229	3.37	0.000628338	29.0255	15.9022	TRUE	P20645	MPRD_HUMAN	M6PR	Cation-dependent mannose-6-phosphate receptor
Bassani_2017_PXD006939	CM647	CM647_Ctrl_HLA-II	20170317_QEh1_LC2_FaMa_ChCh_SA_HLApII_CM647_2_R1.18158.18158.3	VKRLKPLFN[1330]KSFESTVG	MPRD_HUMAN_57	Glycosylated site in GlyGen	3	2596.55	1216.43	9.49935e-07	33.961	18.461	0.9991	0	0	49	65	9N(1216.4229)	HexNAc(2)Hex(5) % 1216.4229	2.64	0.000628338	33.9612	21.6949	TRUE	P20645	MPRD_HUMAN	M6PR	Cation-dependent mannose-6-phosphate receptor
Bassani_2017_PXD006939	CM647	CM647_Ctrl_HLA-II	20170317_QEh1_LC2_FaMa_ChCh_SA_HLApII_CM647_2_R1.18159.18159.4	VKRLKPLFN[1330]KSFESTVGQGSD	MPRD_HUMAN_57	Glycosylated site in GlyGen	4	2596.7	1218.43	2.63811e-05	20.762	15.258	0.9859	0	0	49	69	9N(1216.4229)	HexNAc(2)Hex(5) % 1216.4229	1.56	0.000628338	20.7629	10.4043	TRUE	P20645	MPRD_HUMAN	M6PR	Cation-dependent mannose-6-phosphate receptor
Bassani_2017_PXD006939	CM647	CM647_Ctrl_HLA-II	20170317_QEh1_LC2_FaMa_ChCh_SA_HLApII_CM647_2_R1.18958.18958.3	KPLFN[1330]KSFESTVGQG	MPRD_HUMAN_57	Glycosylated site in GlyGen	3	2681.07	1216.42	5.81341e-06	32.651	19.303	0.9976	0	0	53	67	5N(1216.4229)	HexNAc(2)Hex(5) % 1216.4229	2.55	0.000628338	32.6518	27.4313	TRUE	P20645	MPRD_HUMAN	M6PR	Cation-dependent mannose-6-phosphate receptor
Bassani_2017_PXD006939	CM647	CM647_Ctrl_HLA-II	20170317_QEh1_LC2_FaMa_ChCh_SA_HLApII_CM647_2_R1.19272.19272.3	KPLFN[1330]KSFESTVG	MPRD_HUMAN_57	Glycosylated site in GlyGen	3	2713.22	1216.42	1.03104e-05	33.536	22.176	0.9963	0	0	53	65	5N(1216.4229)	HexNAc(2)Hex(5) % 1216.4229	2.62	0.000628338	33.537	21.5934	TRUE	P20645	MPRD_HUMAN	M6PR	Cation-dependent mannose-6-phosphate receptor
Bassani_2017_PXD006939	CM647	CM647_Ctrl_HLA-II	20170317_QEh1_LC2_FaMa_ChCh_SA_HLApII_CM647_2_R1.19922.19922.4	RLKPLFN[1817]KSFESTVGQG	MPRD_HUMAN_57	Glycosylated site in GlyGen	4	2778.3	1702.58	2.4665e-06	34.708	18.223	0.9924	0	0	51	67	7N(1702.5814)	HexNAc(2)Hex(8) % 1702.5814	1.98	0.000628338	34.7085	23.0829	TRUE	P20645	MPRD_HUMAN	M6PR	Cation-dependent mannose-6-phosphate receptor
Bassani_2017_PXD006939	CM647	CM647_Ctrl_HLA-II	20170317_QEh1_LC2_FaMa_ChCh_SA_HLApII_CM647_2_R1.19935.19935.3	RLKPLFN[1817]KSFESTVGQG	MPRD_HUMAN_57	Glycosylated site in GlyGen	3	2779.57	1702.6	4.88571e-06	26.788	16.851	0.9978	0	0	51	67	7N(1702.5814)	HexNAc(2)Hex(8) % 1702.5814	-0.19	0.00324675	26.7884	14.3439	TRUE	P20645	MPRD_HUMAN	M6PR	Cation-dependent mannose-6-phosphate receptor
Bassani_2017_PXD006939	CM647	CM647_Ctrl_HLA-II	20170317_QEh1_LC2_FaMa_ChCh_SA_HLApII_CM647_2_R1.19936.19936.4	LVKRLKPLFN[1330]KSFESTVGQG	MPRD_HUMAN_57	Glycosylated site in GlyGen	4	2779.72	1216.42	4.8136e-05	34.135	19.575	0.9924	0	0	48	67	10N(1216.4229)	HexNAc(2)Hex(5) % 1216.4229	3.09	0.000628338	34.1355	29.6286	TRUE	P20645	MPRD_HUMAN	M6PR	Cation-dependent mannose-6-phosphate receptor
Bassani_2017_PXD006939	CM647	CM647_Ctrl_HLA-II	20170317_QEh1_LC2_FaMa_ChCh_SA_HLApII_CM647_2_R1.20000.20000.4	RLKPLFN[1655]KSFESTVGQG	MPRD_HUMAN_57	Glycosylated site in GlyGen	4	2786.66	1540.53	1.853e-11	53.152	19.418	1	0	0	51	67	7N(1540.5285)	HexNAc(2)Hex(7) % 1540.5285	3.61	0	53.1528	21.6244	TRUE	P20645	MPRD_HUMAN	M6PR	Cation-dependent mannose-6-phosphate receptor
Bassani_2017_PXD006939	CM647	CM647_Ctrl_HLA-II	20170317_QEh1_LC2_FaMa_ChCh_SA_HLApII_CM647_2_R1.20067.20067.4	LVKRLKPLFN[1330]KSFESTVGQGSD	MPRD_HUMAN_57	Glycosylated site in GlyGen	4	2793.49	1217.42	3.886e-11	46.627	20.649	1	0	0	48	69	10N(1216.4229)	HexNAc(2)Hex(5) % 1216.4229	3.51	0	46.6277	25.316	TRUE	P20645	MPRD_HUMAN	M6PR	Cation-dependent mannose-6-phosphate receptor
Bassani_2017_PXD006939	CM647	CM647_Ctrl_HLA-II	20170317_QEh1_LC2_FaMa_ChCh_SA_HLApII_CM647_2_R1.20069.20069.3	RLKPLFN[1493]KSFESTVGQG	MPRD_HUMAN_57	Glycosylated site in GlyGen	3	2793.79	1378.48	2.13254e-07	44.027	24.49	0.9995	0	0	51	67	7N(1378.4757)	HexNAc(2)Hex(6) % 1378.4757	1.87	0.000628338	44.0271	32.2064	TRUE	P20645	MPRD_HUMAN	M6PR	Cation-dependent mannose-6-phosphate receptor
Bassani_2017_PXD006939	CM647	CM647_Ctrl_HLA-II	20170317_QEh1_LC2_FaMa_ChCh_SA_HLApII_CM647_2_R1.20074.20074.4	RLKPLFN[1493]KSFESTVGQG	MPRD_HUMAN_57	Glycosylated site in GlyGen	4	2794.17	1378.48	9.48067e-07	45.015	23.157	0.9977	0	0	51	67	7N(1378.4757)	HexNAc(2)Hex(6) % 1378.4757	5.46	0	45.0151	25.2509	TRUE	P20645	MPRD_HUMAN	M6PR	Cation-dependent mannose-6-phosphate receptor
Bassani_2017_PXD006939	CM647	CM647_Ctrl_HLA-II	20170317_QEh1_LC2_FaMa_ChCh_SA_HLApII_CM647_2_R1.20166.20166.4	RLKPLFN[1330]KSFESTVGQG	MPRD_HUMAN_57	Glycosylated site in GlyGen	4	2803.73	1216.42	0	70.671	19.619	1	0	0	51	67	7N(1216.4229)	HexNAc(2)Hex(5) % 1216.4229	4.02	0	70.6715	33.6917	TRUE	P20645	MPRD_HUMAN	M6PR	Cation-dependent mannose-6-phosphate receptor
Bassani_2017_PXD006939	CM647	CM647_Ctrl_HLA-II	20170317_QEh1_LC2_FaMa_ChCh_SA_HLApII_CM647_2_R1.20172.20172.3	RLKPLFN[1330]KSFESTVGQG	MPRD_HUMAN_57	Glycosylated site in GlyGen	3	2804.44	1216.43	0	75.225	21.817	1	0	0	51	67	7N(1216.4229)	HexNAc(2)Hex(5) % 1216.4229	2.59	0.000628338	75.2254	34.1968	TRUE	P20645	MPRD_HUMAN	M6PR	Cation-dependent mannose-6-phosphate receptor
Bassani_2017_PXD006939	CM647	CM647_Ctrl_HLA-II	20170317_QEh1_LC2_FaMa_ChCh_SA_HLApII_CM647_2_R1.20263.20263.4	RLKPLFN[1330]KSFESTVGQ	MPRD_HUMAN_57	Glycosylated site in GlyGen	4	2813.03	1216.42	2.11833e-08	39.401	18.436	0.9993	0	0	51	66	7N(1216.4229)	HexNAc(2)Hex(5) % 1216.4229	2.89	0.000628338	39.4014	19.581	TRUE	P20645	MPRD_HUMAN	M6PR	Cation-dependent mannose-6-phosphate receptor
Bassani_2017_PXD006939	CM647	CM647_Ctrl_HLA-II	20170317_QEh1_LC2_FaMa_ChCh_SA_HLApII_CM647_2_R1.20264.20264.3	RLKPLFN[1330]KSFESTVGQ	MPRD_HUMAN_57	Glycosylated site in GlyGen	3	2813.18	1216.43	6.10121e-09	35.604	16.284	0.9999	0	0	51	66	7N(1216.4229)	HexNAc(2)Hex(5) % 1216.4229	2.37	0.000628338	35.6046	19.2017	TRUE	P20645	MPRD_HUMAN	M6PR	Cation-dependent mannose-6-phosphate receptor
Bassani_2017_PXD006939	CM647	CM647_Ctrl_HLA-II	20170317_QEh1_LC2_FaMa_ChCh_SA_HLApII_CM647_2_R1.20382.20382.4	RLKPLFN[1493]KSFESTVG	MPRD_HUMAN_57	Glycosylated site in GlyGen	4	2825.06	1378.48	1.79206e-05	26.504	16.665	0.9928	0	0	51	65	7N(1378.4757)	HexNAc(2)Hex(6) % 1378.4757	3.19	0.000628338	26.5045	17.5711	TRUE	P20645	MPRD_HUMAN	M6PR	Cation-dependent mannose-6-phosphate receptor
Bassani_2017_PXD006939	CM647	CM647_Ctrl_HLA-II	20170317_QEh1_LC2_FaMa_ChCh_SA_HLApII_CM647_2_R1.20481.20481.4	RLKPLFN[1330]KSFESTVG	MPRD_HUMAN_57	Glycosylated site in GlyGen	4	2835.96	1216.42	0.000122784	23.031	15.242	0.9879	0	0	51	65	7N(1216.4229)	HexNAc(2)Hex(5) % 1216.4229	4.75	0	23.0317	14.3344	TRUE	P20645	MPRD_HUMAN	M6PR	Cation-dependent mannose-6-phosphate receptor
Bassani_2017_PXD006939	CM647	CM647_Ctrl_HLA-II	20170317_QEh1_LC2_FaMa_ChCh_SA_HLApII_CM647_2_R1.20482.20482.3	RLKPLFN[1330]KSFESTVG	MPRD_HUMAN_57	Glycosylated site in GlyGen	3	2836.05	1216.42	3.19769e-06	34.05	20.702	0.9983	0	0	51	65	7N(1216.4229)	HexNAc(2)Hex(5) % 1216.4229	5.76	0	34.0503	19.735	TRUE	P20645	MPRD_HUMAN	M6PR	Cation-dependent mannose-6-phosphate receptor
Bassani_2017_PXD006939	CM647	CM647_Ctrl_HLA-II	20170317_QEh1_LC2_FaMa_ChCh_SA_HLApII_CM647_2_R1.20505.20505.4	RLKPLFN[1168]KSFESTVG	MPRD_HUMAN_57	Glycosylated site in GlyGen	4	2838.14	1054.37	7.21223e-07	35.812	18.473	0.9979	0	0	51	65	7N(1054.3701)	HexNAc(2)Hex(4) % 1054.3701	2.96	0.000628338	35.8125	23.5582	TRUE	P20645	MPRD_HUMAN	M6PR	Cation-dependent mannose-6-phosphate receptor
Bassani_2017_PXD006939	CM647	CM647_Ctrl_HLA-II	20170317_QEh1_LC2_FaMa_ChCh_SA_HLApII_CM647_2_R1.20528.20528.3	RLKPLFN[1168]KSFESTVG	MPRD_HUMAN_57	Glycosylated site in GlyGen	3	2840.37	1054.37	1.9019e-10	37.832	23.293	0.9992	0	0	51	65	7N(1054.3701)	HexNAc(2)Hex(4) % 1054.3701	2.41	0.000628338	37.8329	16.2621	TRUE	P20645	MPRD_HUMAN	M6PR	Cation-dependent mannose-6-phosphate receptor
Bassani_2017_PXD006939	CM647	CM647_Ctrl_HLA-II	20170317_QEh1_LC2_FaMa_ChCh_SA_HLApII_CM647_2_R1.22925.22925.3	LKPLFN[1817]KSFESTVGQG	MPRD_HUMAN_57	Glycosylated site in GlyGen	3	3082.33	1702.6	3.61e-12	46.878	20.452	1	0	0	52	67	6N(1702.5814)	HexNAc(2)Hex(8) % 1702.5814	1.11	0.00108108	46.8789	26.8008	TRUE	P20645	MPRD_HUMAN	M6PR	Cation-dependent mannose-6-phosphate receptor
Bassani_2017_PXD006939	CM647	CM647_Ctrl_HLA-II	20170317_QEh1_LC2_FaMa_ChCh_SA_HLApII_CM647_2_R1.23002.23002.3	LKPLFN[1655]KSFESTVGQG	MPRD_HUMAN_57	Glycosylated site in GlyGen	3	3089.88	1540.54	1.81002e-05	28.308	15.967	0.9914	0	0	52	67	6N(1540.5285)	HexNAc(2)Hex(7) % 1540.5285	0.82	0.00193097	28.3082	13.4728	TRUE	P20645	MPRD_HUMAN	M6PR	Cation-dependent mannose-6-phosphate receptor
Bassani_2017_PXD006939	CM647	CM647_Ctrl_HLA-II	20170317_QEh1_LC2_FaMa_ChCh_SA_HLApII_CM647_2_R1.23105.23105.3	LKPLFN[1493]KSFESTVGQG	MPRD_HUMAN_57	Glycosylated site in GlyGen	3	3101.23	1378.48	2e-14	49.559	19.093	1	0	0	52	67	6N(1378.4757)	HexNAc(2)Hex(6) % 1378.4757	1.74	0.000628338	49.559	32.6357	TRUE	P20645	MPRD_HUMAN	M6PR	Cation-dependent mannose-6-phosphate receptor
Bassani_2017_PXD006939	CM647	CM647_Ctrl_HLA-II	20170317_QEh1_LC2_FaMa_ChCh_SA_HLApII_CM647_2_R1.23211.23211.3	LKPLFN[1493]KSFESTVGQ	MPRD_HUMAN_57	Glycosylated site in GlyGen	3	3111.8	1378.47	5.26525e-08	35.039	20.317	0.9993	0	0	52	66	6N(1378.4757)	HexNAc(2)Hex(6) % 1378.4757	2.08	0.000628338	35.0395	24.2474	TRUE	P20645	MPRD_HUMAN	M6PR	Cation-dependent mannose-6-phosphate receptor
Bassani_2017_PXD006939	CM647	CM647_Ctrl_HLA-II	20170317_QEh1_LC2_FaMa_ChCh_SA_HLApII_CM647_2_R1.23212.23212.3	LKPLFN[1330]KSFESTVGQG	MPRD_HUMAN_57	Glycosylated site in GlyGen	3	3111.95	1216.42	1.2e-13	63.269	24.236	1	0	0	52	67	6N(1216.4229)	HexNAc(2)Hex(5) % 1216.4229	5.07	0	63.2693	49.396	TRUE	P20645	MPRD_HUMAN	M6PR	Cation-dependent mannose-6-phosphate receptor
Bassani_2017_PXD006939	CM647	CM647_Ctrl_HLA-II	20170317_QEh1_LC2_FaMa_ChCh_SA_HLApII_CM647_2_R1.23226.23226.3	LKPLFN[1330]KSFESTVGQGSD	MPRD_HUMAN_57	Glycosylated site in GlyGen	3	3113.44	1217.43	4.91972e-06	25.065	18.519	0.9953	0	0	52	69	6N(1216.4229)	HexNAc(2)Hex(5) % 1216.4229	2.46	0.000628338	25.0651	23.3856	TRUE	P20645	MPRD_HUMAN	M6PR	Cation-dependent mannose-6-phosphate receptor
Bassani_2017_PXD006939	CM647	CM647_Ctrl_HLA-II	20170317_QEh1_LC2_FaMa_ChCh_SA_HLApII_CM647_2_R1.23257.23257.2	LKPLFN[1330]KSFESTVGQG	MPRD_HUMAN_57	Glycosylated site in GlyGen	2	3116.26	1216.44	0	49.195	18.981	1	0	0	52	67	6N(1216.4229)	HexNAc(2)Hex(5) % 1216.4229	0.7	0.00193097	49.1954	36.5118	TRUE	P20645	MPRD_HUMAN	M6PR	Cation-dependent mannose-6-phosphate receptor
Bassani_2017_PXD006939	CM647	CM647_Ctrl_HLA-II	20170317_QEh1_LC2_FaMa_ChCh_SA_HLApII_CM647_2_R1.23318.23318.3	LKPLFN[1330]KSFESTVGQ	MPRD_HUMAN_57	Glycosylated site in GlyGen	3	3122.69	1216.42	4.73498e-08	37.417	20.221	0.9995	0	0	52	66	6N(1216.4229)	HexNAc(2)Hex(5) % 1216.4229	5.58	0	37.417	28.9662	TRUE	P20645	MPRD_HUMAN	M6PR	Cation-dependent mannose-6-phosphate receptor
Bassani_2017_PXD006939	CM647	CM647_Ctrl_HLA-II	20170317_QEh1_LC2_FaMa_ChCh_SA_HLApII_CM647_2_R1.23388.23388.3	LKPLFN[1817]KSFESTVG	MPRD_HUMAN_57	Glycosylated site in GlyGen	3	3129.74	1702.59	0.000343422	28.393	20.068	0.9788	0	0	52	65	6N(1702.5814)	HexNAc(2)Hex(8) % 1702.5814	0.69	0.00193097	28.3932	16.8195	TRUE	P20645	MPRD_HUMAN	M6PR	Cation-dependent mannose-6-phosphate receptor
Bassani_2017_PXD006939	CM647	CM647_Ctrl_HLA-II	20170317_QEh1_LC2_FaMa_ChCh_SA_HLApII_CM647_2_R1.23705.23705.3	LKPLFN[1330]KSFESTVG	MPRD_HUMAN_57	Glycosylated site in GlyGen	3	3161.27	1216.42	9.40812e-08	33.233	18.71	0.9996	0	0	52	65	6N(1216.4229)	HexNAc(2)Hex(5) % 1216.4229	3.57	0	33.2334	21.8947	TRUE	P20645	MPRD_HUMAN	M6PR	Cation-dependent mannose-6-phosphate receptor
Bassani_2017_PXD006939	CM647	CM647_Ctrl_HLA-II	20170317_QEh1_LC2_FaMa_ChCh_SA_HLApII_CM647_2_R1.23758.23758.2	LKPLFN[1330]KSFESTVG	MPRD_HUMAN_57	Glycosylated site in GlyGen	2	3166.56	1216.44	6.90593e-07	24.821	16.933	0.999	0	0	52	65	6N(1216.4229)	HexNAc(2)Hex(5) % 1216.4229	0.67	0.00193097	24.8216	14.2072	TRUE	P20645	MPRD_HUMAN	M6PR	Cation-dependent mannose-6-phosphate receptor
Bassani_2017_PXD006939	CM647	CM647_Ctrl_HLA-II	20170317_QEh1_LC2_FaMa_ChCh_SA_HLApII_CM647_2_R1.14497.14497.4	GVYQCLSEERVKN[1152]KT	SEM4D_HUMAN_632	Glycosylated site in GlyGen	4	2178.26	1038.38	4.7554e-10	39.281	33.984	0.9997	0	0	620	634	13N(1038.3751)	HexNAc(2)Hex(3)Fuc(1) % 1038.3751	3.66	0	39.2815	12.4626	TRUE	Q92854	SEM4D_HUMAN	SEMA4D	Semaphorin-4D
Bassani_2017_PXD006939	CM647	CM647_Ctrl_HLA-II	20170317_QEh1_LC2_FaMa_ChCh_SA_HLApII_CM647_2_R1.14860.14860.4	SGVYQCLSEERVKN[1152]KT	SEM4D_HUMAN_632	Glycosylated site in GlyGen	4	2220.34	1038.38	5.26237e-06	25.378	20.939	0.9961	0	0	619	634	14N(1038.3751)	HexNAc(2)Hex(3)Fuc(1) % 1038.3751	-2.21	0.0481078	25.3788	11.46	TRUE	Q92854	SEM4D_HUMAN	SEMA4D	Semaphorin-4D
Bassani_2017_PXD006939	CM647	CM647_Ctrl_HLA-II	20170317_QEh1_LC2_FaMa_ChCh_SA_HLApII_CM647_2_R1.07077.07077.2	HVKDLN[1330]ET	LGMN_HUMAN_167	Glycosylated site in GlyGen	2	1208.47	1216.43	1.60079e-05	25.633	21.446	0.9944	0	0	162	169	6N(1216.4229)	HexNAc(2)Hex(5) % 1216.4229	2.28	0.000628338	25.6335	19.4002	TRUE	Q99538	LGMN_HUMAN	LGMN	Legumain
Bassani_2017_PXD006939	CM647	CM647_Ctrl_HLA-II	20170317_QEh1_LC2_FaMa_ChCh_SA_HLApII_CM647_2_R1.09769.09769.3	HVKDLN[1330]ETIH	LGMN_HUMAN_167	Glycosylated site in GlyGen	3	1572.05	1216.43	0.000191381	22.08	17.988	0.984	0	0	162	171	6N(1216.4229)	HexNAc(2)Hex(5) % 1216.4229	2.89	0.000628338	22.081	16.3458	TRUE	Q99538	LGMN_HUMAN	LGMN	Legumain
Bassani_2017_PXD006939	CM647	CM647_Ctrl_HLA-II	20170317_QEh1_LC2_FaMa_ChCh_SA_HLApII_CM647_2_R1.28085.28085.5	DLN[1330]ETIHYMYKHKMYRKMVFY	LGMN_HUMAN_167	Glycosylated site in GlyGen	5	3606.29	1218.43	1.09792e-07	28.769	20.962	0.9978	0	0	165	185	3N(1216.4229)	HexNAc(2)Hex(5) % 1216.4229	0.33	0.00318689	18.6035	28.7692	TRUE	Q99538	LGMN_HUMAN	LGMN	Legumain
Bassani_2017_PXD006939	CM647	CM647_Ctrl_HLA-II	20170317_QEh1_LC2_FaMa_ChCh_SA_HLApII_CM647_2_R1.29708.29708.4	TDHGSTGILVFPNEDLHVKDLN[1330]ET	LGMN_HUMAN_167	Glycosylated site in GlyGen	4	3786.49	1217.43	9.74e-12	36.813	18.306	1	0	0	146	169	22N(1216.4229)	HexNAc(2)Hex(5) % 1216.4229	1.2	0.00108108	34.9045	36.814	TRUE	Q99538	LGMN_HUMAN	LGMN	Legumain
Bassani_2017_PXD006939	CM647	CM647_Ctrl_HLA-II	20170317_QEh1_LC2_FaMa_ChCh_SA_HLApII_CM647_2_R1.29998.29998.4	TDHGSTGILVFPNEDLHVKDLN[1330]	LGMN_HUMAN_167	Glycosylated site in GlyGen	4	3819.5	1217.43	2.889e-11	33.15	18.761	1	0	0	146	167	22N(1216.4229)	HexNAc(2)Hex(5) % 1216.4229	0.4	0.00318689	33.1506	25.5228	TRUE	Q99538	LGMN_HUMAN	LGMN	Legumain
Bassani_2017_PXD006939	CM647	CM647_Ctrl_HLA-II	20170317_QEh1_LC2_FaMa_ChCh_SA_HLApII_CM647_2_R1.30199.30199.4	TDHGSTGILVFPNEDLHVKDLN[1330]ET	LGMN_HUMAN_167	Glycosylated site in GlyGen	4	3843.62	1216.43	0	63.235	28.992	1	0	0	146	169	22N(1216.4229)	HexNAc(2)Hex(5) % 1216.4229	0.65	0.00193097	63.2353	46.4661	TRUE	Q99538	LGMN_HUMAN	LGMN	Legumain
Bassani_2017_PXD006939	CM647	CM647_Ctrl_HLA-II	20170317_QEh1_LC2_FaMa_ChCh_SA_HLApII_CM647_2_R1.30202.30202.4	DHGSTGILVFPNEDLHVKDLN[1330]	LGMN_HUMAN_167	Glycosylated site in GlyGen	4	3844.02	1216.42	0	63.483	30.705	1	0	0	147	167	21N(1216.4229)	HexNAc(2)Hex(5) % 1216.4229	2.65	0.000628338	63.4831	44.9666	TRUE	Q99538	LGMN_HUMAN	LGMN	Legumain
Bassani_2017_PXD006939	CM647	CM647_Ctrl_HLA-II	20170317_QEh1_LC2_FaMa_ChCh_SA_HLApII_CM647_2_R1.30397.30397.4	DHGSTGILVFPNEDLHVKDLN[1330]ET	LGMN_HUMAN_167	Glycosylated site in GlyGen	4	3866.85	1216.42	0	74.238	31.255	1	0	0	147	169	21N(1216.4229)	HexNAc(2)Hex(5) % 1216.4229	1.63	0.000628338	74.2381	48.4614	TRUE	Q99538	LGMN_HUMAN	LGMN	Legumain
Bassani_2017_PXD006939	CM647	CM647_Ctrl_HLA-II	20170317_QEh1_LC2_FaMa_ChCh_SA_HLApII_CM647_2_R1.30584.30584.4	DHGSTGILVFPNEDLHVKDLN[1655]	LGMN_HUMAN_167	Glycosylated site in GlyGen	4	3888.27	1541.53	0	51.548	25.638	1	0	0	147	167	21N(1540.5285)	HexNAc(2)Hex(7) % 1540.5285	1.01	0.00157356	51.5487	29.006	TRUE	Q99538	LGMN_HUMAN	LGMN	Legumain
Bassani_2017_PXD006939	CM647	CM647_Ctrl_HLA-II	20170317_QEh1_LC2_FaMa_ChCh_SA_HLApII_CM647_2_R1.30709.30709.4	DHGSTGILVFPNEDLHVKDLN[1493]	LGMN_HUMAN_167	Glycosylated site in GlyGen	4	3901.64	1378.48	0	52.804	21.176	1	0	0	147	167	21N(1378.4757)	HexNAc(2)Hex(6) % 1378.4757	0.59	0.00238379	52.8047	39.3183	TRUE	Q99538	LGMN_HUMAN	LGMN	Legumain
Bassani_2017_PXD006939	CM647	CM647_Ctrl_HLA-II	20170317_QEh1_LC2_FaMa_ChCh_SA_HLApII_CM647_2_R1.30757.30757.4	DHGSTGILVFPNEDLHVKDLN[1655]ET	LGMN_HUMAN_167	Glycosylated site in GlyGen	4	3907.2	1540.53	0	60.785	25.901	1	0	0	147	169	21N(1540.5285)	HexNAc(2)Hex(7) % 1540.5285	0.89	0.00193097	60.786	44.9269	TRUE	Q99538	LGMN_HUMAN	LGMN	Legumain
Bassani_2017_PXD006939	CM647	CM647_Ctrl_HLA-II	20170317_QEh1_LC2_FaMa_ChCh_SA_HLApII_CM647_2_R1.30793.30793.4	DHGSTGILVFPNEDLHVKDLN[1330]	LGMN_HUMAN_167	Glycosylated site in GlyGen	4	3911.06	1216.42	0	108.578	65.104	1	0	0	147	167	21N(1216.4229)	HexNAc(2)Hex(5) % 1216.4229	1.41	0.00108108	108.578	65.781	TRUE	Q99538	LGMN_HUMAN	LGMN	Legumain
Bassani_2017_PXD006939	CM647	CM647_Ctrl_HLA-II	20170317_QEh1_LC2_FaMa_ChCh_SA_HLApII_CM647_2_R1.30805.30805.3	DHGSTGILVFPNEDLHVKDLN[1330]	LGMN_HUMAN_167	Glycosylated site in GlyGen	3	3912.03	1216.44	0	108.433	61.113	1	0	0	147	167	21N(1216.4229)	HexNAc(2)Hex(5) % 1216.4229	-0.14	0.00324675	108.434	65.6172	TRUE	Q99538	LGMN_HUMAN	LGMN	Legumain
Bassani_2017_PXD006939	CM647	CM647_Ctrl_HLA-II	20170317_QEh1_LC2_FaMa_ChCh_SA_HLApII_CM647_2_R1.30879.30879.4	DHGSTGILVFPNEDLHVKDLN[1330]ETIH	LGMN_HUMAN_167	Glycosylated site in GlyGen	4	3919.22	1216.42	0	95.384	56.835	1	0	0	147	171	21N(1216.4229)	HexNAc(2)Hex(5) % 1216.4229	2.59	0.000628338	95.3843	49.7558	TRUE	Q99538	LGMN_HUMAN	LGMN	Legumain
Bassani_2017_PXD006939	CM647	CM647_Ctrl_HLA-II	20170317_QEh1_LC2_FaMa_ChCh_SA_HLApII_CM647_2_R1.30891.30891.5	DHGSTGILVFPNEDLHVKDLN[1330]ETIH	LGMN_HUMAN_167	Glycosylated site in GlyGen	5	3920.78	1216.44	0	70.345	43.167	1	0	0	147	171	21N(1216.4229)	HexNAc(2)Hex(5) % 1216.4229	0.03	0.00324675	70.3459	35.3837	TRUE	Q99538	LGMN_HUMAN	LGMN	Legumain
Bassani_2017_PXD006939	CM647	CM647_Ctrl_HLA-II	20170317_QEh1_LC2_FaMa_ChCh_SA_HLApII_CM647_2_R1.30906.30906.4	DHGSTGILVFPNEDLHVKDLN[1493]ET	LGMN_HUMAN_167	Glycosylated site in GlyGen	4	3922.53	1379.48	0	60.831	31.337	1	0	0	147	169	21N(1378.4757)	HexNAc(2)Hex(6) % 1378.4757	1.17	0.00108108	60.8316	45.2676	TRUE	Q99538	LGMN_HUMAN	LGMN	Legumain
Bassani_2017_PXD006939	CM647	CM647_Ctrl_HLA-II	20170317_QEh1_LC2_FaMa_ChCh_SA_HLApII_CM647_2_R1.30981.30981.4	DHGSTGILVFPNEDLHVKDLN[1330]ET	LGMN_HUMAN_167	Glycosylated site in GlyGen	4	3931.31	1216.42	0	77.425	34.358	1	0	0	147	169	21N(1216.4229)	HexNAc(2)Hex(5) % 1216.4229	1.21	0.00108108	77.4258	55.3556	TRUE	Q99538	LGMN_HUMAN	LGMN	Legumain
Bassani_2017_PXD006939	CM647	CM647_Ctrl_HLA-II	20170317_QEh1_LC2_FaMa_ChCh_SA_HLApII_CM647_2_R1.30993.30993.3	DHGSTGILVFPNEDLHVKDLN[1330]ET	LGMN_HUMAN_167	Glycosylated site in GlyGen	3	3932.74	1216.45	0	102.109	54.936	1	0	0	147	169	21N(1216.4229)	HexNAc(2)Hex(5) % 1216.4229	-0.51	0.00397614	102.11	57.1932	TRUE	Q99538	LGMN_HUMAN	LGMN	Legumain
Bassani_2017_PXD006939	CM647	CM647_Ctrl_HLA-II	20170317_QEh1_LC2_FaMa_ChCh_SA_HLApII_CM647_2_R1.31013.31013.4	DHGSTGILVFPNEDLHVKDLN[1168]	LGMN_HUMAN_167	Glycosylated site in GlyGen	4	3935.32	1055.36	9.7e-13	37.116	20.279	1	0	0	147	167	21N(1054.3701)	HexNAc(2)Hex(4) % 1054.3701	-0.57	0.00435557	37.1166	21.2179	TRUE	Q99538	LGMN_HUMAN	LGMN	Legumain
Bassani_2017_PXD006939	CM647	CM647_Ctrl_HLA-II	20170317_QEh1_LC2_FaMa_ChCh_SA_HLApII_CM647_2_R1.31028.31028.4	DHGSTGILVFPNEDLHVKDLN[1330]E	LGMN_HUMAN_167	Glycosylated site in GlyGen	4	3937.13	1216.43	0	92.64	42.754	1	0	0	147	168	21N(1216.4229)	HexNAc(2)Hex(5) % 1216.4229	1.78	0.000628338	92.6406	60.7347	TRUE	Q99538	LGMN_HUMAN	LGMN	Legumain
Bassani_2017_PXD006939	CM647	CM647_Ctrl_HLA-II	20170317_QEh1_LC2_FaMa_ChCh_SA_HLApII_CM647_2_R1.31040.31040.3	DHGSTGILVFPNEDLHVKDLN[1330]E	LGMN_HUMAN_167	Glycosylated site in GlyGen	3	3938.44	1216.45	0	90.45	42.903	1	0	0	147	168	21N(1216.4229)	HexNAc(2)Hex(5) % 1216.4229	-0.02	0.00324675	90.4507	54.9198	TRUE	Q99538	LGMN_HUMAN	LGMN	Legumain
Bassani_2017_PXD006939	CM647	CM647_Ctrl_HLA-II	20170317_QEh1_LC2_FaMa_ChCh_SA_HLApII_CM647_2_R1.31434.31434.3	DHGSTGILVFPNEDLHVKDLN[1413]	LGMN_HUMAN_167	Glycosylated site in GlyGen	3	3984	1299.49	7.88249e-08	37.047	34.201	0.9973	0	0	147	167	21N(1298.4760)	HexNAc(4)Hex(3) % 1298.4760	-1.33	0.011894	37.048	13.7343	TRUE	Q99538	LGMN_HUMAN	LGMN	Legumain
Bassani_2017_PXD006939	CM647	CM647_Ctrl_HLA-II	20170317_QEh1_LC2_FaMa_ChCh_SA_HLApII_CM647_2_R1.31601.31601.3	DHGSTGILVFPNEDLHVKDLN[1413]ET	LGMN_HUMAN_167	Glycosylated site in GlyGen	3	4001.73	1299.48	1.7e-13	42.739	42.319	1	0	0	147	169	21N(1298.4760)	HexNAc(4)Hex(3) % 1298.4760	-1.89	0.0248489	42.7395	13.7021	TRUE	Q99538	LGMN_HUMAN	LGMN	Legumain
Bassani_2017_PXD006939	CM647	CM647_Ctrl_HLA-II	20170317_QEh1_LC2_FaMa_ChCh_SA_HLApII_CM647_2_R1.31719.31719.3	GSTGILVFPNEDLHVKDLN[1330]ET	LGMN_HUMAN_167	Glycosylated site in GlyGen	3	4014.51	1216.44	2.8443e-10	35.751	24.397	0.9999	0	0	149	169	19N(1216.4229)	HexNAc(2)Hex(5) % 1216.4229	-0.41	0.00362246	35.7517	26.2578	TRUE	Q99538	LGMN_HUMAN	LGMN	Legumain
Bassani_2017_PXD006939	CM647	CM647_Ctrl_HLA-II	20170317_QEh1_LC2_FaMa_ChCh_SA_HLApII_CM647_2_R1.31780.31780.3	STGILVFPNEDLHVKDLN[1330]ET	LGMN_HUMAN_167	Glycosylated site in GlyGen	3	4021.94	1217.44	1.97e-12	37.774	25.841	1	0	0	150	169	18N(1216.4229)	HexNAc(2)Hex(5) % 1216.4229	-0.64	0.00629054	37.7743	16.531	TRUE	Q99538	LGMN_HUMAN	LGMN	Legumain
Bassani_2017_PXD006939	CM647	CM647_Ctrl_HLA-II	20170317_QEh1_LC2_FaMa_ChCh_SA_HLApII_CM647_2_R1.32044.32044.3	DHGSTGILVFPNEDLHVKDLN[317]	LGMN_HUMAN_167	Glycosylated site in GlyGen	3	4050.38	203.078	0	44.752	16.194	1	0	0	147	167	21N(203.0794)	HexNAc(1) % 203.0794	3.08	0.000628338	44.7529	35.6332	TRUE	Q99538	LGMN_HUMAN	LGMN	Legumain
Bassani_2017_PXD006939	CM647	CM647_Ctrl_HLA-II	20170317_QEh1_LC2_FaMa_ChCh_SA_HLApII_CM647_2_R1.32048.32048.4	DHGSTGILVFPNEDLHVKDLN[317]	LGMN_HUMAN_167	Glycosylated site in GlyGen	4	4050.84	203.08	0	42.148	17.729	1	0	0	147	167	21N(203.0794)	HexNAc(1) % 203.0794	3.81	0	42.1485	37.25	TRUE	Q99538	LGMN_HUMAN	LGMN	Legumain
Bassani_2017_PXD006939	CM647	CM647_Ctrl_HLA-II	20170317_QEh1_LC2_FaMa_ChCh_SA_HLApII_CM647_2_R1.32159.32159.4	DHGSTGILVFPNEDLHVKDLN[317]ET	LGMN_HUMAN_167	Glycosylated site in GlyGen	4	4065.6	203.083	0	41.73	18.704	1	0	0	147	169	21N(203.0794)	HexNAc(1) % 203.0794	2.31	0.000628338	41.7308	39.3171	TRUE	Q99538	LGMN_HUMAN	LGMN	Legumain
Bassani_2017_PXD006939	CM647	CM647_Ctrl_HLA-II	20170317_QEh1_LC2_FaMa_ChCh_SA_HLApII_CM647_2_R1.32171.32171.3	DHGSTGILVFPNEDLHVKDLN[317]ET	LGMN_HUMAN_167	Glycosylated site in GlyGen	3	4067.33	203.085	0	37.915	14.752	1	0	0	147	169	21N(203.0794)	HexNAc(1) % 203.0794	1.82	0.000628338	33.4191	37.9158	TRUE	Q99538	LGMN_HUMAN	LGMN	Legumain
Bassani_2017_PXD006939	CM647	CM647_Ctrl_HLA-II	20170317_QEh1_LC2_FaMa_ChCh_SA_HLApII_CM647_2_R1.34197.34197.4	DHGSTGILVFPNEDLHVKDLN[1330]ETI	LGMN_HUMAN_167	Glycosylated site in GlyGen	4	4324.93	1216.42	2.1e-13	37.648	17.079	1	0	0	147	170	21N(1216.4229)	HexNAc(2)Hex(5) % 1216.4229	2.39	0.000628338	37.6482	31.4468	TRUE	Q99538	LGMN_HUMAN	LGMN	Legumain
Bassani_2017_PXD006939	CM647	CM647_Ctrl_HLA-II	20170317_QEh1_LC2_FaMa_ChCh_SA_HLApII_CM647_2_R1.21728.21728.4	GRQECYAFN[990]GTQRFLER	DPB1_HUMAN_48	Glycosylated site in GlyGen	4	2963.28	876.322	4.03984e-05	29.452	24.988	0.9902	0	0	40	56	9N(876.3223)	HexNAc(2)Hex(2)Fuc(1) % 876.3223	2.25	0.000628338	29.453	25.1503	TRUE	P04440	DPB1_HUMAN	HLA-DPB1	HLA class II histocompatibility antigen, DP beta 1 chain
Bassani_2017_PXD006939	CM647	CM647_Ctrl_HLA-II	20170317_QEh1_LC2_FaMa_ChCh_SA_HLApII_CM647_2_R1.24660.24660.3	GRQECYAFN[1152]GTQRFLE	DPB1_HUMAN_48	Glycosylated site in GlyGen	3	3254.3	1038.37	1.3e-13	58.158	26.838	1	0	0	40	55	9N(1038.3751)	HexNAc(2)Hex(3)Fuc(1) % 1038.3751	1.31	0.00108108	58.1588	35.5192	TRUE	P04440	DPB1_HUMAN	HLA-DPB1	HLA class II histocompatibility antigen, DP beta 1 chain
Bassani_2017_PXD006939	CM647	CM647_Ctrl_HLA-II	20170317_QEh1_LC2_FaMa_ChCh_SA_HLApII_CM647_2_R1.24805.24805.3	GRQECYAFN[990]GTQRFLE	DPB1_HUMAN_48	Glycosylated site in GlyGen	3	3269.86	876.324	1.33762e-08	31.676	17.549	0.9995	0	0	40	55	9N(876.3223)	HexNAc(2)Hex(2)Fuc(1) % 876.3223	-0.36	0.00324675	31.6761	22.6445	TRUE	P04440	DPB1_HUMAN	HLA-DPB1	HLA class II histocompatibility antigen, DP beta 1 chain
Bassani_2017_PXD006939	CM647	CM647_Ctrl_HLA-II	20170317_QEh1_LC2_FaMa_ChCh_SA_HLApII_CM647_2_R1.25289.25289.3	RQECYAFN[1152]GTQRFL	DPB1_HUMAN_48	Glycosylated site in GlyGen	3	3322.39	1038.37	0.000147516	31.406	21.211	0.9803	0	0	41	54	8N(1038.3751)	HexNAc(2)Hex(3)Fuc(1) % 1038.3751	1.93	0.000628338	31.4062	24.8941	TRUE	P04440	DPB1_HUMAN	HLA-DPB1	HLA class II histocompatibility antigen, DP beta 1 chain
Bassani_2017_PXD006939	CM647	CM647_Ctrl_HLA-II	20170317_QEh1_LC2_FaMa_ChCh_SA_HLApII_CM647_2_R1.25302.25302.3	GRQECYAFN[1152]GTQRFL	DPB1_HUMAN_48	Glycosylated site in GlyGen	3	3323.57	1038.38	3.07612e-09	45.313	25.693	1	0	0	40	54	9N(1038.3751)	HexNAc(2)Hex(3)Fuc(1) % 1038.3751	0.77	0.00193097	45.3136	35.9244	TRUE	P04440	DPB1_HUMAN	HLA-DPB1	HLA class II histocompatibility antigen, DP beta 1 chain
Bassani_2017_PXD006939	CM647	CM647_Ctrl_HLA-II	20170317_QEh1_LC2_FaMa_ChCh_SA_HLApII_CM647_2_R1.25456.25456.3	GRQECYAFN[990]GTQRFL	DPB1_HUMAN_48	Glycosylated site in GlyGen	3	3339.12	876.32	7.29429e-05	28.811	18.458	0.9823	0	0	40	54	9N(876.3223)	HexNAc(2)Hex(2)Fuc(1) % 876.3223	-0.2	0.00324675	28.8119	24.7501	TRUE	P04440	DPB1_HUMAN	HLA-DPB1	HLA class II histocompatibility antigen, DP beta 1 chain
Bassani_2017_PXD006939	CM647	CM647_Ctrl_HLA-II	20170317_QEh1_LC2_FaMa_ChCh_SA_HLApII_CM647_2_R1.23163.23163.4	IAN[1330]LSMFKQFKRLK	TLR7_HUMAN_413	Glycosylated site in GlyGen	4	3107.29	1216.42	3.8975e-06	32.384	16.525	0.9969	0	0	411	424	3N(1216.4229)	HexNAc(2)Hex(5) % 1216.4229	2.6	0.000628338	25.7909	32.3841	TRUE	Q9NYK1	TLR7_HUMAN	TLR7	Toll-like receptor 7
Bassani_2017_PXD006939	CM647	CM647_Ctrl_HLA-II	20170317_QEh1_LC2_FaMa_ChCh_SA_HLApII_CM647_2_R1.25062.25062.4	HPKIEFYLKN[1330]FTSAKDV	COCH_HUMAN_221	Glycosylated site in GlyGen	4	3297.52	1216.42	1.14289e-07	27.455	16.712	0.9989	0	0	212	228	10N(1216.4229)	HexNAc(2)Hex(5) % 1216.4229	2.62	0.000628338	27.4553	25.4655	TRUE	O43405	COCH_HUMAN	COCH	Cochlin
Bassani_2017_PXD006939	CM647	CM647_Ctrl_HLA-II	20170317_QEh1_LC2_FaMa_ChCh_SA_HLApII_CM647_2_R1.27676.27676.4	HPKIEFYLKN[1572]FTSAKDV	COCH_HUMAN_221	Glycosylated site in GlyGen	4	3563.21	1458.44	3.44126e-05	23.786	17.322	0.9909	0	0	212	228	10N(1458.4420)	HexNAc(2)Hex(6)Phospho(1) % 1458.4420	1.12	0.00108108	23.7861	23.737	TRUE	O43405	COCH_HUMAN	COCH	Cochlin
Bassani_2017_PXD006939	CM647	CM647_Ctrl_HLA-II	20170317_QEh1_LC2_FaMa_ChCh_SA_HLApII_CM647_2_R1.29225.29225.4	HPKIEFYLKN[1330]FTSAKDVL	COCH_HUMAN_221	Glycosylated site in GlyGen	4	3731.06	1217.43	0	59.929	31.777	1	0	0	212	229	10N(1216.4229)	HexNAc(2)Hex(5) % 1216.4229	5.45	0	59.9298	41.4241	TRUE	O43405	COCH_HUMAN	COCH	Cochlin
Bassani_2017_PXD006939	CM647	CM647_Ctrl_HLA-II	20170317_QEh1_LC2_FaMa_ChCh_SA_HLApII_CM647_2_R1.34675.34675.3	APRILFWAQN[1330]FSVAYKDQ	VAS1_HUMAN_273	Glycosylated site in GlyGen	3	4391.06	1216.44	0	42.474	15.76	1	0	0	264	281	10N(1216.4229)	HexNAc(2)Hex(5) % 1216.4229	-1.41	0.0128434	42.4747	25.5889	TRUE	Q15904	VAS1_HUMAN	ATP6AP1	V-type proton ATPase subunit S1
Bassani_2017_PXD006939	CM647	CM647_Ctrl_HLA-II	20170317_QEh1_LC2_FaMa_ChCh_SA_HLApII_CM647_2_R1.35859.35859.3	FPPVVN[1330]ITWLSNGHSVT	DQA1_HUMAN_143	Glycosylated site in GlyGen	3	4541.77	1217.44	1e-14	45.067	29.742	1	0	0	138	154	6N(1216.4229)	HexNAc(2)Hex(5) % 1216.4229	-0.92	0.00753864	42.073	45.0678	FALSE	P01909	DQA1_HUMAN	HLA-DQA1	HLA class II histocompatibility antigen, DQ alpha 1 chain
Bassani_2017_PXD006939	CM647	CM647_Ctrl_HLA-II	20170317_QEh1_LC2_FaMa_ChCh_SA_HLApII_CM647_2_R1.33746.33746.3	DFQHLSFLKCLN[1330]	TLR7_HUMAN_523	Glycosylated site in GlyGen	3	4264.21	1216.4	3.60199e-05	21.765	12.912	0.9927	0	0	512	523	12N(1216.4229)	HexNAc(2)Hex(5) % 1216.4229	-1.92	0.027411	21.7651	19.0163	TRUE	Q9NYK1	TLR7_HUMAN	TLR7	Toll-like receptor 7
Bassani_2017_PXD006939	CM647	CM647_Ctrl_HLA-II	20170317_QEh1_LC2_FaMa_ChCh_SA_HLApII_CM647_2_R1.34174.34174.4	KSSDFQHLSFLKCLN[1330]LS	TLR7_HUMAN_523	Glycosylated site in GlyGen	4	4321.8	1216.42	2.0448e-05	25.938	17.477	0.9952	0	0	509	525	15N(1216.4229)	HexNAc(2)Hex(5) % 1216.4229	2.69	0.000628338	25.9387	25.5591	TRUE	Q9NYK1	TLR7_HUMAN	TLR7	Toll-like receptor 7
Bassani_2017_PXD006939	CM647	CM647_Ctrl_HLA-II	20170317_QEh1_LC2_FaMa_ChCh_SA_HLApII_CM647_2_R1.35704.35704.3	SSDFQHLSFLKCLN[1330]LS	TLR7_HUMAN_523	Glycosylated site in GlyGen	3	4528.16	1216.43	0	77.206	29.444	1	0	0	510	525	14N(1216.4229)	HexNAc(2)Hex(5) % 1216.4229	1.68	0.000628338	77.2069	57.1051	TRUE	Q9NYK1	TLR7_HUMAN	TLR7	Toll-like receptor 7
Bassani_2017_PXD006939	CM647	CM647_Ctrl_HLA-II	20170317_QEh1_LC2_FaMa_ChCh_SA_HLApII_CM647_2_R1.05675.05675.4	HKQYHLVKSHTN[990]TS	LGMN_HUMAN_263	Glycosylated site in GlyGen	4	1011.45	877.323	8.98549e-06	25.616	15.135	0.9887	0	0	252	265	12N(876.3223)	HexNAc(2)Hex(2)Fuc(1) % 876.3223	-1.7	0.0185535	21.5973	25.6167	TRUE	Q99538	LGMN_HUMAN	LGMN	Legumain
Bassani_2017_PXD006939	CM647	CM647_Ctrl_HLA-II	20170317_QEh1_LC2_FaMa_ChCh_SA_HLApII_CM647_2_R1.05697.05697.4	HKQYHLVKSHTN[1152]TS	LGMN_HUMAN_263	Glycosylated site in GlyGen	4	1014.64	1038.37	9.443e-11	34.129	22.82	0.9998	0	0	252	265	12N(1038.3751)	HexNAc(2)Hex(3)Fuc(1) % 1038.3751	0.48	0.00278035	34.1291	22.7378	TRUE	Q99538	LGMN_HUMAN	LGMN	Legumain
Bassani_2017_PXD006939	CM647	CM647_Ctrl_HLA-II	20170317_QEh1_LC2_FaMa_ChCh_SA_HLApII_CM647_2_R1.05825.05825.4	LHKQYHLVKSHTN[1330]	LGMN_HUMAN_263	Glycosylated site in GlyGen	4	1032.52	1216.43	7.66119e-09	25.796	16.326	0.9996	0	0	251	263	13N(1216.4229)	HexNAc(2)Hex(5) % 1216.4229	1.4	0.00108108	25.7967	18.7164	TRUE	Q99538	LGMN_HUMAN	LGMN	Legumain
Bassani_2017_PXD006939	CM647	CM647_Ctrl_HLA-II	20170317_QEh1_LC2_FaMa_ChCh_SA_HLApII_CM647_2_R1.05840.05840.5	LHKQYHLVKSHTN[990]TSH	LGMN_HUMAN_263	Glycosylated site in GlyGen	5	1034.7	876.322	6.656e-11	34.272	16.908	1	0	0	251	266	13N(876.3223)	HexNAc(2)Hex(2)Fuc(1) % 876.3223	-0.75	0.00753864	34.2721	18.4914	TRUE	Q99538	LGMN_HUMAN	LGMN	Legumain
Bassani_2017_PXD006939	CM647	CM647_Ctrl_HLA-II	20170317_QEh1_LC2_FaMa_ChCh_SA_HLApII_CM647_2_R1.05843.05843.4	LHKQYHLVKSHTN[990]TSH	LGMN_HUMAN_263	Glycosylated site in GlyGen	4	1035.15	876.322	2.16564e-05	24.296	18.454	0.9929	0	0	251	266	13N(876.3223)	HexNAc(2)Hex(2)Fuc(1) % 876.3223	0.52	0.00278035	24.2965	20.0992	TRUE	Q99538	LGMN_HUMAN	LGMN	Legumain
Bassani_2017_PXD006939	CM647	CM647_Ctrl_HLA-II	20170317_QEh1_LC2_FaMa_ChCh_SA_HLApII_CM647_2_R1.06113.06113.4	LHKQYHLVKSHTN[1152]	LGMN_HUMAN_263	Glycosylated site in GlyGen	4	1073.71	1038.38	5.3e-12	43.94	17.307	1	0	0	251	263	13N(1038.3751)	HexNAc(2)Hex(3)Fuc(1) % 1038.3751	0.48	0.00278035	43.9404	34.7448	TRUE	Q99538	LGMN_HUMAN	LGMN	Legumain
[truncated: 59,315 more rows]
