# Supplementary material for: Unraveling the glycosylated immunopeptidome with HLA-Glyco
Source: Nat Commun. 2023 Jun 12;14:3461. doi: 10.1038/s41467-023-39270-2 (PMC10258777; doi:10.1038/s41467-023-39270-2)
Supplement: Supplementary file 8 — Supplementary Data 5 [file 41467_2023_39270_MOESM8_ESM.xlsx]

## Sheet: Sheet1
Title: list of the 198 considered glycans, their mass offsets, and type.
Mass Offset	Composition	Glycan Type
162.053	HexNAc-0_Hex-1	O-Mannose
1620.53	HexNAc-0_Hex-10	O-Mannose
324.106	HexNAc-0_Hex-2	O-Mannose
486.158	HexNAc-0_Hex-3	O-Mannose
648.211	HexNAc-0_Hex-4	O-Mannose
810.264	HexNAc-0_Hex-5	O-Mannose
972.317	HexNAc-0_Hex-6	O-Mannose
1134.37	HexNAc-0_Hex-7	O-Mannose
1296.42	HexNAc-0_Hex-8	O-Mannose
1458.48	HexNAc-0_Hex-9	O-Mannose
203.079	HexNAc-1	O-glycan
349.137	HexNAc-1_Fuc-1	O-glycan
365.132	HexNAc-1_Hex-1	O-glycan
527.185	HexNAc-1_Hex-2	Truncated
568.212	HexNAc-2_Hex-1	Truncated
2026.69	HexNAc-2_Hex-10	High Mannose
2172.74	HexNAc-2_Hex-10_Fuc-1	High Mannose w/Fucose
2463.84	HexNAc-2_Hex-10_Fuc-1_NeuAc-1	Complex/Hybrid w/Fucose & NeuAc
2188.74	HexNAc-2_Hex-11	High Mannose
2334.8	HexNAc-2_Hex-11_Fuc-1	High Mannose w/Fucose
2350.79	HexNAc-2_Hex-12	High Mannose
730.264	HexNAc-2_Hex-2	Truncated
876.322	HexNAc-2_Hex-2_Fuc-1	Truncated w/Fucose
892.317	HexNAc-2_Hex-3	Truncated
1038.38	HexNAc-2_Hex-3_Fuc-1	Truncated w/Fucose
1054.37	HexNAc-2_Hex-4	Truncated
1200.43	HexNAc-2_Hex-4_Fuc-1	Truncated w/Fucose
1216.42	HexNAc-2_Hex-5	High Mannose
1362.48	HexNAc-2_Hex-5_Fuc-1	High Mannose w/Fucose
1378.48	HexNAc-2_Hex-6	High Mannose
1524.53	HexNAc-2_Hex-6_Fuc-1	High Mannose w/Fucose
1540.53	HexNAc-2_Hex-7	High Mannose
1686.59	HexNAc-2_Hex-7_Fuc-1	High Mannose w/Fucose
1702.58	HexNAc-2_Hex-8	High Mannose
1848.64	HexNAc-2_Hex-8_Fuc-1	High Mannose w/Fucose
1864.63	HexNAc-2_Hex-9	High Mannose
2010.69	HexNAc-2_Hex-9_Fuc-1	High Mannose w/Fucose
1095.4	HexNAc-3_Hex-3	Truncated Complex/Hybrid
1241.45	HexNAc-3_Hex-3_Fuc-1	Truncated Complex/Hybrid w/Fucose
1387.51	HexNAc-3_Hex-3_Fuc-2	Truncated Complex/Hybrid w/Fucose
1533.57	HexNAc-3_Hex-3_Fuc-3	Truncated Complex/Hybrid w/Fucose
1257.45	HexNAc-3_Hex-4	Complex/Hybrid
1403.51	HexNAc-3_Hex-4_Fuc-1	Complex/Hybrid w/Fucose
1694.6	HexNAc-3_Hex-4_Fuc-1_NeuAc-1	Complex/Hybrid w/Fucose & NeuAc
1549.57	HexNAc-3_Hex-4_Fuc-2	Complex/Hybrid w/Fucose
1695.62	HexNAc-3_Hex-4_Fuc-3	Complex/Hybrid w/Fucose
1548.54	HexNAc-3_Hex-4_NeuAc-1	Complex/Hybrid w/NeuAc
1419.5	HexNAc-3_Hex-5	Complex/Hybrid
1565.56	HexNAc-3_Hex-5_Fuc-1	Complex/Hybrid w/Fucose
1856.66	HexNAc-3_Hex-5_Fuc-1_NeuAc-1	Complex/Hybrid w/Fucose & NeuAc
1711.62	HexNAc-3_Hex-5_Fuc-2	Complex/Hybrid w/Fucose
1857.68	HexNAc-3_Hex-5_Fuc-3	Complex/Hybrid w/Fucose
1710.6	HexNAc-3_Hex-5_NeuAc-1	Complex/Hybrid w/NeuAc
1581.56	HexNAc-3_Hex-6	Complex/Hybrid
1727.61	HexNAc-3_Hex-6_Fuc-1	Complex/Hybrid w/Fucose
2018.71	HexNAc-3_Hex-6_Fuc-1_NeuAc-1	Complex/Hybrid w/Fucose & NeuAc
1873.67	HexNAc-3_Hex-6_Fuc-2	Complex/Hybrid w/Fucose
2019.73	HexNAc-3_Hex-6_Fuc-3	Complex/Hybrid w/Fucose
1872.65	HexNAc-3_Hex-6_NeuAc-1	Complex/Hybrid w/NeuAc
1889.67	HexNAc-3_Hex-7_Fuc-1	Complex/Hybrid
1298.48	HexNAc-4_Hex-3	Complex/Hybrid
1444.53	HexNAc-4_Hex-3_Fuc-1	Complex/Hybrid w/Fucose
1735.63	HexNAc-4_Hex-3_Fuc-1_NeuAc-1	Complex/Hybrid w/Fucose & NeuAc
1736.65	HexNAc-4_Hex-3_Fuc-3	Complex/Hybrid w/Fucose
1589.57	HexNAc-4_Hex-3_NeuAc-1	Complex/Hybrid w/NeuAc
1880.67	HexNAc-4_Hex-3_NeuAc-2	Complex/Hybrid w/NeuAc
1460.53	HexNAc-4_Hex-4	Complex/Hybrid
1606.59	HexNAc-4_Hex-4_Fuc-1	Complex/Hybrid w/Fucose
1897.68	HexNAc-4_Hex-4_Fuc-1_NeuAc-1	Complex/Hybrid w/Fucose & NeuAc
1752.64	HexNAc-4_Hex-4_Fuc-2	Complex/Hybrid w/Fucose
2043.74	HexNAc-4_Hex-4_Fuc-2_NeuAc-1	Complex/Hybrid w/Fucose & NeuAc
1898.7	HexNAc-4_Hex-4_Fuc-3	Complex/Hybrid w/Fucose
1751.62	HexNAc-4_Hex-4_NeuAc-1	Complex/Hybrid w/NeuAc
2042.72	HexNAc-4_Hex-4_NeuAc-2	Complex/Hybrid w/NeuAc
1622.58	HexNAc-4_Hex-5	Complex/Hybrid
1768.64	HexNAc-4_Hex-5_Fuc-1	Complex/Hybrid w/Fucose
2059.73	HexNAc-4_Hex-5_Fuc-1_NeuAc-1	Complex/Hybrid w/Fucose & NeuAc
2350.83	HexNAc-4_Hex-5_Fuc-1_NeuAc-2	Complex/Hybrid w/Fucose & NeuAc
1914.7	HexNAc-4_Hex-5_Fuc-2	Complex/Hybrid w/Fucose
2205.79	HexNAc-4_Hex-5_Fuc-2_NeuAc-1	Complex/Hybrid w/Fucose & NeuAc
2060.76	HexNAc-4_Hex-5_Fuc-3	Complex/Hybrid w/Fucose
2206.81	HexNAc-4_Hex-5_Fuc-4	Complex/Hybrid w/Fucose
2352.87	HexNAc-4_Hex-5_Fuc-5	Complex/Hybrid w/Fucose
1913.68	HexNAc-4_Hex-5_NeuAc-1	Complex/Hybrid w/NeuAc
2204.77	HexNAc-4_Hex-5_NeuAc-2	Complex/Hybrid w/NeuAc
2786.96	HexNAc-4_Hex-5_NeuAc-4	Complex/Hybrid w/NeuAc
1784.63	HexNAc-4_Hex-6	Complex/Hybrid
1930.69	HexNAc-4_Hex-6_Fuc-1	Complex/Hybrid w/Fucose
2221.79	HexNAc-4_Hex-6_Fuc-1_NeuAc-1	Complex/Hybrid w/Fucose & NeuAc
2076.75	HexNAc-4_Hex-6_Fuc-2	Complex/Hybrid w/Fucose
2222.81	HexNAc-4_Hex-6_Fuc-3	Complex/Hybrid w/Fucose
2075.73	HexNAc-4_Hex-6_NeuAc-1	Complex/Hybrid w/NeuAc
2366.83	HexNAc-4_Hex-6_NeuAc-2	Complex/Hybrid w/NeuAc
1946.69	HexNAc-4_Hex-7	Complex/Hybrid
2092.75	HexNAc-4_Hex-7_Fuc-1	Complex/Hybrid w/Fucose
2383.84	HexNAc-4_Hex-7_Fuc-1_NeuAc-1	Complex/Hybrid w/Fucose & NeuAc
2674.94	HexNAc-4_Hex-7_Fuc-1_NeuAc-2	Complex/Hybrid w/Fucose & NeuAc
2966.03	HexNAc-4_Hex-7_Fuc-1_NeuAc-3	Complex/Hybrid w/Fucose & NeuAc
2237.78	HexNAc-4_Hex-7_NeuAc-1	Complex/Hybrid w/NeuAc
2528.88	HexNAc-4_Hex-7_NeuAc-2	Complex/Hybrid w/NeuAc
2108.74	HexNAc-4_Hex-8	Complex/Hybrid
2254.8	HexNAc-4_Hex-8_Fuc-1	Complex/Hybrid w/Fucose
2545.89	HexNAc-4_Hex-8_Fuc-1_NeuAc-1	Complex/Hybrid w/Fucose & NeuAc
2270.79	HexNAc-4_Hex-9	Complex/Hybrid
1501.56	HexNAc-5_Hex-3	Complex/Hybrid
1647.61	HexNAc-5_Hex-3_Fuc-1	Complex/Hybrid w/Fucose
1938.71	HexNAc-5_Hex-3_Fuc-1_NeuAc-1	Complex/Hybrid w/Fucose & NeuAc
1793.67	HexNAc-5_Hex-3_Fuc-2	Complex/Hybrid w/Fucose
1663.61	HexNAc-5_Hex-4	Complex/Hybrid
1809.67	HexNAc-5_Hex-4_Fuc-1	Complex/Hybrid w/Fucose
2100.76	HexNAc-5_Hex-4_Fuc-1_NeuAc-1	Complex/Hybrid w/Fucose & NeuAc
2391.86	HexNAc-5_Hex-4_Fuc-1_NeuAc-2	Complex/Hybrid w/Fucose & NeuAc
1955.72	HexNAc-5_Hex-4_Fuc-2	Complex/Hybrid w/Fucose
2246.82	HexNAc-5_Hex-4_Fuc-2_NeuAc-1	Complex/Hybrid w/Fucose & NeuAc
2101.78	HexNAc-5_Hex-4_Fuc-3	Complex/Hybrid w/Fucose
1954.7	HexNAc-5_Hex-4_NeuAc-1	Complex/Hybrid w/NeuAc
2245.8	HexNAc-5_Hex-4_NeuAc-2	Complex/Hybrid w/NeuAc
1825.66	HexNAc-5_Hex-5	Complex/Hybrid
1971.72	HexNAc-5_Hex-5_Fuc-1	Complex/Hybrid w/Fucose
2262.81	HexNAc-5_Hex-5_Fuc-1_NeuAc-1	Complex/Hybrid w/Fucose & NeuAc
2553.91	HexNAc-5_Hex-5_Fuc-1_NeuAc-2	Complex/Hybrid w/Fucose & NeuAc
2117.78	HexNAc-5_Hex-5_Fuc-2	Complex/Hybrid w/Fucose
2408.87	HexNAc-5_Hex-5_Fuc-2_NeuAc-1	Complex/Hybrid w/Fucose & NeuAc
2263.83	HexNAc-5_Hex-5_Fuc-3	Complex/Hybrid w/Fucose
2116.76	HexNAc-5_Hex-5_NeuAc-1	Complex/Hybrid w/NeuAc
2407.85	HexNAc-5_Hex-5_NeuAc-2	Complex/Hybrid w/NeuAc
1987.71	HexNAc-5_Hex-6	Complex/Hybrid
2133.77	HexNAc-5_Hex-6_Fuc-1	Complex/Hybrid w/Fucose
2424.87	HexNAc-5_Hex-6_Fuc-1_NeuAc-1	Complex/Hybrid w/Fucose & NeuAc
2715.96	HexNAc-5_Hex-6_Fuc-1_NeuAc-2	Complex/Hybrid w/Fucose & NeuAc
2279.83	HexNAc-5_Hex-6_Fuc-2	Complex/Hybrid w/Fucose
2570.93	HexNAc-5_Hex-6_Fuc-2_NeuAc-1	Complex/Hybrid w/Fucose & NeuAc
2425.89	HexNAc-5_Hex-6_Fuc-3	Complex/Hybrid w/Fucose
2716.98	HexNAc-5_Hex-6_Fuc-3_NeuAc-1	Complex/Hybrid w/Fucose & NeuAc
2571.95	HexNAc-5_Hex-6_Fuc-4	Complex/Hybrid w/Fucose
2278.81	HexNAc-5_Hex-6_NeuAc-1	Complex/Hybrid w/NeuAc
2569.9	HexNAc-5_Hex-6_NeuAc-2	Complex/Hybrid w/NeuAc
2861	HexNAc-5_Hex-6_NeuAc-3	Complex/Hybrid w/NeuAc
2586.92	HexNAc-5_Hex-7_Fuc-1_NeuAc-1	Complex/Hybrid w/Fucose & NeuAc
2878.02	HexNAc-5_Hex-7_Fuc-1_NeuAc-2	Complex/Hybrid w/Fucose & NeuAc
2457.88	HexNAc-5_Hex-8_Fuc-1	Complex/Hybrid w/Fucose
2896.05	HexNAc-5_Hex-8_Fuc-4	Complex/Hybrid w/Fucose
1704.63	HexNAc-6_Hex-3	Complex/Hybrid
1850.69	HexNAc-6_Hex-3_Fuc-1	Complex/Hybrid w/Fucose
2141.79	HexNAc-6_Hex-3_Fuc-1_NeuAc-1	Complex/Hybrid w/Fucose & NeuAc
2432.88	HexNAc-6_Hex-3_Fuc-1_NeuAc-2	Complex/Hybrid w/Fucose & NeuAc
1996.75	HexNAc-6_Hex-3_Fuc-2	Complex/Hybrid w/Fucose
2287.85	HexNAc-6_Hex-3_Fuc-2_NeuAc-1	Complex/Hybrid w/Fucose & NeuAc
2142.81	HexNAc-6_Hex-3_Fuc-3	Complex/Hybrid w/Fucose
2871.06	HexNAc-6_Hex-3_Fuc-4_NeuAc-2	Complex/Hybrid w/Fucose & NeuAc
1866.69	HexNAc-6_Hex-4	Complex/Hybrid
2012.75	HexNAc-6_Hex-4_Fuc-1	Complex/Hybrid w/Fucose
2158.8	HexNAc-6_Hex-4_Fuc-2	Complex/Hybrid w/Fucose
2157.78	HexNAc-6_Hex-4_NeuAc-1	Complex/Hybrid w/NeuAc
2448.88	HexNAc-6_Hex-4_NeuAc-2	Complex/Hybrid w/NeuAc
2028.74	HexNAc-6_Hex-5	Complex/Hybrid
2174.8	HexNAc-6_Hex-5_Fuc-1	Complex/Hybrid w/Fucose
2465.89	HexNAc-6_Hex-5_Fuc-1_NeuAc-1	Complex/Hybrid w/Fucose & NeuAc
2320.86	HexNAc-6_Hex-5_Fuc-2	Complex/Hybrid w/Fucose
2190.79	HexNAc-6_Hex-6	Complex/Hybrid
2336.85	HexNAc-6_Hex-6_Fuc-1	Complex/Hybrid w/Fucose
2627.95	HexNAc-6_Hex-6_Fuc-1_NeuAc-1	Complex/Hybrid w/Fucose & NeuAc
2919.04	HexNAc-6_Hex-6_Fuc-1_NeuAc-2	Complex/Hybrid w/Fucose & NeuAc
2775.02	HexNAc-6_Hex-6_Fuc-4	Complex/Hybrid w/Fucose
2481.89	HexNAc-6_Hex-6_NeuAc-1	Complex/Hybrid w/NeuAc
2772.98	HexNAc-6_Hex-6_NeuAc-2	Complex/Hybrid w/NeuAc
2352.85	HexNAc-6_Hex-7	Complex/Hybrid
2498.9	HexNAc-6_Hex-7_Fuc-1	Complex/Hybrid w/Fucose
2790	HexNAc-6_Hex-7_Fuc-1_NeuAc-1	Complex/Hybrid w/Fucose & NeuAc
2644.96	HexNAc-6_Hex-7_Fuc-2	Complex/Hybrid w/Fucose
2791.02	HexNAc-6_Hex-7_Fuc-3	Complex/Hybrid w/Fucose
2937.08	HexNAc-6_Hex-7_Fuc-4	Complex/Hybrid w/Fucose
2643.94	HexNAc-6_Hex-7_NeuAc-1	Complex/Hybrid w/NeuAc
2935.04	HexNAc-6_Hex-7_NeuAc-2	Complex/Hybrid w/NeuAc
2823.01	HexNAc-6_Hex-9_Fuc-1	Complex/Hybrid w/Fucose
2968.05	HexNAc-6_Hex-9_NeuAc-1	Complex/Hybrid w/NeuAc
1907.71	HexNAc-7_Hex-3	Complex/Hybrid
2053.77	HexNAc-7_Hex-3_Fuc-1	Complex/Hybrid w/Fucose
2069.77	HexNAc-7_Hex-4	Complex/Hybrid
2215.82	HexNAc-7_Hex-4_Fuc-1	Complex/Hybrid w/Fucose
2798.02	HexNAc-7_Hex-4_Fuc-1_NeuAc-2	Complex/Hybrid w/NeuAc
2231.82	HexNAc-7_Hex-5	Complex/Hybrid
2814.01	HexNAc-7_Hex-5_NeuAc-2	Complex/Hybrid w/NeuAc
2393.87	HexNAc-7_Hex-6	Complex/Hybrid
2539.93	HexNAc-7_Hex-6_Fuc-1	Complex/Hybrid w/Fucose
2555.93	HexNAc-7_Hex-7	Complex/Hybrid
2701.98	HexNAc-7_Hex-7_Fuc-1	Complex/Hybrid w/Fucose
2717.98	HexNAc-7_Hex-8	Complex/Hybrid
2864.04	HexNAc-7_Hex-8_Fuc-1	Complex/Hybrid w/Fucose
2880.03	HexNAc-7_Hex-9	Complex/Hybrid
2110.79	HexNAc-8_Hex-3	Complex/Hybrid
2256.85	HexNAc-8_Hex-3_Fuc-1	Complex/Hybrid w/Fucose
2434.9	HexNAc-8_Hex-5	Complex/Hybrid
2580.96	HexNAc-8_Hex-5_Fuc-1	Complex/Hybrid w/Fucose
2313.87	HexNAc-9_Hex-3	Complex/Hybrid
2459.93	HexNAc-9_Hex-3_Fuc-1	Complex/Hybrid w/Fucose
2475.93	HexNAc-9_Hex-4	Complex/Hybrid
2621.98	HexNAc-9_Hex-4_Fuc-1	Complex/Hybrid w/Fucose
