# Supplementary material for: Unraveling the glycosylated immunopeptidome with HLA-Glyco
Source: Nat Commun. 2023 Jun 12;14:3461. doi: 10.1038/s41467-023-39270-2 (PMC10258777; doi:10.1038/s41467-023-39270-2)
Supplement: Supplementary file 10 — Source Data [file 41467_2023_39270_MOESM10_ESM.xlsx]

## Sheet: Figure 2a
	HLA allele count	Percentage
With HLA typing	373	90.7543
Without HLA typing	38	9.24574

## Sheet: Figure 2b
Sample Type	Number of mass spectrometry samples	Percentage
Patient	327	80.344
Cell line	68	16.7076
TILs	12	2.9484

## Sheet: Figure 2c
Disease	Cell line	Patient	TILs	Total	Percentage
Disease free	0	240	0	240	58.9681
EBV TLCL	61	0	0	61	14.9877
Meningioma	0	53	0	53	13.0221
Melanoma	1	21	12	34	8.35381
Glioblastoma	6	3	0	9	2.2113
Colorectal cancer	0	6	0	6	1.4742
Lung adenocarcinoma	0	2	0	2	0.4914
Lung squamous cell carcinoma	0	2	0	2	0.4914

## Sheet: Figure 2d
HLA Allele	Number of mass spectrometry samples
DPA1*01:03	169
DPA1*02:01	64
DPA1*02:02	54
DPA1*02:07	24
DPB1*04:01	291
DPB1*03:01	92
DPB1*04:02	61
DPB1*02:01	43
DPB1*19:01	24
DPB1*11:01	16
DPB1*23:01	11
DPB1*06:01	9
DPB1*126:01	6
DPB1*104:01	6
DPB1*05:01	4
DPB1*17:01	2
DPB1*20:01	1
DQA1*05:05	309
DQA1*02:01	258
DQA1*01:01	194
DQA1*01:02	171
DQA1*05:01	142
DQA1*03:02	66
DQA1*03:01	66
DQA1*01:03	50
DQA1*04:01	37
DQA1*03:03	23
DQA1*01:10	8
DQA1*01:05	6
DQA1*01:04	5
DQA1*30:11	3
DQB1*03:01	588
DQB1*05:01	183
DQB1*02:02	149
DQB1*06:02	137
DQB1*03:02	130
DQB1*02:01	119
DQB1*04:02	106
DQB1*05:03	83
DQB1*03:03	80
DQB1*06:04	75
DQB1*06:03	58
DQB1*05:02	22
DRA1*01:02	92
DRB1*07:01	262
DRB3*02:02	218
DRB1*13:03	198
DRB1*12:01	185
DRB3*01:01	158
DRB1*15:01	148
DRB1*14:01	143
DRB1*11:01	136
DRB1*04:01	133
DRB4*01:01	116
DRB1*08:01	106
DRB1*01:01	92
DRB4*01:03	90
DRB1*03:01	80
DRB1*10:01	77
DRB1*13:02	75
DRB1*13:01	61
DRB1*11:03	39
DRB1*04:04	37
DRB1*01:02	17
DRB1*11:04	16
DRB1*11:08	15
DRB5*01:01	14
DRB1*16:01	14
DRB5*02:02	11
DRB1*04:08	7
DRB1*01:03	6
DRB1*04:05	6

## Sheet: Figure 2e
Glycosylation status	GlycoPSM count	Percentage
Glycosylated site	58239	96.435
Glycosylated protein	1096	1.81481
Unseen glycosylation	1057	1.75023
Glycosylation status	Glycopeptide count
Glycosylated site	3070	90.0557
Unseen glycosylation	227	6.65884
Glycosylated protein	112	3.28542
Glycosylation status	Glyco site count
Glycosylated site	767	78.8284
Unseen glycosylation	152	15.6218
Glycosylated protein	54	5.54985

## Sheet: Figure 2f
Glycosylation status	Bottom whisker	Q1	Median	Q3	Interquartile range	Top whisker	Minimum	Maximum
Glycosylated site	1	2	8	34.5	32.5	82	1	5370
Glycosylated protein	1	1	2	11.75	10.75	24	1	251
Unseen glycosylation	1	1	1	2	1	3	1	215

## Sheet: Figure 3a
Dataset	Data type	Oxonium Scans	Non-oxonium Scans	Total Spectra	% Oxonium-containing scans
A	HLA-I	27513	3059920	3087433	0.00891129
A	HLA-II	29043	431143	460186	0.0631114
B	HLA-I	57542	2169304	2226846	0.0258401
B	HLA-II	25266	189516	214782	0.117636
C	HLA-I	1730	15564676	15566406	0.000111137
C	HLA-II	816649	14096303	14912952	0.0547611
D	HLA-I	38121	1877917	1916038	0.0198957
D	HLA-II	157318	1283008	1440326	0.109224
D	Proteome	110707	9983677	10094384	0.0109672

## Sheet: Figure 3b
Dataset	Data Type	Total Scans	Total PSMs	Glyco PSMs	Percentage of glycoPSMs
A	HLA-I	3087433	1026903	123	0.000119778
A	HLA-II	460186	159151	1205	0.00757143
B	HLA-I	2226846	695299	286	0.000411334
B	HLA-II	214782	67592	1480	0.0218961
C	HLA-I	15566406	3215607	5	1.55492e-06
C	HLA-II	14912952	4212372	24958	0.00592493
D	HLA-I	1916038	315477	424	0.001344
D	HLA-II	1440326	358062	10780	0.0301065
D	Proteome	10094384	4514882	18255	0.0040433

## Sheet: Figure 3c
Dataset	HLA Type	Avg Glycan Mass (Da)
D	HLA-II	1030.77
D	Proteome	1445.25

## Sheet: Figure 3d
Data Type	Truncated	High Mannose	Complex/Hybrid	N-glycoPSM sum
HLA-II	6826	2805	539	10170
Proteome	4050	11575	2075	17700
Data Type	Truncated	High Mannose	Complex/Hybrid
HLA-II	0.67119	0.275811	0.052999
Proteome	0.228814	0.653955	0.117232

[truncated: 10 more sheets: Figure 3e, Figure 3f, Figure 4a, Figure 4b, Figure 4c logo values, Figure 4c relative values, Figure 5 logo values, Figure 5 relative values, Figure 6a, Figure 6b]
